# Supplementary material for: Transcriptome analysis of creeping bentgrass exposed to drought stress and polyamine treatment
Source: PLoS One. 2017 Apr 26;12(4):e0175848. doi: 10.1371/journal.pone.0175848 (PMC5406032; doi:10.1371/journal.pone.0175848)
Supplement: S1 Table — (XLSX) [file pone.0175848.s006.xlsx]

## Sheet:  S1 table
Supporting S1 table : Triming summary of Read data after processing through Trimmomatic to remove adapters and low quality bases. PF= Passed filter measured by illumina sequencer.
Sample ID	Lane	Treatment 1	Treatment 2	PF read pairs	Trimmed read pairs	% Retained
DC2	1	Drought	No Spd	7633388	6768936	0.886754
DC2	2	Drought	No Spd	7463655	6667913	0.893384
DC2 total				15097043	13436849	0.890032
DC3	1	Drought	No Spd	6691115	5951842	0.889514
DC3	2	Drought	No Spd	6539554	5864381	0.896755
DC3 total				13230669	11816223	0.893093
DC4	1	Drought	No Spd	9439129	8477791	0.898154
DC4	2	Drought	No Spd	9244949	8360962	0.904382
DC4 total				18684078	16838753	0.901235
DS1	1	Drought	Spd	8872679	7917624	0.89236
DS1	2	Drought	Spd	8658861	7786442	0.899246
DS1 total				17531540	15704066	0.895761
DS3	1	Drought	Spd	8474556	7554984	0.89149
DS3	2	Drought	Spd	8296154	7453665	0.898448
DS3 total				16770710	15008649	0.894932
DS2	1	Drought	Spd	9115771	8078536	0.886215
DS2	2	Drought	Spd	8932207	7982230	0.893646
DS2 total				18047978	16060766	0.889893
DS4	1	Drought	Spd	14110739	12447602	0.882137
DS4	2	Drought	Spd	13832121	12291452	0.888617
DS4 total				27942860	24739054	0.885344
WC1	1	Water	No Spd	14963543	13461288	0.899606
WC1	2	Water	No Spd	14680775	13307337	0.906446
WC1 total				29644318	26768625	0.902993
WC3	1	Water	No Spd	7047447	6380929	0.905424
WC3	2	Water	No Spd	6855985	6250295	0.911655
WC3 total				13903432	12631224	0.908497
WC2	1	Water	No Spd	7530771	6734579	0.894275
WC2	2	Water	No Spd	7362579	6635802	0.901288
WC2 total				14893350	13370381	0.897742
WC4	1	Water	No Spd	6961569	6202189	0.890918
WC4	2	Water	No Spd	6819730	6125395	0.898187
WC4 total				13781299	12327584	0.894515
WS2	1	Water	Spd	6788605	5924992	0.872785
WS2	2	Water	Spd	6642392	5846594	0.880194
WS2 total				13430997	11771586	0.876449
WS1	1	Water	Spd	9229747	8024340	0.8694
WS1	2	Water	Spd	9061114	7954178	0.877837
WS1 total				18290861	15978518	0.873579
WS3	1	Water	Spd	7706301	6894431	0.894649
WS3	2	Water	Spd	7572250	6823541	0.901125
WS3 total				15278551	13717972	0.897858
WS4	1	Water	Spd	8011523	7164022	0.894215
WS4	2	Water	Spd	7830795	7055629	0.901011
WS4 total				15842318	14219651	0.897574
Grand total				262370004	234389901	0.893356
