# Supplementary material for: Transcriptome analysis of creeping bentgrass exposed to drought stress and polyamine treatment
Source: PLoS One. 2017 Apr 26;12(4):e0175848. doi: 10.1371/journal.pone.0175848 (PMC5406032; doi:10.1371/journal.pone.0175848)
Supplement: S2 Table — (XLS) [file pone.0175848.s007.xls]

## Sheet: S2 table 
Supporting S2 table : All transcript abundance estimated by with RNA-Seq Expectation-Maximization (RSEM) for the reads that aligned to all of the transcripts (500326). TPM=Transcripts per million; FPKM = fragments per kb of transcript sequence per million bp mapped; IsoPct = Isoform percentage.
transcript_id	gene_id	length	effective_length	expected_count	TPM	FPKM	IsoPct
c0_g1_i1	c0_g1	204	13.86	2	1.27	1.9	100
c100000_g1_i1	c100000_g1	222	22.27	2	0.79	1.18	100
c100001_g1_i1	c100001_g1	301	73.58	3	0.36	0.54	100
c100002_g1_i1	c100002_g1	213	17.86	2	0.98	1.47	63.57
c100002_g1_i2	c100002_g1	208	15.59	1	0.56	0.84	36.43
c100003_g1_i1	c100003_g1	214	18.33	0	0	0	0
c100005_g1_i1	c100005_g1	439	192.27	1	0.05	0.07	100
c100007_g1_i1	c100007_g1	223	22.78	1	0.39	0.58	100
c100008_g1_i1	c100008_g1	209	16.03	2	1.1	1.64	100
c100009_g1_i1	c100009_g1	206	14.71	0	0	0	0
c10000_g1_i1	c10000_g1	203	13.44	0	0	0	0
c100010_g1_i1	c100010_g1	260	44.53	1	0.2	0.3	100
c100010_g2_i1	c100010_g2	201	12.62	0	0	0	0
c100010_g3_i1	c100010_g3	704	449.88	9	0.18	0.26	100
c100011_g1_i1	c100011_g1	217	19.77	0	0	0	0
c100012_g1_i1	c100012_g1	230	26.49	7	2.32	3.48	100
c100013_g1_i1	c100013_g1	263	46.5	2	0.38	0.57	100
c100014_g1_i1	c100014_g1	716	461.8	8	0.15	0.23	100
c100016_g1_i1	c100016_g1	509	258.55	9	0.31	0.46	100
c100016_g2_i1	c100016_g2	273	53.27	1	0.16	0.25	100
c100017_g1_i1	c100017_g1	270	51.21	89	15.27	22.86	100
c100019_g1_i1	c100019_g1	265	47.83	3	0.55	0.82	100
c10001_g1_i1	c10001_g1	217	19.77	7	3.11	4.66	100
c100020_g1_i1	c100020_g1	316	85.18	14	1.44	2.16	100
c100021_g1_i1	c100021_g1	474	225.12	6	0.23	0.35	100
c100022_g1_i1	c100022_g1	251	38.78	5	1.13	1.7	100
c100022_g2_i1	c100022_g2	204	13.86	0	0	0	0
c100025_g1_i1	c100025_g1	241	32.72	2	0.54	0.8	100
c100026_g1_i1	c100026_g1	385	143.18	2	0.12	0.18	100
c10002_g1_i1	c10002_g1	234	28.7	3	0.92	1.37	100
c100030_g1_i1	c100030_g1	308	78.94	2	0.22	0.33	100
c100031_g1_i1	c100031_g1	256	41.94	2	0.42	0.63	100
c100034_g1_i1	c100034_g1	338	102.93	3	0.26	0.38	20.65
c100034_g1_i2	c100034_g1	207	15.15	1	0.58	0.87	46.78
c100034_g1_i3	c100034_g1	221	21.76	1	0.4	0.6	32.57
c100040_g1_i1	c100040_g1	473	224.18	1	0.04	0.06	100
c100041_g1_i1	c100041_g1	438	191.34	3	0.14	0.21	100
c100042_g1_i1	c100042_g1	302	74.34	0	0	0	0
c100042_g1_i2	c100042_g1	360	121.42	9	0.65	0.97	100
c100043_g1_i1	c100043_g1	277	56.05	3	0.47	0.7	100
c100044_g1_i1	c100044_g1	219	20.76	3	1.27	1.9	100
c100048_g1_i1	c100048_g1	470	221.34	3.61	0.14	0.21	37.04
c100048_g1_i2	c100048_g1	591	338.29	9.39	0.24	0.36	62.96
c100048_g2_i1	c100048_g2	426	180.24	8	0.39	0.58	100
c100053_g1_i1	c100053_g1	541	289.47	6	0.18	0.27	100
c100054_g1_i1	c100054_g1	387	144.95	21	1.27	1.91	100
c100059_g1_i1	c100059_g1	231	27.03	1	0.32	0.49	100
c10005_g1_i1	c10005_g1	228	25.41	0	0	0	0
c100061_g1_i1	c100061_g1	235	29.26	1	0.3	0.45	100
c100063_g1_i1	c100063_g1	422	176.57	12	0.6	0.89	100
c100064_g1_i1	c100064_g1	389	146.73	4	0.24	0.36	100
c100065_g1_i1	c100065_g1	220	21.26	2	0.83	1.24	100
c100066_g1_i1	c100066_g1	387	144.95	1	0.06	0.09	100
c100069_g1_i1	c100069_g1	701	446.91	7	0.14	0.21	100
c10006_g1_i1	c10006_g1	362	123.14	3	0.21	0.32	100
c100070_g1_i1	c100070_g1	243	33.91	1	0.26	0.39	100
c100072_g1_i1	c100072_g1	221	21.76	6	2.42	3.63	74.6
c100072_g1_i2	c100072_g1	273	53.27	5	0.82	1.23	25.4
c100072_g2_i1	c100072_g2	231	27.03	0	0	0	0
c100075_g1_i1	c100075_g1	960	705.12	13	0.16	0.24	22.82
c100075_g1_i2	c100075_g1	209	16.03	1	0.55	0.82	77.18
c100076_g1_i1	c100076_g1	428	182.08	4	0.19	0.29	100
c100077_g1_i1	c100077_g1	364	124.86	4	0.28	0.42	100
c100078_g1_i1	c100078_g1	455	207.2	3	0.13	0.19	100
c100080_g1_i1	c100080_g1	447	199.72	3	0.13	0.2	100
c100081_g1_i1	c100081_g1	208	15.59	0	0	0	0
c100083_g1_i1	c100083_g1	213	17.86	0	0	0	0
c100085_g1_i1	c100085_g1	207	15.15	0	0	0	0
c10008_g1_i1	c10008_g1	231	27.03	0	0	0	0
c100090_g1_i1	c100090_g1	210	16.48	0	0	0	0
c100092_g1_i1	c100092_g1	236	29.83	4	1.18	1.76	100
c100093_g1_i1	c100093_g1	266	48.5	0	0	0	0
c100093_g1_i2	c100093_g1	478	228.92	25	0.96	1.44	100
c100095_g1_i1	c100095_g1	318	86.76	2	0.2	0.3	100
c100096_g1_i1	c100096_g1	424	178.4	11	0.54	0.81	100
c100098_g1_i1	c100098_g1	525	273.98	8	0.26	0.38	100
c1000_g1_i1	c1000_g1	588	335.34	17	0.45	0.67	100
c1000_g2_i1	c1000_g2	214	18.33	1	0.48	0.72	100
c100100_g1_i1	c100100_g1	256	41.94	0	0	0	0
c100100_g1_i2	c100100_g1	301	73.58	2	0.24	0.36	100
c100100_g2_i1	c100100_g2	341	105.41	2	0.17	0.25	100
c100102_g1_i1	c100102_g1	418	172.9	5	0.25	0.38	100
c100103_g1_i1	c100103_g1	202	13.02	1	0.67	1.01	100
c100104_g1_i1	c100104_g1	404	160.17	5	0.27	0.41	100
c100107_g1_i1	c100107_g1	724	469.74	19	0.36	0.53	100
c100109_g1_i1	c100109_g1	237	30.4	3	0.87	1.3	100
c100110_g1_i1	c100110_g1	224	23.3	0	0	0	0
c100110_g2_i1	c100110_g2	236	29.83	1	0.29	0.44	100
c100113_g1_i1	c100113_g1	572	319.68	8	0.22	0.33	100
c100114_g1_i1	c100114_g1	237	30.4	1	0.29	0.43	100
c100115_g1_i1	c100115_g1	262	45.84	1	0.19	0.29	100
c100116_g1_i1	c100116_g1	345	108.74	6	0.48	0.73	100
c100119_g1_i1	c100119_g1	317	85.97	3	0.31	0.46	38.26
c100119_g1_i2	c100119_g1	273	53.27	3	0.49	0.74	61.74
c100120_g1_i1	c100120_g1	756	501.56	7.4	0.13	0.19	71.35
c100120_g1_i2	c100120_g1	335	100.46	0.6	0.05	0.08	28.65
c100121_g1_i1	c100121_g1	475	226.07	3	0.12	0.17	40.39
c100121_g1_i2	c100121_g1	337	102.11	2	0.17	0.26	59.61
c100123_g1_i1	c100123_g1	240	32.14	5	1.37	2.05	100
c100125_g1_i1	c100125_g1	223	22.78	1	0.39	0.58	100
c100127_g1_i1	c100127_g1	271	51.89	2	0.34	0.51	100
c100128_g1_i1	c100128_g1	221	21.76	2.58	1.04	1.56	29.52
c100128_g1_i2	c100128_g1	326	93.15	26.42	2.49	3.73	70.48
c100129_g1_i1	c100129_g1	276	55.35	0	0	0	0
c10012_g1_i1	c10012_g1	269	50.53	4	0.7	1.04	100
c100130_g1_i1	c100130_g1	264	47.16	4	0.75	1.12	100
c100131_g1_i1	c100131_g1	273	53.27	0	0	0	0
c100132_g1_i1	c100132_g1	217	19.77	7	3.11	4.66	100
c100133_g1_i1	c100133_g1	248	36.93	1	0.24	0.36	100
c100134_g1_i1	c100134_g1	214	18.33	0	0	0	0
c100136_g1_i1	c100136_g1	269	50.53	5	0.87	1.3	100
c100137_g1_i1	c100137_g1	264	47.16	0	0	0	0
c100138_g1_i1	c100138_g1	483	233.67	3	0.11	0.17	100
c100138_g2_i1	c100138_g2	251	38.78	1	0.23	0.34	100
c100139_g1_i1	c100139_g1	343	107.07	7	0.57	0.86	74.15
c100139_g1_i2	c100139_g1	259	43.88	1	0.2	0.3	25.85
c100140_g1_i1	c100140_g1	736	481.67	15	0.27	0.41	100
c100141_g1_i1	c100141_g1	212	17.4	0	0	0	0
c100141_g1_i2	c100141_g1	456	208.14	2	0.08	0.13	100
c100142_g1_i1	c100142_g1	322	89.94	0	0	0	0
c100142_g2_i1	c100142_g2	407	162.88	3	0.16	0.24	100
c100143_g1_i1	c100143_g1	205	14.28	1	0.62	0.92	100
c100144_g1_i1	c100144_g1	406	161.98	2.78	0.15	0.23	35.98
c100144_g1_i2	c100144_g1	1016	761.12	23.22	0.27	0.4	64.02
c100145_g1_i1	c100145_g1	208	15.59	1	0.56	0.84	100
c100146_g1_i1	c100146_g1	879	624.2	247	3.48	5.2	100
c100147_g1_i1	c100147_g1	260	44.53	3	0.59	0.89	100
c100149_g1_i1	c100149_g1	799	544.38	47	0.76	1.14	100
c100150_g1_i1	c100150_g1	232	27.59	3	0.96	1.43	100
c100151_g1_i1	c100151_g1	303	75.1	0	0	0	0
c100151_g1_i2	c100151_g1	381	139.65	3	0.19	0.28	100
c100153_g1_i1	c100153_g1	264	47.16	2	0.37	0.56	100
c100154_g1_i1	c100154_g1	214	18.33	0	0	0	0
c100157_g1_i1	c100157_g1	232	27.59	2	0.64	0.95	100
c100158_g1_i1	c100158_g1	236	29.83	0	0	0	0
c100161_g1_i1	c100161_g1	215	18.81	0	0	0	0
c100162_g1_i1	c100162_g1	214	18.33	0	0	0	0
c100164_g1_i1	c100164_g1	402	158.37	1	0.06	0.08	100
c100165_g1_i1	c100165_g1	389	146.73	3	0.18	0.27	100
c100168_g1_i1	c100168_g1	331	97.2	2	0.18	0.27	41.52
c100168_g1_i2	c100168_g1	244	34.5	1	0.25	0.38	58.48
c100170_g1_i1	c100170_g1	2391	2136.12	101.7	0.42	0.63	87.2
c100170_g1_i2	c100170_g1	2158	1903.12	13.3	0.06	0.09	12.8
c100172_g1_i1	c100172_g1	240	32.14	3	0.82	1.23	91.09
c100172_g1_i2	c100172_g1	346	109.58	1	0.08	0.12	8.91
c100173_g1_i1	c100173_g1	288	63.92	24	3.3	4.94	100
c100174_g1_i1	c100174_g1	257	42.58	2	0.41	0.62	100
c100175_g1_i1	c100175_g1	209	16.03	0	0	0	0
c100178_g1_i1	c100178_g1	206	14.71	1	0.6	0.89	100
c10017_g1_i1	c10017_g1	223	22.78	2	0.77	1.15	100
c100182_g1_i1	c100182_g1	382	140.53	12	0.75	1.12	38.23
c100182_g1_i2	c100182_g1	309	79.71	11	1.21	1.81	61.77
c100184_g1_i1	c100184_g1	229	25.95	0	0	0	0
c100186_g1_i1	c100186_g1	435	188.55	5	0.23	0.35	100
c100187_g1_i1	c100187_g1	211	16.94	0	0	0	0
c100188_g1_i1	c100188_g1	295	69.07	2	0.25	0.38	100
c100189_g1_i1	c100189_g1	311	81.27	0	0	0	0
c100189_g1_i2	c100189_g1	731	476.7	5	0.09	0.14	100
c100190_g1_i1	c100190_g1	1590	1335.12	44	0.29	0.43	100
c100192_g1_i1	c100192_g1	353	115.47	3	0.23	0.34	100
c100196_g1_i1	c100196_g1	296	69.82	0	0	0	0
c100197_g1_i1	c100197_g1	221	21.76	0	0	0	0
c100199_g1_i1	c100199_g1	430	183.93	2.66	0.13	0.19	36.66
c100199_g1_i2	c100199_g1	374	133.52	3.34	0.22	0.33	63.34
c100199_g2_i1	c100199_g2	441	194.12	6	0.27	0.41	100
c10019_g1_i1	c10019_g1	210	16.48	0	0	0	0
c1001_g1_i1	c1001_g1	297	70.57	3	0.37	0.56	100
c100202_g1_i1	c100202_g1	286	62.46	2	0.28	0.42	100
c100204_g1_i1	c100204_g1	407	162.88	14	0.76	1.13	100
c100206_g1_i1	c100206_g1	296	69.82	3	0.38	0.57	100
c100207_g1_i1	c100207_g1	498	247.99	8	0.28	0.42	100
c100208_g1_i1	c100208_g1	410	165.61	10	0.53	0.79	100
c100209_g1_i1	c100209_g1	278	56.75	1	0.15	0.23	100
c10020_g1_i1	c10020_g1	272	52.58	3	0.5	0.75	100
c100211_g1_i1	c100211_g1	343	107.07	1	0.08	0.12	100
c100213_g1_i1	c100213_g1	250	38.16	2	0.46	0.69	100
c100214_g1_i1	c100214_g1	417	171.99	2	0.1	0.15	100
c100215_g1_i1	c100215_g1	301	73.58	3	0.36	0.54	100
c100217_g1_i1	c100217_g1	768	513.5	0	0	0	0
c100217_g1_i2	c100217_g1	766	511.51	18	0.31	0.46	100
c100218_g1_i1	c100218_g1	354	116.32	3	0.23	0.34	100
c100218_g2_i1	c100218_g2	351	113.78	3	0.23	0.35	100
c100220_g1_i1	c100220_g1	361	122.28	1	0.07	0.11	100
c100220_g2_i1	c100220_g2	322	89.94	3	0.29	0.44	100
c100225_g1_i1	c100225_g1	408	163.79	6	0.32	0.48	100
c100229_g1_i1	c100229_g1	204	13.86	0	0	0	0
c100231_g1_i1	c100231_g1	246	35.71	1	0.25	0.37	100
c100233_g1_i1	c100233_g1	261	45.18	16	3.11	4.66	100
c100235_g1_i1	c100235_g1	216	19.29	0	0	0	0
c100237_g1_i1	c100237_g1	430	183.93	5	0.24	0.36	48.15
c100237_g1_i2	c100237_g1	294	68.33	2	0.26	0.38	51.85
c100239_g1_i1	c100239_g1	235	29.26	1	0.3	0.45	100
c100239_g1_i2	c100239_g1	264	47.16	0	0	0	0
c100239_g2_i1	c100239_g2	731	476.7	16	0.29	0.44	100
c100242_g1_i1	c100242_g1	279	57.46	0	0	0	0
c100242_g1_i2	c100242_g1	268	49.85	0	0	0	0
c100244_g1_i1	c100244_g1	202	13.02	0	0	0	0
c100245_g1_i1	c100245_g1	231	27.03	1	0.32	0.49	100
c100246_g1_i1	c100246_g1	207	15.15	0	0	0	0
c100247_g1_i1	c100247_g1	407	162.88	8	0.43	0.65	100
c100251_g1_i1	c100251_g1	356	118.01	33	2.46	3.68	100
c100251_g1_i2	c100251_g1	285	61.74	0	0	0	0
c100256_g1_i1	c100256_g1	205	14.28	0	0	0	0
c100257_g1_i1	c100257_g1	413	168.34	6	0.31	0.47	100
c100261_g1_i1	c100261_g1	447	199.72	3.6	0.16	0.24	28.77
c100261_g1_i2	c100261_g1	836	581.28	3.32	0.05	0.08	9.13
c100261_g1_i3	c100261_g1	823	568.31	22.08	0.34	0.51	62.1
c100262_g1_i1	c100262_g1	660	406.29	21	0.45	0.68	100
c100264_g1_i1	c100264_g1	239	31.55	14	3.9	5.84	100
c100264_g2_i1	c100264_g2	215	18.81	9	4.2	6.29	100
c100266_g1_i1	c100266_g1	371	130.91	0	0	0	0
c100266_g1_i2	c100266_g1	257	42.58	3	0.62	0.93	100
c100267_g1_i1	c100267_g1	612	358.92	11	0.27	0.4	100
c100267_g2_i1	c100267_g2	332	98.01	6	0.54	0.81	100
c10026_g1_i1	c10026_g1	214	18.33	0	0	0	0
c100271_g1_i1	c100271_g1	270	51.21	0	0	0	0
c100273_g1_i1	c100273_g1	261	45.18	3	0.58	0.87	100
c100275_g1_i1	c100275_g1	218	20.26	0	0	0	0
c100276_g1_i1	c100276_g1	251	38.78	2	0.45	0.68	100
c100276_g2_i1	c100276_g2	266	48.5	1	0.18	0.27	100
c100278_g1_i1	c100278_g1	231	27.03	0	0	0	0
c100279_g1_i1	c100279_g1	293	67.59	1	0.13	0.19	100
c100281_g1_i1	c100281_g1	367	127.44	0	0	0	0
c100282_g1_i1	c100282_g1	242	33.31	2	0.53	0.79	100
c100283_g1_i1	c100283_g1	300	72.83	1	0.12	0.18	100
c100284_g1_i1	c100284_g1	275	54.65	0	0	0	0
c100284_g2_i1	c100284_g2	373	132.65	3	0.2	0.3	100
c100285_g1_i1	c100285_g1	433	186.7	0	0	0	0
c100285_g1_i2	c100285_g1	406	161.98	3	0.16	0.24	100
c100286_g1_i1	c100286_g1	205	14.28	1	0.62	0.92	100
c100287_g1_i1	c100287_g1	444	196.92	3	0.13	0.2	100
c100288_g1_i1	c100288_g1	605	352.03	7.87	0.2	0.29	29.61
c100288_g1_i2	c100288_g1	575	322.61	17.13	0.47	0.7	70.39
c100288_g1_i3	c100288_g1	215	18.81	0	0	0	0
c100289_g1_i1	c100289_g1	282	59.59	3	0.44	0.66	100
c100289_g2_i1	c100289_g2	549	297.25	7	0.21	0.31	100
c100289_g3_i1	c100289_g3	395	152.08	3	0.17	0.26	100
c100289_g3_i2	c100289_g3	272	52.58	0	0	0	0
c10028_g1_i1	c10028_g1	227	24.87	0	0	0	0
c100291_g1_i1	c100291_g1	209	16.03	0	0	0	0
c100292_g1_i1	c100292_g1	367	127.44	1	0.07	0.1	100
c100292_g2_i1	c100292_g2	492	242.26	18	0.65	0.98	100
c100295_g1_i1	c100295_g1	271	51.89	1	0.17	0.25	100
c100297_g1_i1	c100297_g1	226	24.34	0	0	0	0
c100298_g1_i1	c100298_g1	331	97.2	3	0.27	0.41	100
c100299_g1_i1	c100299_g1	253	40.04	0	0	0	0
c100299_g1_i2	c100299_g1	353	115.47	0.03	0	0	2.63
c100299_g1_i3	c100299_g1	525	273.98	2.97	0.1	0.14	97.37
c10029_g1_i1	c10029_g1	201	12.62	0	0	0	0
c1002_g1_i1	c1002_g1	298	71.32	17.76	2.19	3.28	62.07
c1002_g1_i2	c1002_g1	576	323.59	49.24	1.34	2	37.93
c100300_g1_i1	c100300_g1	466	217.56	16	0.65	0.97	100
c100305_g1_i1	c100305_g1	279	57.46	0	0	0	0
c100306_g1_i1	c100306_g1	270	51.21	1	0.17	0.26	100
c100306_g2_i1	c100306_g2	479	229.87	2	0.08	0.11	100
c100307_g1_i1	c100307_g1	419	173.82	1	0.05	0.08	100
c100309_g1_i1	c100309_g1	329	95.57	2.45	0.23	0.34	72.69
c100309_g1_i2	c100309_g1	516	265.29	2.55	0.08	0.13	27.31
c100310_g1_i1	c100310_g1	491	241.3	2	0.07	0.11	100
c100311_g1_i1	c100311_g1	240	32.14	0	0	0	0
c100312_g1_i1	c100312_g1	315	84.4	4	0.42	0.62	100
c100316_g1_i1	c100316_g1	221	21.76	3	1.21	1.81	100
c100317_g1_i1	c100317_g1	304	75.87	0	0	0	0
c100317_g1_i2	c100317_g1	234	28.7	2	0.61	0.92	100
c100318_g1_i1	c100318_g1	228	25.41	1	0.35	0.52	100
c100319_g1_i1	c100319_g1	294	68.33	2	0.26	0.38	100
c10031_g1_i1	c10031_g1	429	183.01	8	0.38	0.57	100
c100320_g1_i1	c100320_g1	304	75.87	4	0.46	0.69	100
c100320_g2_i1	c100320_g2	328	94.76	0	0	0	0
c100320_g2_i2	c100320_g2	382	140.53	3	0.19	0.28	100
c100321_g1_i1	c100321_g1	248	36.93	1	0.24	0.36	100
c100321_g1_i2	c100321_g1	208	15.59	0	0	0	0
c100323_g1_i1	c100323_g1	383	141.41	1.32	0.08	0.12	32.7
c100323_g1_i2	c100323_g1	600	347.12	6.68	0.17	0.25	67.3
c100325_g1_i1	c100325_g1	1196	941.12	38	0.35	0.53	100
c100326_g1_i1	c100326_g1	280	58.17	3	0.45	0.68	100
c100328_g1_i1	c100328_g1	207	15.15	0	0	0	0
c100330_g1_i1	c100330_g1	616	362.86	10	0.24	0.36	100
c100331_g1_i1	c100331_g1	395	152.08	8	0.46	0.69	100
c100332_g1_i1	c100332_g1	362	123.14	4	0.29	0.43	100
c100333_g1_i1	c100333_g1	232	27.59	0	0	0	0
c100335_g1_i1	c100335_g1	306	77.4	2	0.23	0.34	100
c100336_g1_i1	c100336_g1	217	19.77	1	0.44	0.67	100
c100338_g1_i1	c100338_g1	213	17.86	2	0.98	1.47	100
c100339_g1_i1	c100339_g1	284	61.02	2	0.29	0.43	100
c10033_g1_i1	c10033_g1	315	84.4	8	0.83	1.25	100
c100340_g1_i1	c100340_g1	277	56.05	0	0	0	0
c100344_g1_i1	c100344_g1	206	14.71	0	0	0	0
c100346_g1_i1	c100346_g1	217	19.77	0	0	0	0
c100347_g1_i1	c100347_g1	888	633.18	15	0.21	0.31	100
c100347_g2_i1	c100347_g2	424	178.4	5	0.25	0.37	100
c100348_g1_i1	c100348_g1	230	26.49	7	2.32	3.48	100
c100349_g1_i1	c100349_g1	348	111.25	1	0.08	0.12	100
c100350_g1_i1	c100350_g1	886	631.19	18	0.25	0.38	100
c100351_g1_i1	c100351_g1	560	307.96	8	0.23	0.34	100
c100353_g1_i1	c100353_g1	462	213.79	13	0.53	0.8	58.07
c100353_g1_i2	c100353_g1	223	22.78	1	0.39	0.58	41.93
c100354_g1_i1	c100354_g1	211	16.94	1	0.52	0.78	63.34
c100354_g1_i2	c100354_g1	235	29.26	1	0.3	0.45	36.66
c100359_g1_i1	c100359_g1	362	123.14	3	0.21	0.32	100
c100359_g2_i1	c100359_g2	491	241.3	4	0.15	0.22	100
c100360_g1_i1	c100360_g1	414	169.25	2.83	0.15	0.22	81.75
c100360_g1_i2	c100360_g1	262	45.84	0.17	0.03	0.05	18.25
c100364_g1_i1	c100364_g1	367	127.44	3	0.21	0.31	100
c100365_g1_i1	c100365_g1	573	320.66	6	0.16	0.25	100
c100365_g1_i2	c100365_g1	208	15.59	0	0	0	0
c100366_g1_i1	c100366_g1	277	56.05	0	0	0	0
c100366_g1_i2	c100366_g1	433	186.7	11	0.52	0.77	100
c100367_g1_i1	c100367_g1	216	19.29	1	0.46	0.68	100
c10036_g1_i1	c10036_g1	314	83.61	7	0.74	1.1	100
c100370_g1_i1	c100370_g1	279	57.46	1	0.15	0.23	100
c100372_g1_i1	c100372_g1	245	35.1	0	0	0	0
c100376_g1_i1	c100376_g1	299	72.07	0	0	0	0
c100376_g1_i2	c100376_g1	371	130.91	5	0.34	0.5	100
c100378_g1_i1	c100378_g1	263	46.5	1	0.19	0.28	100
c100381_g1_i1	c100381_g1	707	452.86	7	0.14	0.2	100
c100383_g1_i1	c100383_g1	290	65.38	2	0.27	0.4	100
c100384_g1_i1	c100384_g1	430	183.93	1.3	0.06	0.09	8.88
c100384_g1_i2	c100384_g1	233	28.14	0.75	0.24	0.35	33.61
c100384_g1_i3	c100384_g1	601	348.1	15.95	0.4	0.6	57.51
c100386_g1_i1	c100386_g1	207	15.15	4	2.32	3.47	100
c100388_g1_i1	c100388_g1	857	602.23	9	0.13	0.2	100
c100388_g2_i1	c100388_g2	315	84.4	2	0.21	0.31	100
c100389_g1_i1	c100389_g1	307	78.17	7	0.79	1.18	100
c100393_g1_i1	c100393_g1	221	21.76	0	0	0	0
c100394_g1_i1	c100394_g1	235	29.26	2	0.6	0.9	100
c100395_g1_i1	c100395_g1	720	465.77	5	0.09	0.14	100
c100396_g1_i1	c100396_g1	285	61.74	6	0.85	1.28	100
c100399_g1_i1	c100399_g1	343	107.07	16	1.31	1.97	100
c1003_g1_i1	c1003_g1	319	87.55	1	0.1	0.15	100
c100401_g1_i1	c100401_g1	317	85.97	1	0.1	0.15	100
c100402_g1_i1	c100402_g1	311	81.27	2	0.22	0.32	100
c100402_g1_i2	c100402_g1	306	77.4	0	0	0	0
c100403_g1_i1	c100403_g1	204	13.86	0	0	0	0
c100404_g1_i1	c100404_g1	281	58.88	8	1.19	1.79	100
c100404_g2_i1	c100404_g2	613	359.9	4	0.1	0.15	100
c100405_g1_i1	c100405_g1	600	347.12	0	0	0	0
c100405_g1_i2	c100405_g1	689	435.01	22	0.44	0.67	100
c100406_g1_i1	c100406_g1	475	226.07	4.18	0.16	0.24	69.52
c100406_g1_i2	c100406_g1	654	400.35	0	0	0	0
c100406_g1_i3	c100406_g1	600	347.12	2.82	0.07	0.11	30.48
c100406_g2_i1	c100406_g2	399	155.67	10	0.56	0.84	100
c100408_g1_i1	c100408_g1	325	92.34	2	0.19	0.28	100
c100410_g1_i1	c100410_g1	312	82.05	2	0.21	0.32	100
c100411_g1_i1	c100411_g1	343	107.07	0	0	0	0
c100411_g1_i2	c100411_g1	288	63.92	1	0.14	0.21	100
c100412_g1_i1	c100412_g1	240	32.14	2	0.55	0.82	100
c100413_g1_i1	c100413_g1	442	195.05	3	0.14	0.2	100
c100414_g1_i1	c100414_g1	296	69.82	2	0.25	0.38	100
c100416_g1_i1	c100416_g1	289	64.65	2	0.27	0.41	100
c100417_g1_i1	c100417_g1	292	66.85	4	0.53	0.79	70.25
c100417_g1_i2	c100417_g1	308	78.94	2	0.22	0.33	29.75
c100418_g1_i1	c100418_g1	503	252.79	5	0.17	0.26	100
c100419_g1_i1	c100419_g1	437	190.41	3	0.14	0.21	100
c10041_g1_i1	c10041_g1	271	51.89	2	0.34	0.51	100
c100420_g1_i1	c100420_g1	544	292.39	6	0.18	0.27	100
c100421_g1_i1	c100421_g1	261	45.18	1	0.19	0.29	100
c100422_g1_i1	c100422_g1	304	75.87	11	1.27	1.91	100
c100424_g1_i1	c100424_g1	361	122.28	6	0.43	0.65	100
c100425_g1_i1	c100425_g1	277	56.05	2	0.31	0.47	31.19
c100425_g1_i2	c100425_g1	228	25.41	2	0.69	1.04	68.81
c100426_g1_i1	c100426_g1	383	141.41	3	0.19	0.28	100
c100427_g1_i1	c100427_g1	356	118.01	3	0.22	0.33	100
c100427_g2_i1	c100427_g2	234	28.7	0	0	0	0
c100428_g1_i1	c100428_g1	577	324.57	5	0.14	0.2	100
c10042_g1_i1	c10042_g1	232	27.59	0	0	0	0
c100430_g1_i1	c100430_g1	343	107.07	4	0.33	0.49	100
c100431_g1_i1	c100431_g1	322	89.94	12	1.17	1.75	100
c100432_g1_i1	c100432_g1	294	68.33	5	0.64	0.96	100
c100433_g1_i1	c100433_g1	251	38.78	0	0	0	0
c100436_g1_i1	c100436_g1	305	76.63	0	0	0	0
c100436_g1_i2	c100436_g1	507	256.63	3	0.1	0.15	100
c100437_g1_i1	c100437_g1	267	49.17	0	0	0	0
c100438_g1_i1	c100438_g1	204	13.86	2	1.27	1.9	69.87
c100438_g1_i2	c100438_g1	240	32.14	2	0.55	0.82	30.13
c100439_g1_i1	c100439_g1	346	109.58	5	0.4	0.6	100
c100440_g1_i1	c100440_g1	210	16.48	0	0	0	0
c100440_g2_i1	c100440_g2	273	53.27	0	0	0	0
c100441_g1_i1	c100441_g1	559	306.99	4	0.11	0.17	100
c100442_g1_i1	c100442_g1	331	97.2	5	0.45	0.68	100
c100444_g1_i1	c100444_g1	221	21.76	0	0	0	0
c100445_g1_i1	c100445_g1	228	25.41	3	1.04	1.55	100
c100446_g1_i1	c100446_g1	321	89.14	6	0.59	0.89	100
c100449_g1_i1	c100449_g1	285	61.74	4	0.57	0.85	100
c100449_g2_i1	c100449_g2	219	20.76	2	0.85	1.27	100
c100451_g1_i1	c100451_g1	261	45.18	1	0.19	0.29	100
c100453_g1_i1	c100453_g1	227	24.87	1	0.35	0.53	100
c100454_g1_i1	c100454_g1	221	21.76	5	2.02	3.02	100
c100457_g1_i1	c100457_g1	213	17.86	1	0.49	0.74	100
c100458_g1_i1	c100458_g1	384	142.3	1	0.06	0.09	100
c10045_g1_i1	c10045_g1	267	49.17	3	0.54	0.8	100
c10045_g2_i1	c10045_g2	337	102.11	5	0.43	0.64	100
c100460_g1_i1	c100460_g1	238	30.98	2	0.57	0.85	100
c100463_g1_i1	c100463_g1	372	131.78	4	0.27	0.4	100
c100465_g1_i1	c100465_g1	301	73.58	3	0.36	0.54	100
c100467_g1_i1	c100467_g1	228	25.41	0	0	0	0
c100470_g1_i1	c100470_g1	574	321.63	8	0.22	0.33	100
c100473_g1_i1	c100473_g1	314	83.61	2	0.21	0.31	100
c100473_g2_i1	c100473_g2	202	13.02	0	0	0	0
c100473_g2_i2	c100473_g2	202	13.02	5	3.37	5.05	100
c100474_g1_i1	c100474_g1	224	23.3	2	0.75	1.13	100
c100475_g1_i1	c100475_g1	239	31.55	1	0.28	0.42	100
c100477_g1_i1	c100477_g1	390	147.62	16	0.95	1.43	100
c100478_g1_i1	c100478_g1	261	45.18	5	0.97	1.46	100
c100479_g1_i1	c100479_g1	252	39.41	4	0.89	1.33	100
c10047_g1_i1	c10047_g1	229	25.95	1	0.34	0.51	100
c10047_g2_i1	c10047_g2	262	45.84	1	0.19	0.29	100
c100480_g1_i1	c100480_g1	426	180.24	2	0.1	0.15	100
c100481_g1_i1	c100481_g1	379	137.89	2	0.13	0.19	100
c100482_g1_i1	c100482_g1	325	92.34	0	0	0	0
c100482_g1_i2	c100482_g1	352	114.62	0	0	0	0
c100483_g1_i1	c100483_g1	439	192.27	2.65	0.12	0.18	3.6
c100483_g1_i2	c100483_g1	537	285.59	105.35	3.24	4.85	96.4
c100483_g2_i1	c100483_g2	1728	1473.12	57	0.34	0.51	100
c100484_g1_i1	c100484_g1	226	24.34	0	0	0	0
c100484_g1_i2	c100484_g1	304	75.87	3	0.35	0.52	100
c100485_g1_i1	c100485_g1	234	28.7	5	1.53	2.29	100
c100486_g1_i1	c100486_g1	393	150.29	4	0.23	0.35	100
c100487_g1_i1	c100487_g1	658	404.31	29.02	0.63	0.94	89.05
c100487_g1_i2	c100487_g1	590	337.3	2.98	0.08	0.12	10.95
c100488_g1_i1	c100488_g1	337	102.11	2	0.17	0.26	100
c100489_g1_i1	c100489_g1	211	16.94	0.65	0.34	0.51	62.25
c100489_g1_i2	c100489_g1	335	100.46	2.35	0.21	0.31	37.75
c100490_g1_i1	c100490_g1	342	106.24	10	0.83	1.24	100
c100491_g1_i1	c100491_g1	240	32.14	0	0	0	0
c100493_g1_i1	c100493_g1	235	29.26	1	0.3	0.45	100
c100495_g1_i1	c100495_g1	433	186.7	6	0.28	0.42	100
c100495_g1_i2	c100495_g1	769	514.5	0	0	0	0
c100495_g2_i1	c100495_g2	211	16.94	1	0.52	0.78	100
c100496_g1_i1	c100496_g1	218	20.26	2	0.87	1.3	100
c100497_g1_i1	c100497_g1	325	92.34	5	0.48	0.71	40.81
c100497_g1_i2	c100497_g1	321	89.14	7	0.69	1.03	59.19
c100498_g1_i1	c100498_g1	284	61.02	10	1.44	2.16	100
c100499_g1_i1	c100499_g1	450	202.52	5	0.22	0.32	100
c1004_g1_i1	c1004_g1	392	149.4	9	0.53	0.79	100
c100501_g1_i1	c100501_g1	259	43.88	1	0.2	0.3	100
c100502_g1_i1	c100502_g1	469	220.39	6	0.24	0.36	100
c100505_g1_i1	c100505_g1	201	12.62	0	0	0	0
c100506_g1_i1	c100506_g1	226	24.34	1	0.36	0.54	100
c10050_g1_i1	c10050_g1	219	20.76	2	0.85	1.27	100
c100512_g1_i1	c100512_g1	277	56.05	6	0.94	1.41	100
c100513_g1_i1	c100513_g1	202	13.02	1	0.67	1.01	100
c100514_g1_i1	c100514_g1	379	137.89	4.61	0.29	0.44	87.35
c100514_g1_i2	c100514_g1	540	288.5	1.39	0.04	0.06	12.65
c100517_g1_i1	c100517_g1	331	97.2	1	0.09	0.14	100
c100521_g1_i1	c100521_g1	453	205.33	1	0.04	0.06	100
c100521_g1_i2	c100521_g1	201	12.62	0	0	0	0
c100523_g1_i1	c100523_g1	414	169.25	4	0.21	0.31	100
c100524_g1_i1	c100524_g1	664	410.24	5	0.11	0.16	100
c100525_g1_i1	c100525_g1	273	53.27	4	0.66	0.99	100
c100527_g1_i1	c100527_g1	211	16.94	4	2.07	3.11	100
c100530_g1_i1	c100530_g1	275	54.65	1	0.16	0.24	100
c100531_g1_i1	c100531_g1	293	67.59	3	0.39	0.58	100
c100532_g1_i1	c100532_g1	217	19.77	0	0	0	0
c100534_g1_i1	c100534_g1	279	57.46	0	0	0	0
c100536_g1_i1	c100536_g1	248	36.93	6	1.43	2.14	100
c100537_g1_i1	c100537_g1	229	25.95	0	0	0	0
c100537_g1_i2	c100537_g1	401	157.46	0	0	0	0
c100538_g1_i1	c100538_g1	286	62.46	2	0.28	0.42	100
c100539_g1_i1	c100539_g1	761	506.54	16	0.28	0.42	100
c10053_g1_i1	c10053_g1	345	108.74	1	0.08	0.12	100
c100543_g1_i1	c100543_g1	254	40.67	15	3.24	4.85	100
c100544_g1_i1	c100544_g1	944	689.13	10	0.13	0.19	100
c100545_g1_i1	c100545_g1	354	116.32	2	0.15	0.23	100
c100547_g1_i1	c100547_g1	1070	815.12	34	0.37	0.55	100
c100549_g1_i1	c100549_g1	411	166.52	7	0.37	0.55	100
c100550_g1_i1	c100550_g1	310	80.49	2	0.22	0.33	100
c100551_g1_i1	c100551_g1	280	58.17	5	0.76	1.13	100
c100552_g1_i1	c100552_g1	754	499.57	12	0.21	0.32	100
c100554_g1_i1	c100554_g1	411	166.52	32	1.69	2.53	100
c100557_g1_i1	c100557_g1	563	310.89	11	0.31	0.47	100
c100559_g1_i1	c100559_g1	231	27.03	1	0.32	0.49	100
c100559_g1_i2	c100559_g1	273	53.27	0	0	0	0
c10055_g1_i1	c10055_g1	274	53.96	2	0.33	0.49	100
c100561_g1_i1	c100561_g1	286	62.46	0	0	0	0
c100562_g1_i1	c100562_g1	266	48.5	0	0	0	0
c100562_g2_i1	c100562_g2	378	137.02	2	0.13	0.19	100
c100565_g1_i1	c100565_g1	268	49.85	1	0.18	0.26	100
c100566_g1_i1	c100566_g1	218	20.26	4	1.73	2.6	100
c100567_g1_i1	c100567_g1	1802	1547.12	384.35	2.18	3.27	80.7
c100567_g1_i2	c100567_g1	1814	1559.12	92.65	0.52	0.78	19.3
c100568_g1_i1	c100568_g1	290	65.38	1	0.13	0.2	100
c100568_g1_i2	c100568_g1	204	13.86	0	0	0	0
c100569_g1_i1	c100569_g1	602	349.09	4	0.1	0.15	100
c100572_g1_i1	c100572_g1	201	12.62	1	0.7	1.04	100
c100573_g1_i1	c100573_g1	213	17.86	0	0	0	0
c100573_g1_i2	c100573_g1	599	346.14	6	0.15	0.23	100
c100574_g1_i1	c100574_g1	303	75.1	0	0	0	0
c100575_g1_i1	c100575_g1	315	84.4	0	0	0	0
c100576_g1_i1	c100576_g1	282	59.59	0	0	0	0
c100578_g1_i1	c100578_g1	239	31.55	0	0	0	0
c100579_g1_i1	c100579_g1	211	16.94	0	0	0	0
c10057_g1_i1	c10057_g1	312	82.05	7	0.75	1.12	24.9
c10057_g1_i2	c10057_g1	527	275.91	71	2.26	3.38	75.1
c100580_g1_i1	c100580_g1	297	70.57	0	0	0	0
c100582_g1_i1	c100582_g1	270	51.21	0	0	0	0
c100584_g1_i1	c100584_g1	300	72.83	4	0.48	0.72	100
c100584_g2_i1	c100584_g2	504	253.75	52	1.8	2.7	100
c100585_g1_i1	c100585_g1	349	112.09	3	0.24	0.35	100
c100586_g1_i1	c100586_g1	418	172.9	11	0.56	0.84	100
c100587_g1_i1	c100587_g1	268	49.85	11	1.94	2.9	100
c100589_g1_i1	c100589_g1	335	100.46	0	0	0	0
c100589_g1_i2	c100589_g1	445	197.85	2	0.09	0.13	100
c10058_g1_i1	c10058_g1	220	21.26	1	0.41	0.62	100
c100590_g1_i1	c100590_g1	235	29.26	0	0	0	0
c100593_g1_i1	c100593_g1	733	478.69	17	0.31	0.47	100
c100594_g1_i1	c100594_g1	207	15.15	1	0.58	0.87	100
c100596_g1_i1	c100596_g1	361	122.28	1	0.07	0.11	100
c100597_g1_i1	c100597_g1	337	102.11	0	0	0	0
c10059_g1_i1	c10059_g1	365	125.72	1	0.07	0.1	100
c100600_g1_i1	c100600_g1	384	142.3	11	0.68	1.02	100
c100605_g1_i1	c100605_g1	266	48.5	0	0	0	0
c100606_g1_i1	c100606_g1	574	321.63	12	0.33	0.49	100
c100607_g1_i1	c100607_g1	686	432.03	17.36	0.35	0.53	24.31
c100607_g1_i2	c100607_g1	835	580.28	72.64	1.1	1.65	75.69
c100608_g1_i1	c100608_g1	664	410.24	28	0.6	0.9	100
c100608_g2_i1	c100608_g2	338	102.93	17	1.45	2.17	89.55
c100608_g2_i2	c100608_g2	271	51.89	1	0.17	0.25	10.45
c100608_g3_i1	c100608_g3	511	260.47	19	0.64	0.96	100
c100610_g1_i1	c100610_g1	224	23.3	0	0	0	0
c100615_g1_i1	c100615_g1	269	50.53	1	0.17	0.26	100
c100617_g1_i1	c100617_g1	308	78.94	0	0	0	0
c100617_g1_i2	c100617_g1	646	392.45	17	0.38	0.57	100
c100619_g1_i1	c100619_g1	278	56.75	1	0.15	0.23	100
c10061_g1_i1	c10061_g1	934	679.14	40	0.52	0.77	100
c100620_g1_i1	c100620_g1	257	42.58	0	0	0	0
c100622_g1_i1	c100622_g1	232	27.59	8	2.55	3.81	100
c100623_g1_i1	c100623_g1	343	107.07	6	0.49	0.74	100
c100623_g2_i1	c100623_g2	251	38.78	6	1.36	2.03	100
c100626_g1_i1	c100626_g1	357	118.86	7	0.52	0.77	100
c100627_g1_i1	c100627_g1	1102	847.12	20	0.21	0.31	100
c100627_g2_i1	c100627_g2	450	202.52	4	0.17	0.26	100
c100627_g3_i1	c100627_g3	201	12.62	1	0.7	1.04	100
c100629_g1_i1	c100629_g1	388	145.84	1	0.06	0.09	100
c100629_g1_i2	c100629_g1	219	20.76	0	0	0	0
c100632_g1_i1	c100632_g1	1800	1545.12	41	0.23	0.35	100
c100635_g1_i1	c100635_g1	345	108.74	3	0.24	0.36	100
c100635_g2_i1	c100635_g2	639	385.53	1.57	0.04	0.05	7.3
c100635_g2_i2	c100635_g2	1009	754.12	32.06	0.37	0.56	76.1
c100635_g2_i3	c100635_g2	253	40.04	0.37	0.08	0.12	16.59
c100636_g1_i1	c100636_g1	480	230.82	0	0	0	0
c100636_g1_i2	c100636_g1	635	381.58	3	0.07	0.1	100
c100636_g2_i1	c100636_g2	212	17.4	1	0.5	0.76	100
c100637_g1_i1	c100637_g1	749	494.6	93.39	1.66	2.48	81.84
c100637_g1_i2	c100637_g1	626	372.71	15.61	0.37	0.55	18.16
c100638_g1_i1	c100638_g1	248	36.93	1	0.24	0.36	100
c100641_g1_i1	c100641_g1	462	213.79	4.1	0.17	0.25	35.76
c100641_g1_i2	c100641_g1	657	403.32	13.9	0.3	0.45	64.24
c100642_g1_i1	c100642_g1	633	379.61	18.04	0.42	0.63	86.38
c100642_g1_i2	c100642_g1	648	394.42	2.96	0.07	0.1	13.62
c100642_g2_i1	c100642_g2	222	22.27	0	0	0	0
c100643_g1_i1	c100643_g1	581	328.48	4	0.11	0.16	100
c100644_g1_i1	c100644_g1	216	19.29	0	0	0	0
c100644_g1_i2	c100644_g1	498	247.99	4	0.14	0.21	100
c100645_g1_i1	c100645_g1	288	63.92	2	0.27	0.41	100
c100647_g1_i1	c100647_g1	389	146.73	4	0.24	0.36	100
c100647_g2_i1	c100647_g2	271	51.89	0	0	0	0
c100648_g1_i1	c100648_g1	472	223.23	1	0.04	0.06	100
c10064_g1_i1	c10064_g1	225	23.82	0	0	0	0
c100650_g1_i1	c100650_g1	336	101.29	5	0.43	0.65	100
c100651_g1_i1	c100651_g1	221	21.76	3	1.21	1.81	100
c100652_g1_i1	c100652_g1	1057	802.12	23	0.25	0.38	100
c100654_g1_i1	c100654_g1	261	45.18	3	0.58	0.87	100
c100656_g1_i1	c100656_g1	433	186.7	14	0.66	0.99	100
c100657_g1_i1	c100657_g1	280	58.17	20	3.02	4.52	100
c100658_g1_i1	c100658_g1	255	41.3	2	0.43	0.64	100
c100659_g1_i1	c100659_g1	469	220.39	8	0.32	0.48	100
c100660_g1_i1	c100660_g1	300	72.83	2	0.24	0.36	100
c100661_g1_i1	c100661_g1	811	556.34	33.82	0.53	0.8	54.21
c100661_g1_i2	c100661_g1	725	470.74	24.18	0.45	0.68	45.79
c100663_g1_i1	c100663_g1	424	178.4	1	0.05	0.07	30.81
c100663_g1_i2	c100663_g1	731	476.7	6	0.11	0.17	69.19
c100663_g1_i3	c100663_g1	761	506.54	0	0	0	0
c100664_g1_i1	c100664_g1	280	58.17	0	0	0	0
c100666_g1_i1	c100666_g1	382	140.53	3	0.19	0.28	100
c100666_g2_i1	c100666_g2	272	52.58	2	0.33	0.5	100
c100667_g1_i1	c100667_g1	445	197.85	2.38	0.11	0.16	39.08
c100667_g1_i2	c100667_g1	605	352.03	6.62	0.17	0.25	60.92
c100669_g1_i1	c100669_g1	281	58.88	1	0.15	0.22	100
c100670_g1_i1	c100670_g1	224	23.3	0	0	0	0
c100670_g1_i2	c100670_g1	230	26.49	3	1	1.49	100
c100671_g1_i1	c100671_g1	420	174.73	4	0.2	0.3	100
c100674_g1_i1	c100674_g1	210	16.48	2	1.07	1.6	100
c100674_g2_i1	c100674_g2	1201	946.12	31	0.29	0.43	100
c100675_g1_i1	c100675_g1	548	296.28	17	0.5	0.75	100
c100675_g1_i2	c100675_g1	345	108.74	0	0	0	0
c10067_g1_i1	c10067_g1	325	92.34	4	0.38	0.57	100
c100682_g1_i1	c100682_g1	275	54.65	0	0	0	0
c100682_g2_i1	c100682_g2	288	63.92	0	0	0	0
c100683_g1_i1	c100683_g1	484	234.62	17	0.64	0.95	100
c100684_g1_i1	c100684_g1	226	24.34	0	0	0	0
c100685_g1_i1	c100685_g1	254	40.67	29.22	6.31	9.45	62.19
c100685_g1_i2	c100685_g1	268	49.85	21.78	3.84	5.75	37.81
c100687_g1_i1	c100687_g1	448	200.65	3	0.13	0.2	100
c100687_g2_i1	c100687_g2	407	162.88	7	0.38	0.57	100
c100687_g3_i1	c100687_g3	369	129.17	3	0.2	0.31	100
c100689_g1_i1	c100689_g1	676	422.12	14	0.29	0.44	100
c100691_g1_i1	c100691_g1	305	76.63	0	0	0	0
c100691_g2_i1	c100691_g2	304	75.87	0	0	0	0
c100692_g1_i1	c100692_g1	772	517.48	0	0	0	0
c100692_g1_i2	c100692_g1	790	535.41	17	0.28	0.42	100
c100693_g1_i1	c100693_g1	609	355.97	13	0.32	0.48	100
c100695_g1_i1	c100695_g1	237	30.4	2	0.58	0.87	100
c100695_g2_i1	c100695_g2	208	15.59	1	0.56	0.84	100
c100695_g3_i1	c100695_g3	499	248.95	5	0.18	0.26	100
c100696_g1_i1	c100696_g1	227	24.87	2	0.71	1.06	100
c100697_g1_i1	c100697_g1	636	382.57	100	2.3	3.44	100
c100697_g1_i2	c100697_g1	207	15.15	0	0	0	0
c100697_g2_i1	c100697_g2	214	18.33	2	0.96	1.43	100
c100698_g1_i1	c100698_g1	241	32.72	35	9.4	14.07	100
c100699_g1_i1	c100699_g1	633	379.61	19	0.44	0.66	100
c10069_g1_i1	c10069_g1	302	74.34	3	0.35	0.53	100
c100700_g1_i1	c100700_g1	253	40.04	1	0.22	0.33	100
c100701_g1_i1	c100701_g1	477	227.97	0	0	0	0
c100701_g1_i2	c100701_g1	502	251.83	7	0.24	0.37	100
c100704_g1_i1	c100704_g1	251	38.78	2	0.45	0.68	100
c100706_g1_i1	c100706_g1	373	132.65	4	0.26	0.4	100
c100707_g1_i1	c100707_g1	403	159.27	1	0.06	0.08	100
c100711_g1_i1	c100711_g1	206	14.71	1	0.6	0.89	100
c100712_g1_i1	c100712_g1	1750	1495.12	69	0.41	0.61	100
c100712_g2_i1	c100712_g2	346	109.58	32	2.57	3.84	87.64
c100712_g2_i2	c100712_g2	300	72.83	3	0.36	0.54	12.36
c100713_g1_i1	c100713_g1	296	69.82	2	0.25	0.38	100
c100715_g1_i1	c100715_g1	361	122.28	2	0.14	0.22	100
c100716_g1_i1	c100716_g1	256	41.94	1	0.21	0.31	100
c100717_g1_i1	c100717_g1	304	75.87	0	0	0	0
c100717_g1_i2	c100717_g1	450	202.52	11	0.48	0.71	100
c100718_g1_i1	c100718_g1	267	49.17	4	0.71	1.07	100
c100718_g2_i1	c100718_g2	311	81.27	0	0	0	0
c100718_g2_i2	c100718_g2	433	186.7	6	0.28	0.42	100
c100719_g1_i1	c100719_g1	336	101.29	0	0	0	0
c100719_g1_i2	c100719_g1	439	192.27	1	0.05	0.07	100
c10071_g1_i1	c10071_g1	303	75.1	0	0	0	0
c100720_g1_i1	c100720_g1	616	362.86	24	0.58	0.87	100
c100722_g1_i1	c100722_g1	233	28.14	0	0	0	0
c100722_g1_i2	c100722_g1	257	42.58	7	1.44	2.16	100
c100723_g1_i1	c100723_g1	662	408.26	5.83	0.13	0.19	25.48
c100723_g1_i2	c100723_g1	689	435.01	18.17	0.37	0.55	74.52
c100724_g1_i1	c100724_g1	300	72.83	1	0.12	0.18	100
c100724_g2_i1	c100724_g2	682	428.07	14	0.29	0.43	100
c100724_g3_i1	c100724_g3	226	24.34	1	0.36	0.54	100
c100725_g1_i1	c100725_g1	762	507.53	20	0.35	0.52	100
c100725_g1_i2	c100725_g1	255	41.3	0	0	0	0
c100727_g1_i1	c100727_g1	381	139.65	1	0.06	0.09	100
c100731_g1_i1	c100731_g1	212	17.4	1	0.5	0.76	100
c100732_g1_i1	c100732_g1	569	316.75	1	0.03	0.04	100
c100734_g1_i1	c100734_g1	246	35.71	0	0	0	0
c100736_g1_i1	c100736_g1	266	48.5	2	0.36	0.54	49.55
c100736_g1_i2	c100736_g1	225	23.82	1	0.37	0.55	50.45
c100737_g1_i1	c100737_g1	431	184.85	5	0.24	0.36	100
c100738_g1_i1	c100738_g1	655	401.34	23	0.5	0.75	100
c100739_g1_i1	c100739_g1	226	24.34	2	0.72	1.08	100
c100740_g1_i1	c100740_g1	272	52.58	1	0.17	0.25	100
c100741_g1_i1	c100741_g1	233	28.14	2	0.62	0.93	100
c100744_g1_i1	c100744_g1	344	107.91	1	0.08	0.12	100
c100744_g2_i1	c100744_g2	507	256.63	5	0.17	0.26	100
c100744_g2_i2	c100744_g2	401	157.46	0	0	0	0
c100744_g3_i1	c100744_g3	579	326.53	7	0.19	0.28	100
c100745_g1_i1	c100745_g1	263	46.5	9	1.7	2.55	100
c100747_g1_i1	c100747_g1	243	33.91	2	0.52	0.78	83.65
c100747_g1_i2	c100747_g1	318	86.76	1	0.1	0.15	16.35
c100748_g1_i1	c100748_g1	479	229.87	15	0.57	0.86	100
c100748_g1_i2	c100748_g1	487	237.48	0	0	0	0
c100749_g1_i1	c100749_g1	229	25.95	0	0	0	0
c10074_g1_i1	c10074_g1	230	26.49	0	0	0	0
c100751_g1_i1	c100751_g1	231	27.03	1	0.32	0.49	100
c100751_g1_i2	c100751_g1	203	13.44	0	0	0	0
c100752_g1_i1	c100752_g1	526	274.94	13	0.42	0.62	100
c100753_g1_i1	c100753_g1	230	26.49	0	0	0	0
c100754_g1_i1	c100754_g1	706	451.87	11	0.21	0.32	100
c100755_g1_i1	c100755_g1	255	41.3	4	0.85	1.27	100
c100755_g2_i1	c100755_g2	283	60.3	2	0.29	0.44	100
c100756_g1_i1	c100756_g1	286	62.46	0	0	0	0
c100757_g1_i1	c100757_g1	273	53.27	4	0.66	0.99	100
c100758_g1_i1	c100758_g1	208	15.59	2	1.13	1.69	100
c100760_g1_i1	c100760_g1	2223	1968.12	52.99	0.24	0.35	14.1
c100760_g1_i2	c100760_g1	201	12.62	2	1.39	2.08	83
c100760_g1_i3	c100760_g1	1341	1086.12	6.01	0.05	0.07	2.9
c100762_g1_i1	c100762_g1	236	29.83	2	0.59	0.88	100
c100763_g1_i1	c100763_g1	317	85.97	6	0.61	0.92	73.37
c100763_g1_i2	c100763_g1	308	78.94	2	0.22	0.33	26.63
c100765_g1_i1	c100765_g1	659	405.3	0	0	0	0.02
c100765_g1_i2	c100765_g1	898	643.17	16	0.22	0.33	99.98
c100766_g1_i1	c100766_g1	512	261.44	13	0.44	0.65	100
c100767_g1_i1	c100767_g1	630	376.65	7	0.16	0.24	100
c100767_g2_i1	c100767_g2	360	121.42	7	0.51	0.76	100
c100770_g1_i1	c100770_g1	258	43.23	0	0	0	0
c100770_g2_i1	c100770_g2	213	17.86	0	0	0	0
c100771_g1_i1	c100771_g1	409	164.7	5	0.27	0.4	100
c100776_g1_i1	c100776_g1	271	51.89	1	0.17	0.25	100
c100778_g1_i1	c100778_g1	411	166.52	15	0.79	1.18	100
c100779_g1_i1	c100779_g1	204	13.86	1	0.63	0.95	100
c100781_g1_i1	c100781_g1	224	23.3	4	1.51	2.26	100
c100782_g1_i1	c100782_g1	377	136.14	4	0.26	0.39	100
c100783_g1_i1	c100783_g1	436	189.48	2	0.09	0.14	100
c100784_g1_i1	c100784_g1	603	350.07	1	0.03	0.04	100
c100785_g1_i1	c100785_g1	405	161.07	2	0.11	0.16	100
c100785_g1_i2	c100785_g1	260	44.53	0	0	0	0
c100787_g1_i1	c100787_g1	434	187.63	8.39	0.39	0.59	84.37
c100787_g1_i2	c100787_g1	441	194.12	1.61	0.07	0.11	15.63
c100789_g1_i1	c100789_g1	312	82.05	8	0.86	1.28	100
c100791_g1_i1	c100791_g1	270	51.21	4	0.69	1.03	100
c100792_g1_i1	c100792_g1	236	29.83	2	0.59	0.88	100
c100793_g1_i1	c100793_g1	350	112.94	0	0	0	0
c100793_g1_i2	c100793_g1	335	100.46	9	0.79	1.18	100
c100794_g1_i1	c100794_g1	505	254.71	3.43	0.12	0.18	45.94
c100794_g1_i2	c100794_g1	540	288.5	4.57	0.14	0.21	54.06
c100795_g1_i1	c100795_g1	332	98.01	1	0.09	0.13	100
c1007_g1_i1	c1007_g1	332	98.01	38	3.41	5.1	100
c100803_g1_i1	c100803_g1	302	74.34	4	0.47	0.71	100
c100805_g1_i1	c100805_g1	1021	766.12	22	0.25	0.38	100
c100805_g2_i1	c100805_g2	857	602.23	11	0.16	0.24	100
c100805_g2_i2	c100805_g2	202	13.02	0	0	0	0
c100805_g2_i3	c100805_g2	804	549.36	0	0	0	0
c10080_g1_i1	c10080_g1	288	63.92	0	0	0	0
c10080_g1_i2	c10080_g1	390	147.62	3	0.18	0.27	100
c100810_g1_i1	c100810_g1	407	162.88	11	0.59	0.89	100
c100811_g1_i1	c100811_g1	233	28.14	0	0	0	0
c100813_g1_i1	c100813_g1	263	46.5	5	0.94	1.41	100
c100814_g1_i1	c100814_g1	535	283.65	5	0.15	0.23	100
c100816_g1_i1	c100816_g1	1219	964.12	18.26	0.17	0.25	61.56
c100816_g1_i2	c100816_g1	655	401.34	4.74	0.1	0.16	38.44
c100817_g1_i1	c100817_g1	797	542.39	8	0.13	0.19	100
c100817_g1_i2	c100817_g1	643	389.48	0	0	0	0
c100817_g1_i3	c100817_g1	795	540.39	0	0	0	0
c100819_g1_i1	c100819_g1	341	105.41	2	0.17	0.25	100
c10081_g1_i1	c10081_g1	217	19.77	0	0	0	0
c100820_g1_i1	c100820_g1	680	426.09	20	0.41	0.62	100
c100821_g1_i1	c100821_g1	217	19.77	2	0.89	1.33	100
c100822_g1_i1	c100822_g1	251	38.78	2	0.45	0.68	100
c100823_g1_i1	c100823_g1	327	93.96	11	1.03	1.54	48.91
c100823_g1_i2	c100823_g1	322	89.94	11	1.07	1.61	51.09
c100825_g1_i1	c100825_g1	297	70.57	1	0.12	0.19	100
c100825_g2_i1	c100825_g2	473	224.18	2	0.08	0.12	100
c100826_g1_i1	c100826_g1	253	40.04	58	12.73	19.05	100
c100828_g1_i1	c100828_g1	234	28.7	1	0.31	0.46	100
c100829_g1_i1	c100829_g1	269	50.53	0	0	0	0
c10082_g1_i1	c10082_g1	216	19.29	0	0	0	0
c100830_g1_i1	c100830_g1	652	398.37	6	0.13	0.2	100
c100832_g1_i1	c100832_g1	257	42.58	0	0	0	0
c100833_g1_i1	c100833_g1	351	113.78	2	0.15	0.23	100
c100834_g1_i1	c100834_g1	308	78.94	0	0	0	0
c100838_g1_i1	c100838_g1	471	222.28	10	0.4	0.59	100
c100839_g1_i1	c100839_g1	337	102.11	4	0.34	0.52	100
c10083_g1_i1	c10083_g1	253	40.04	0	0	0	0
c10083_g1_i2	c10083_g1	305	76.63	0	0	0	0
c100840_g1_i1	c100840_g1	1884	1629.12	3.96	0.02	0.03	3.74
c100840_g1_i2	c100840_g1	1947	1692.12	106.04	0.55	0.82	96.26
c100841_g1_i1	c100841_g1	218	20.26	0	0	0	0
c100841_g1_i2	c100841_g1	252	39.41	1	0.22	0.33	100
c100843_g1_i1	c100843_g1	340	104.58	2	0.17	0.25	100
c100844_g1_i1	c100844_g1	287	63.19	1	0.14	0.21	100
c100845_g1_i1	c100845_g1	275	54.65	13	2.09	3.13	83.01
c100845_g1_i2	c100845_g1	431	184.85	9	0.43	0.64	16.99
c100846_g1_i1	c100846_g1	257	42.58	1	0.21	0.31	100
c100847_g1_i1	c100847_g1	277	56.05	115	18.03	26.98	100
c100848_g1_i1	c100848_g1	216	19.29	3	1.37	2.05	100
c10084_g1_i1	c10084_g1	346	109.58	2	0.16	0.24	47.3
c10084_g1_i2	c10084_g1	267	49.17	1	0.18	0.27	52.7
c100850_g1_i1	c100850_g1	384	142.3	4	0.25	0.37	100
c100851_g1_i1	c100851_g1	273	53.27	0	0	0	0
c100852_g1_i1	c100852_g1	285	61.74	2	0.28	0.43	100
c100853_g1_i1	c100853_g1	246	35.71	3	0.74	1.1	100
c100853_g2_i1	c100853_g2	740	485.65	10	0.18	0.27	100
c100854_g1_i1	c100854_g1	239	31.55	2	0.56	0.83	100
c100855_g1_i1	c100855_g1	337	102.11	127	10.93	16.36	64.94
c100855_g1_i2	c100855_g1	336	101.29	68	5.9	8.83	35.06
c100856_g1_i1	c100856_g1	233	28.14	2	0.62	0.93	100
c100857_g1_i1	c100857_g1	257	42.58	1	0.21	0.31	100
c100857_g1_i2	c100857_g1	205	14.28	0	0	0	0
c100859_g1_i1	c100859_g1	399	155.67	0	0	0	0
c10085_g1_i1	c10085_g1	306	77.4	2	0.23	0.34	100
c100861_g1_i1	c100861_g1	301	73.58	4	0.48	0.71	100
c100862_g1_i1	c100862_g1	381	139.65	1	0.06	0.09	100
c100863_g1_i1	c100863_g1	291	66.11	2	0.27	0.4	100
c100864_g1_i1	c100864_g1	275	54.65	3	0.48	0.72	100
c100865_g1_i1	c100865_g1	255	41.3	1	0.21	0.32	100
c100865_g1_i2	c100865_g1	271	51.89	0	0	0	0
c100866_g1_i1	c100866_g1	246	35.71	1	0.25	0.37	100
c100868_g1_i1	c100868_g1	486	236.53	210	7.8	11.68	100
c100869_g1_i1	c100869_g1	295	69.07	1	0.13	0.19	100
c10086_g1_i1	c10086_g1	361	122.28	1	0.07	0.11	100
c100870_g1_i1	c100870_g1	273	53.27	3	0.49	0.74	100
c100872_g1_i1	c100872_g1	207	15.15	3	1.74	2.6	100
c100873_g1_i1	c100873_g1	598	345.16	6	0.15	0.23	100
c100873_g2_i1	c100873_g2	235	29.26	0	0	0	0
c100875_g1_i1	c100875_g1	292	66.85	2	0.26	0.39	100
c100876_g1_i1	c100876_g1	339	103.76	0	0	0	0
c100876_g1_i2	c100876_g1	497	247.04	17	0.6	0.91	100
c10087_g1_i1	c10087_g1	255	41.3	1	0.21	0.32	100
c100881_g1_i1	c100881_g1	203	13.44	10	6.54	9.79	100
c100882_g1_i1	c100882_g1	264	47.16	1	0.19	0.28	100
c100885_g1_i1	c100885_g1	320	88.35	2	0.2	0.3	100
c100887_g1_i1	c100887_g1	215	18.81	1	0.47	0.7	100
c100888_g1_i1	c100888_g1	679	425.09	4	0.08	0.12	100
c100889_g1_i1	c100889_g1	281	58.88	63.79	9.52	14.25	68.16
c100889_g1_i2	c100889_g1	259	43.88	22.21	4.45	6.66	31.84
c10088_g1_i1	c10088_g1	269	50.53	2	0.35	0.52	100
c100890_g1_i1	c100890_g1	212	17.4	0	0	0	0
c100891_g1_i1	c100891_g1	239	31.55	0	0	0	0
c100891_g2_i1	c100891_g2	844	589.26	7	0.1	0.16	100
c100892_g1_i1	c100892_g1	261	45.18	4	0.78	1.16	100
c100893_g1_i1	c100893_g1	517	266.25	2.4	0.08	0.12	19.81
c100893_g1_i2	c100893_g1	365	125.72	4.6	0.32	0.48	80.19
c100895_g1_i1	c100895_g1	233	28.14	0	0	0	0
c100896_g1_i1	c100896_g1	378	137.02	4	0.26	0.38	100
c100897_g1_i1	c100897_g1	215	18.81	0	0	0	0
c100898_g1_i1	c100898_g1	744	489.62	17	0.31	0.46	100
c100899_g1_i1	c100899_g1	306	77.4	4	0.45	0.68	100
c100900_g1_i1	c100900_g1	340	104.58	10	0.84	1.26	55.35
c100900_g1_i2	c100900_g1	323	90.74	7	0.68	1.01	44.65
c100901_g1_i1	c100901_g1	232	27.59	1	0.32	0.48	100
c100902_g1_i1	c100902_g1	210	16.48	8	4.26	6.38	95.26
c100902_g1_i2	c100902_g1	313	82.83	2	0.21	0.32	4.74
c100905_g1_i1	c100905_g1	583	330.44	20	0.53	0.8	85.04
c100905_g1_i2	c100905_g1	327	93.96	1	0.09	0.14	14.96
c100906_g1_i1	c100906_g1	216	19.29	0	0	0	0
c100907_g1_i1	c100907_g1	227	24.87	0	0	0	0
c100907_g2_i1	c100907_g2	379	137.89	4	0.25	0.38	100
c100908_g1_i1	c100908_g1	464	215.67	0	0	0	0
c10090_g1_i1	c10090_g1	391	148.51	2	0.12	0.18	100
c100911_g1_i1	c100911_g1	232	27.59	2	0.64	0.95	100
c100913_g1_i1	c100913_g1	271	51.89	4	0.68	1.01	100
c100914_g1_i1	c100914_g1	408	163.79	8	0.43	0.64	100
c100918_g1_i1	c100918_g1	273	53.27	2	0.33	0.49	100
c10091_g1_i1	c10091_g1	412	167.43	1	0.05	0.08	100
c100920_g1_i1	c100920_g1	487	237.48	2.7	0.1	0.15	24.66
c100920_g1_i2	c100920_g1	574	321.63	1.57	0.04	0.06	10.6
c100920_g1_i3	c100920_g1	280	58.17	1.73	0.26	0.39	64.74
c100921_g1_i1	c100921_g1	396	152.97	2	0.11	0.17	32.55
c100921_g1_i2	c100921_g1	547	295.3	8	0.24	0.36	67.45
c100922_g1_i1	c100922_g1	258	43.23	0	0	0	0
c100922_g1_i2	c100922_g1	221	21.76	0	0	0	0
c100924_g1_i1	c100924_g1	236	29.83	34	10.01	14.99	100
c100926_g1_i1	c100926_g1	318	86.76	2	0.2	0.3	100
c100927_g1_i1	c100927_g1	399	155.67	7	0.4	0.59	100
c100929_g1_i1	c100929_g1	231	27.03	0	0	0	0
c10092_g1_i1	c10092_g1	595	342.21	5	0.13	0.19	100
c10092_g2_i1	c10092_g2	357	118.86	1	0.07	0.11	100
c100930_g1_i1	c100930_g1	286	62.46	5	0.7	1.05	100
c100930_g2_i1	c100930_g2	535	283.65	8	0.25	0.37	100
c100931_g1_i1	c100931_g1	238	30.98	1	0.28	0.42	100
c100933_g1_i1	c100933_g1	244	34.5	0	0	0	0
c100933_g2_i1	c100933_g2	260	44.53	3	0.59	0.89	100
c100934_g1_i1	c100934_g1	251	38.78	0	0	0	0
c100935_g1_i1	c100935_g1	237	30.4	0	0	0	0
c100937_g1_i1	c100937_g1	402	158.37	11	0.61	0.91	100
c100938_g1_i1	c100938_g1	318	86.76	1	0.1	0.15	100
c100939_g1_i1	c100939_g1	285	61.74	0	0	0	0
c100939_g1_i2	c100939_g1	211	16.94	0	0	0	0
c10093_g1_i1	c10093_g1	241	32.72	1	0.27	0.4	100
c100940_g1_i1	c100940_g1	227	24.87	1	0.35	0.53	100
c100942_g1_i1	c100942_g1	286	62.46	1	0.14	0.21	100
c100942_g2_i1	c100942_g2	654	400.35	7	0.15	0.23	100
c100942_g3_i1	c100942_g3	857	602.23	18	0.26	0.39	100
c100943_g1_i1	c100943_g1	209	16.03	2	1.1	1.64	100
c100945_g1_i1	c100945_g1	396	152.97	0	0	0	0
c100945_g1_i2	c100945_g1	463	214.73	2	0.08	0.12	100
c100946_g1_i1	c100946_g1	391	148.51	8	0.47	0.71	100
c100948_g1_i1	c100948_g1	272	52.58	2	0.33	0.5	100
c100949_g1_i1	c100949_g1	332	98.01	1	0.09	0.13	100
c10094_g1_i1	c10094_g1	215	18.81	0	0	0	0
c100950_g1_i1	c100950_g1	290	65.38	3	0.4	0.6	100
c100950_g2_i1	c100950_g2	368	128.31	0	0	0	0
c100950_g2_i2	c100950_g2	282	59.59	1	0.15	0.22	100
c100951_g1_i1	c100951_g1	343	107.07	8	0.66	0.98	100
c100953_g1_i1	c100953_g1	369	129.17	3	0.2	0.31	100
c100956_g1_i1	c100956_g1	527	275.91	20	0.64	0.95	100
c100957_g1_i1	c100957_g1	219	20.76	0	0	0	0
c100958_g1_i1	c100958_g1	502	251.83	1	0.03	0.05	100
c100958_g2_i1	c100958_g2	327	93.96	3	0.28	0.42	100
c100960_g1_i1	c100960_g1	418	172.9	11	0.56	0.84	100
c100964_g1_i1	c100964_g1	451	203.46	0	0	0	0
c100965_g1_i1	c100965_g1	432	185.78	4.45	0.21	0.32	27.9
c100965_g1_i2	c100965_g1	399	155.67	4.55	0.26	0.38	33.97
c100965_g1_i3	c100965_g1	284	61.02	2	0.29	0.43	38.13
c100967_g1_i1	c100967_g1	415	170.16	2	0.1	0.15	100
c100970_g1_i1	c100970_g1	235	29.26	0	0	0	0
c100974_g1_i1	c100974_g1	376	135.27	0	0	0	0
c100974_g1_i2	c100974_g1	440	193.19	10	0.45	0.68	100
c100975_g1_i1	c100975_g1	775	520.47	35	0.59	0.88	100
c100975_g2_i1	c100975_g2	324	91.54	2	0.19	0.29	43.24
c100975_g2_i2	c100975_g2	340	104.58	3	0.25	0.38	56.76
c100979_g1_i1	c100979_g1	496	246.08	2	0.07	0.11	100
c100980_g1_i1	c100980_g1	268	49.85	1	0.18	0.26	100
c100981_g1_i1	c100981_g1	480	230.82	3	0.11	0.17	100
c100982_g1_i1	c100982_g1	276	55.35	0	0	0	0
c100983_g1_i1	c100983_g1	228	25.41	2	0.69	1.04	100
c100984_g1_i1	c100984_g1	763	508.53	31	0.54	0.8	100
c100985_g1_i1	c100985_g1	248	36.93	1	0.24	0.36	100
c100986_g1_i1	c100986_g1	262	45.84	0	0	0	0
c100986_g2_i1	c100986_g2	396	152.97	4	0.23	0.34	100
c100987_g1_i1	c100987_g1	465	216.61	3	0.12	0.18	100
c100988_g1_i1	c100988_g1	203	13.44	0	0	0	0
c100989_g1_i1	c100989_g1	377	136.14	2	0.13	0.19	100
c10098_g1_i1	c10098_g1	222	22.27	6	2.37	3.54	100
c100990_g1_i1	c100990_g1	287	63.19	1	0.14	0.21	100
c100991_g1_i1	c100991_g1	430	183.93	4	0.19	0.29	100
c100993_g1_i1	c100993_g1	794	539.4	2.71	0.04	0.07	19.23
c100993_g1_i2	c100993_g1	978	723.12	15.29	0.19	0.28	80.77
c100993_g2_i1	c100993_g2	412	167.43	4	0.21	0.31	100
c100994_g1_i1	c100994_g1	211	16.94	1	0.52	0.78	100
c100996_g1_i1	c100996_g1	251	38.78	3	0.68	1.02	100
c100998_g1_i1	c100998_g1	299	72.07	3	0.37	0.55	100
c100999_g1_i1	c100999_g1	488	238.44	43	1.58	2.37	100
c100_g1_i1	c100_g1	204	13.86	0	0	0	0
c101000_g1_i1	c101000_g1	314	83.61	1	0.11	0.16	100
c101001_g1_i1	c101001_g1	226	24.34	5	1.8	2.7	100
c101002_g1_i1	c101002_g1	948	693.13	8	0.1	0.15	100
c101002_g1_i2	c101002_g1	638	384.55	0	0	0	0
c101003_g1_i1	c101003_g1	228	25.41	0	0	0	0
c101004_g1_i1	c101004_g1	266	48.5	2	0.36	0.54	100
c101005_g1_i1	c101005_g1	225	23.82	0	0	0	0
c101006_g1_i1	c101006_g1	243	33.91	3	0.78	1.16	100
c101006_g1_i2	c101006_g1	212	17.4	0	0	0	0
c101008_g1_i1	c101008_g1	535	283.65	4	0.12	0.19	100
c101009_g1_i1	c101009_g1	318	86.76	3	0.3	0.45	100
c10100_g1_i1	c10100_g1	217	19.77	0	0	0	0
c101010_g1_i1	c101010_g1	337	102.11	3	0.26	0.39	100
c101011_g1_i1	c101011_g1	295	69.07	1	0.13	0.19	100
c101014_g1_i1	c101014_g1	207	15.15	0	0	0	0
c101014_g1_i2	c101014_g1	205	14.28	1	0.62	0.92	100
c101016_g1_i1	c101016_g1	243	33.91	0	0	0	0
c101018_g1_i1	c101018_g1	221	21.76	0	0	0	0
c101019_g1_i1	c101019_g1	230	26.49	0	0	0	0
c10101_g1_i1	c10101_g1	271	51.89	0	0	0	0
c10101_g1_i2	c10101_g1	308	78.94	2	0.22	0.33	100
c101020_g1_i1	c101020_g1	212	17.4	0	0	0	0
c101021_g1_i1	c101021_g1	370	130.04	6	0.41	0.61	100
c101021_g1_i2	c101021_g1	360	121.42	0	0	0	0
c101022_g1_i1	c101022_g1	357	118.86	2	0.15	0.22	100
c101023_g1_i1	c101023_g1	374	133.52	0	0	0	0
c101023_g2_i1	c101023_g2	356	118.01	2	0.15	0.22	100
c101024_g1_i1	c101024_g1	205	14.28	1	0.62	0.92	100
c101026_g1_i1	c101026_g1	288	63.92	12	1.65	2.47	100
c101027_g1_i1	c101027_g1	331	97.2	3	0.27	0.41	100
c101028_g1_i1	c101028_g1	380	138.77	7	0.44	0.66	100
c101029_g1_i1	c101029_g1	284	61.02	0	0	0	0
c10102_g1_i1	c10102_g1	206	14.71	2	1.19	1.79	100
c101030_g1_i1	c101030_g1	226	24.34	3	1.08	1.62	100
c101031_g1_i1	c101031_g1	476	227.02	9	0.35	0.52	100
c101033_g1_i1	c101033_g1	367	127.44	2	0.14	0.21	100
c101035_g1_i1	c101035_g1	702	447.9	12	0.24	0.35	100
c101036_g1_i1	c101036_g1	305	76.63	1	0.11	0.17	100
c101037_g1_i1	c101037_g1	404	160.17	3	0.16	0.25	61.47
c101037_g1_i2	c101037_g1	363	124	0	0	0	0
c101037_g1_i3	c101037_g1	316	85.18	1	0.1	0.15	38.53
c101038_g1_i1	c101038_g1	325	92.34	9	0.86	1.28	100
c101039_g1_i1	c101039_g1	211	16.94	0	0	0	0
c10103_g1_i1	c10103_g1	210	16.48	1	0.53	0.8	100
c101040_g1_i1	c101040_g1	203	13.44	1	0.65	0.98	100
c101042_g1_i1	c101042_g1	317	85.97	1	0.1	0.15	100
c101044_g1_i1	c101044_g1	591	338.29	6	0.16	0.23	100
c101044_g2_i1	c101044_g2	211	16.94	0	0	0	0
c101047_g1_i1	c101047_g1	242	33.31	0	0	0	0
c101049_g1_i1	c101049_g1	698	443.93	26	0.51	0.77	100
c10104_g1_i1	c10104_g1	216	19.29	0	0	0	0
c101050_g1_i1	c101050_g1	278	56.75	5	0.77	1.16	100
c101052_g1_i1	c101052_g1	272	52.58	33	5.51	8.25	100
c101053_g1_i1	c101053_g1	548	296.28	5	0.15	0.22	100
c101056_g1_i1	c101056_g1	286	62.46	0	0	0	0
c101057_g1_i1	c101057_g1	550	298.22	9	0.27	0.4	100
c101058_g1_i1	c101058_g1	241	32.72	2	0.54	0.8	100
c10105_g1_i1	c10105_g1	385	143.18	4	0.25	0.37	100
c101062_g1_i1	c101062_g1	239	31.55	0	0	0	0
c101062_g1_i2	c101062_g1	1028	773.12	19	0.22	0.32	100
c101063_g1_i1	c101063_g1	277	56.05	1	0.16	0.23	100
c101064_g1_i1	c101064_g1	218	20.26	7	3.04	4.54	100
c101067_g1_i1	c101067_g1	226	24.34	0	0	0	0
c101068_g1_i1	c101068_g1	213	17.86	2	0.98	1.47	100
c101070_g1_i1	c101070_g1	332	98.01	13.39	1.2	1.8	67.08
c101070_g1_i2	c101070_g1	314	83.61	5.61	0.59	0.88	32.92
c101072_g1_i1	c101072_g1	502	251.83	0	0	0	0
c101073_g1_i1	c101073_g1	615	361.87	4	0.1	0.15	100
c101076_g1_i1	c101076_g1	207	15.15	0	0	0	0
c101079_g1_i1	c101079_g1	257	42.58	1	0.21	0.31	100
c10107_g1_i1	c10107_g1	263	46.5	0	0	0	0
c10107_g2_i1	c10107_g2	283	60.3	0	0	0	0
c101081_g1_i1	c101081_g1	226	24.34	0	0	0	0
c101084_g1_i1	c101084_g1	262	45.84	0	0	0	0
c101085_g1_i1	c101085_g1	237	30.4	1	0.29	0.43	25.7
c101085_g1_i2	c101085_g1	239	31.55	3	0.84	1.25	74.3
c101086_g1_i1	c101086_g1	222	22.27	0	0	0	0
c101087_g1_i1	c101087_g1	282	59.59	11	1.62	2.43	100
c10108_g1_i1	c10108_g1	222	22.27	4	1.58	2.36	100
c101090_g1_i1	c101090_g1	223	22.78	1	0.39	0.58	100
c101092_g1_i1	c101092_g1	248	36.93	1	0.24	0.36	100
c101094_g1_i1	c101094_g1	263	46.5	1	0.19	0.28	37.07
c101094_g1_i2	c101094_g1	346	109.58	4	0.32	0.48	62.93
c101095_g1_i1	c101095_g1	455	207.2	5	0.21	0.32	100
c101096_g1_i1	c101096_g1	325	92.34	3	0.29	0.43	100
c101096_g1_i2	c101096_g1	349	112.09	0	0	0	0
c101097_g1_i1	c101097_g1	751	496.59	7	0.12	0.19	100
c101099_g1_i1	c101099_g1	213	17.86	2	0.98	1.47	74.39
c101099_g1_i2	c101099_g1	229	25.95	1	0.34	0.51	25.61
c10109_g1_i1	c10109_g1	227	24.87	1	0.35	0.53	100
c101100_g1_i1	c101100_g1	239	31.55	0	0	0	0
c101101_g1_i1	c101101_g1	211	16.94	0	0	0	0
c101102_g1_i1	c101102_g1	304	75.87	12	1.39	2.08	100
c101104_g1_i1	c101104_g1	439	192.27	88	4.02	6.02	100
c101106_g1_i1	c101106_g1	299	72.07	1.02	0.12	0.19	52.95
c101106_g1_i2	c101106_g1	401	157.46	1.98	0.11	0.17	47.05
c101107_g1_i1	c101107_g1	343	107.07	2	0.16	0.25	22.05
c101107_g1_i2	c101107_g1	207	15.15	1	0.58	0.87	77.95
c101108_g1_i1	c101108_g1	565	312.84	8	0.22	0.34	100
c101109_g1_i1	c101109_g1	305	76.63	5	0.57	0.86	100
c10110_g1_i1	c10110_g1	306	77.4	3	0.34	0.51	100
c101110_g1_i1	c101110_g1	213	17.86	0	0	0	0
c101111_g1_i1	c101111_g1	244	34.5	3	0.76	1.14	100
c101112_g1_i1	c101112_g1	1021	766.12	19.19	0.22	0.33	49.93
c101112_g1_i2	c101112_g1	1680	1425.12	35.81	0.22	0.33	50.07
c101115_g1_i1	c101115_g1	245	35.1	2	0.5	0.75	100
c101116_g1_i1	c101116_g1	228	25.41	1	0.35	0.52	100
c101117_g1_i1	c101117_g1	249	37.54	3	0.7	1.05	100
c101118_g1_i1	c101118_g1	261	45.18	1	0.19	0.29	100
c101119_g1_i1	c101119_g1	322	89.94	6	0.59	0.88	100
c10111_g1_i1	c10111_g1	204	13.86	0	0	0	0
c101123_g1_i1	c101123_g1	240	32.14	3	0.82	1.23	100
c101124_g1_i1	c101124_g1	205	14.28	2	1.23	1.84	100
c101125_g1_i1	c101125_g1	288	63.92	1	0.14	0.21	100
c101126_g1_i1	c101126_g1	528	276.88	5	0.16	0.24	100
c101130_g1_i1	c101130_g1	271	51.89	2	0.34	0.51	100
c101130_g2_i1	c101130_g2	282	59.59	0	0	0	0
c101131_g1_i1	c101131_g1	472	223.23	19	0.75	1.12	100
c101132_g1_i1	c101132_g1	291	66.11	5	0.66	0.99	100
c101133_g1_i1	c101133_g1	215	18.81	1	0.47	0.7	100
c101136_g1_i1	c101136_g1	373	132.65	25	1.66	2.48	100
c101137_g1_i1	c101137_g1	404	160.17	5	0.27	0.41	100
c101138_g1_i1	c101138_g1	203	13.44	3	1.96	2.94	100
c101141_g1_i1	c101141_g1	228	25.41	2	0.69	1.04	100
c101141_g2_i1	c101141_g2	416	171.07	8	0.41	0.62	82.5
c101141_g2_i2	c101141_g2	237	30.4	0	0	0	0
c101141_g2_i3	c101141_g2	449	201.59	2	0.09	0.13	17.5
c101142_g1_i1	c101142_g1	207	15.15	0	0	0	0
c101144_g1_i1	c101144_g1	321	89.14	3	0.3	0.44	100
c101145_g1_i1	c101145_g1	286	62.46	11	1.55	2.32	100
c101147_g1_i1	c101147_g1	251	38.78	7	1.59	2.37	100
c10114_g1_i1	c10114_g1	223	22.78	1	0.39	0.58	100
c101150_g1_i1	c101150_g1	204	13.86	0	0	0	0
c101152_g1_i1	c101152_g1	238	30.98	15	4.25	6.37	100
c101153_g1_i1	c101153_g1	279	57.46	1	0.15	0.23	100
c101154_g1_i1	c101154_g1	253	40.04	0	0	0	0
c101155_g1_i1	c101155_g1	895	640.17	9	0.12	0.18	100
c101156_g1_i1	c101156_g1	271	51.89	3	0.51	0.76	100
c101160_g1_i1	c101160_g1	694	439.96	6	0.12	0.18	100
c101160_g2_i1	c101160_g2	239	31.55	0	0	0	0
c101161_g1_i1	c101161_g1	299	72.07	0	0	0	0
c101161_g1_i2	c101161_g1	342	106.24	3	0.25	0.37	100
c101165_g1_i1	c101165_g1	428	182.08	7	0.34	0.51	100
c101166_g1_i1	c101166_g1	261	45.18	4	0.78	1.16	100
c101169_g1_i1	c101169_g1	230	26.49	0	0	0	0
c101169_g1_i2	c101169_g1	628	374.68	12	0.28	0.42	100
c10116_g1_i1	c10116_g1	235	29.26	2	0.6	0.9	100
c101170_g1_i1	c101170_g1	528	276.88	49	1.55	2.33	100
c101171_g1_i1	c101171_g1	217	19.77	0	0	0	0
c101173_g1_i1	c101173_g1	261	45.18	0	0	0	0
c101173_g1_i2	c101173_g1	264	47.16	21	3.91	5.86	100
c101173_g1_i3	c101173_g1	271	51.89	0	0	0	0
c101177_g1_i1	c101177_g1	451	203.46	5	0.22	0.32	100
c101179_g1_i1	c101179_g1	504	253.75	4	0.14	0.21	100
c101181_g1_i1	c101181_g1	228	25.41	0	0	0	0
c101183_g1_i1	c101183_g1	402	158.37	2	0.11	0.17	100
c101185_g1_i1	c101185_g1	492	242.26	7	0.25	0.38	100
c101185_g1_i2	c101185_g1	228	25.41	0	0	0	0
c101186_g1_i1	c101186_g1	281	58.88	7	1.04	1.56	100
c101188_g1_i1	c101188_g1	263	46.5	3	0.57	0.85	100
c101189_g1_i1	c101189_g1	202	13.02	1	0.67	1.01	100
c10118_g1_i1	c10118_g1	229	25.95	0	0	0	0
c101190_g1_i1	c101190_g1	217	19.77	1	0.44	0.67	100
c101191_g1_i1	c101191_g1	331	97.2	7	0.63	0.95	100
c101191_g2_i1	c101191_g2	295	69.07	2	0.25	0.38	100
c101192_g1_i1	c101192_g1	217	19.77	7	3.11	4.66	100
c101193_g1_i1	c101193_g1	255	41.3	1	0.21	0.32	100
c101193_g2_i1	c101193_g2	228	25.41	11	3.8	5.69	100
c101195_g1_i1	c101195_g1	212	17.4	2	1.01	1.51	100
c101196_g1_i1	c101196_g1	208	15.59	0	0	0	0
c101198_g1_i1	c101198_g1	403	159.27	3	0.17	0.25	57.2
c101198_g1_i2	c101198_g1	461	212.84	3	0.12	0.19	42.8
c10119_g1_i1	c10119_g1	271	51.89	0	0	0	0
c101200_g1_i1	c101200_g1	237	30.4	1	0.29	0.43	100
c101201_g1_i1	c101201_g1	314	83.61	1	0.11	0.16	11.45
c101201_g1_i2	c101201_g1	258	43.23	4	0.81	1.22	88.55
c101202_g1_i1	c101202_g1	209	16.03	0	0	0	0
c101202_g1_i2	c101202_g1	469	220.39	11	0.44	0.66	100
c101203_g1_i1	c101203_g1	219	20.76	0	0	0	0
c101203_g2_i1	c101203_g2	333	98.83	7	0.62	0.93	100
c101206_g1_i1	c101206_g1	201	12.62	0	0	0	0
c101207_g1_i1	c101207_g1	201	12.62	0	0	0	0
c101207_g1_i2	c101207_g1	408	163.79	3	0.16	0.24	100
c101209_g1_i1	c101209_g1	315	84.4	4	0.42	0.62	100
c10120_g1_i1	c10120_g1	206	14.71	0	0	0	0
c101210_g1_i1	c101210_g1	619	365.81	11	0.26	0.4	100
c101212_g1_i1	c101212_g1	530	278.81	11	0.35	0.52	100
c101213_g1_i1	c101213_g1	316	85.18	4	0.41	0.62	100
c101214_g1_i1	c101214_g1	287	63.19	3	0.42	0.62	100
c101215_g1_i1	c101215_g1	222	22.27	0	0	0	0
c101216_g1_i1	c101216_g1	604	351.05	4	0.1	0.15	100
c101218_g1_i1	c101218_g1	240	32.14	6	1.64	2.46	100
c101221_g1_i1	c101221_g1	211	16.94	1	0.52	0.78	100
c101222_g1_i1	c101222_g1	299	72.07	0	0	0	0
c101223_g1_i1	c101223_g1	1407	1152.12	64.33	0.49	0.73	80.3
c101223_g1_i2	c101223_g1	1253	998.12	13.67	0.12	0.18	19.7
c101224_g1_i1	c101224_g1	278	56.75	1	0.15	0.23	100
c101225_g1_i1	c101225_g1	308	78.94	3	0.33	0.5	100
c101225_g1_i2	c101225_g1	269	50.53	0	0	0	0
c101226_g1_i1	c101226_g1	217	19.77	8	3.55	5.32	100
c101228_g1_i1	c101228_g1	326	93.15	8	0.75	1.13	74.66
c101228_g1_i2	c101228_g1	338	102.93	3	0.26	0.38	25.34
c101229_g1_i1	c101229_g1	577	324.57	0	0	0	0
c101229_g1_i2	c101229_g1	1007	752.12	26	0.3	0.45	100
c101230_g1_i1	c101230_g1	319	87.55	2	0.2	0.3	100
c101235_g1_i1	c101235_g1	265	47.83	4	0.73	1.1	100
c101235_g2_i1	c101235_g2	231	27.03	2	0.65	0.97	100
c101236_g1_i1	c101236_g1	393	150.29	2	0.12	0.18	100
c10123_g1_i1	c10123_g1	255	41.3	1	0.21	0.32	100
c101241_g1_i1	c101241_g1	358	119.72	6	0.44	0.66	100
c101243_g1_i1	c101243_g1	1484	1229.12	98	0.7	1.05	100
c101245_g1_i1	c101245_g1	369	129.17	1	0.07	0.1	100
c101246_g1_i1	c101246_g1	508	257.59	7	0.24	0.36	100
c101249_g1_i1	c101249_g1	260	44.53	0.55	0.11	0.16	28.64
c101249_g1_i2	c101249_g1	386	144.07	4.45	0.27	0.41	71.36
c10124_g1_i1	c10124_g1	291	66.11	2	0.27	0.4	100
c101250_g1_i1	c101250_g1	501	250.87	2	0.07	0.1	100
c101251_g1_i1	c101251_g1	351	113.78	7	0.54	0.81	100
c101254_g1_i1	c101254_g1	208	15.59	0	0	0	0
c101258_g1_i1	c101258_g1	218	20.26	0	0	0	0
c101258_g1_i2	c101258_g1	345	108.74	4	0.32	0.48	100
c101259_g1_i1	c101259_g1	255	41.3	5	1.06	1.59	100
c101261_g1_i1	c101261_g1	233	28.14	11	3.43	5.14	100
c101262_g1_i1	c101262_g1	316	85.18	0	0	0	0
c101263_g1_i1	c101263_g1	221	21.76	0	0	0	0
c101264_g1_i1	c101264_g1	1018	763.12	23	0.26	0.4	100
c101265_g1_i1	c101265_g1	507	256.63	9	0.31	0.46	100
c101266_g1_i1	c101266_g1	482	232.72	0	0	0	0
c101266_g1_i2	c101266_g1	225	23.82	0	0	0	0
c101267_g1_i1	c101267_g1	425	179.32	1	0.05	0.07	100
c101267_g2_i1	c101267_g2	390	147.62	2	0.12	0.18	100
c101268_g1_i1	c101268_g1	262	45.84	1	0.19	0.29	100
c101269_g1_i1	c101269_g1	231	27.03	0	0	0	0
c10126_g1_i1	c10126_g1	257	42.58	0	0	0	0
c101270_g1_i1	c101270_g1	272	52.58	3	0.5	0.75	100
c101272_g1_i1	c101272_g1	501	250.87	2	0.07	0.1	100
c101274_g1_i1	c101274_g1	271	51.89	4	0.68	1.01	100
c101275_g1_i1	c101275_g1	212	17.4	120	60.6	90.71	100
c101276_g1_i1	c101276_g1	266	48.5	2	0.36	0.54	100
c101277_g1_i1	c101277_g1	402	158.37	120.96	6.71	10.05	68.62
c101277_g1_i2	c101277_g1	529	277.84	97.04	3.07	4.59	31.38
c101279_g1_i1	c101279_g1	202	13.02	2	1.35	2.02	86.74
c101279_g1_i2	c101279_g1	257	42.58	1	0.21	0.31	13.26
c10127_g1_i1	c10127_g1	269	50.53	1	0.17	0.26	100
c101282_g1_i1	c101282_g1	252	39.41	1	0.22	0.33	100
c101283_g1_i1	c101283_g1	258	43.23	1.31	0.27	0.4	31.57
c101283_g1_i2	c101283_g1	277	56.05	3.69	0.58	0.87	68.43
c101285_g1_i1	c101285_g1	328	94.76	1	0.09	0.14	100
c101285_g2_i1	c101285_g2	272	52.58	0	0	0	0
c101286_g1_i1	c101286_g1	284	61.02	2	0.29	0.43	100
c101287_g1_i1	c101287_g1	332	98.01	3	0.27	0.4	100
c101287_g2_i1	c101287_g2	338	102.93	3	0.26	0.38	100
c101288_g1_i1	c101288_g1	254	40.67	1	0.22	0.32	51.57
c101288_g1_i2	c101288_g1	555	303.09	7	0.2	0.3	48.43
c101289_g1_i1	c101289_g1	380	138.77	3	0.19	0.28	100
c101290_g1_i1	c101290_g1	340	104.58	2	0.17	0.25	100
c101290_g2_i1	c101290_g2	369	129.17	0	0	0	0
c101291_g1_i1	c101291_g1	508	257.59	7	0.24	0.36	100
c101291_g2_i1	c101291_g2	930	675.14	33	0.43	0.64	100
c101291_g2_i2	c101291_g2	441	194.12	0	0	0	0
c101292_g1_i1	c101292_g1	367	127.44	1	0.07	0.1	100
c101295_g1_i1	c101295_g1	362	123.14	6	0.43	0.64	100
c101297_g1_i1	c101297_g1	314	83.61	2	0.21	0.31	100
c101298_g1_i1	c101298_g1	205	14.28	0	0	0	0
c10129_g1_i1	c10129_g1	346	109.58	3.64	0.29	0.44	63.23
c10129_g1_i2	c10129_g1	361	122.28	2.36	0.17	0.25	36.77
c1012_g1_i1	c1012_g1	211	16.94	0	0	0	0
c101301_g1_i1	c101301_g1	257	42.58	2	0.41	0.62	100
c101303_g1_i1	c101303_g1	388	145.84	2	0.12	0.18	100
c101304_g1_i1	c101304_g1	338	102.93	11	0.94	1.41	100
c101306_g1_i1	c101306_g1	359	120.57	2	0.15	0.22	100
c101307_g1_i1	c101307_g1	311	81.27	2	0.22	0.32	100
c101308_g1_i1	c101308_g1	212	17.4	6	3.03	4.54	100
c10130_g1_i1	c10130_g1	249	37.54	0	0	0	0
c10130_g1_i2	c10130_g1	252	39.41	3	0.67	1	100
c101310_g1_i1	c101310_g1	221	21.76	0	0	0	0
c101312_g1_i1	c101312_g1	210	16.48	0	0	0	0
c101312_g2_i1	c101312_g2	227	24.87	2	0.71	1.06	100
c101312_g3_i1	c101312_g3	284	61.02	0	0	0	0
c101316_g1_i1	c101316_g1	239	31.55	2	0.56	0.83	100
c101318_g1_i1	c101318_g1	264	47.16	2	0.37	0.56	100
c101318_g1_i2	c101318_g1	211	16.94	0	0	0	0
c10131_g1_i1	c10131_g1	244	34.5	0	0	0	0
c101320_g1_i1	c101320_g1	347	110.42	0	0	0	0
c101321_g1_i1	c101321_g1	202	13.02	0	0	0	0
c101321_g1_i2	c101321_g1	216	19.29	4	1.82	2.73	100
c101322_g1_i1	c101322_g1	425	179.32	1	0.05	0.07	100
c101324_g1_i1	c101324_g1	923	668.15	17.76	0.23	0.35	51.96
c101324_g1_i2	c101324_g1	1160	905.12	22.24	0.22	0.32	48.04
c101325_g1_i1	c101325_g1	267	49.17	1	0.18	0.27	100
c101326_g1_i1	c101326_g1	214	18.33	0	0	0	0
c101327_g1_i1	c101327_g1	506	255.67	2	0.07	0.1	100
c101327_g1_i2	c101327_g1	287	63.19	0	0	0	0
c101328_g1_i1	c101328_g1	205	14.28	1	0.62	0.92	76.5
c101328_g1_i2	c101328_g1	263	46.5	1	0.19	0.28	23.5
c101329_g1_i1	c101329_g1	289	64.65	6	0.82	1.22	100
c10132_g1_i1	c10132_g1	276	55.35	3	0.48	0.71	100
c10132_g2_i1	c10132_g2	274	53.96	3	0.49	0.73	100
c101330_g1_i1	c101330_g1	235	29.26	1	0.3	0.45	100
c101331_g1_i1	c101331_g1	347	110.42	0	0	0	0
c101331_g1_i2	c101331_g1	273	53.27	2	0.33	0.49	100
c101332_g1_i1	c101332_g1	277	56.05	2	0.31	0.47	100
c101333_g1_i1	c101333_g1	585	332.4	10	0.26	0.4	100
c101334_g1_i1	c101334_g1	486	236.53	13	0.48	0.72	100
c101334_g2_i1	c101334_g2	438	191.34	2	0.09	0.14	100
c101334_g3_i1	c101334_g3	741	486.64	4	0.07	0.11	100
c101335_g1_i1	c101335_g1	333	98.83	0	0	0	0
c101335_g2_i1	c101335_g2	388	145.84	0	0	0	0
c101339_g1_i1	c101339_g1	201	12.62	1	0.7	1.04	100
c10133_g1_i1	c10133_g1	210	16.48	0	0	0	0
c101340_g1_i1	c101340_g1	513	262.4	0	0	0	0
c101340_g1_i2	c101340_g1	265	47.83	0	0	0	0
c101340_g1_i3	c101340_g1	612	358.92	5	0.12	0.18	100
c101343_g1_i1	c101343_g1	210	16.48	0	0	0	0
c101345_g1_i1	c101345_g1	296	69.82	4	0.5	0.75	100
c101346_g1_i1	c101346_g1	804	549.36	19	0.3	0.45	100
c10134_g1_i1	c10134_g1	412	167.43	0	0	0	0
c101350_g1_i1	c101350_g1	255	41.3	10	2.13	3.18	100
c101353_g1_i1	c101353_g1	292	66.85	6	0.79	1.18	100
c101358_g1_i1	c101358_g1	212	17.4	4	2.02	3.02	100
c101359_g1_i1	c101359_g1	218	20.26	0	0	0	0
c10135_g1_i1	c10135_g1	300	72.83	2	0.24	0.36	100
c101363_g1_i1	c101363_g1	546	294.33	4.95	0.15	0.22	24.43
c101363_g1_i2	c101363_g1	560	307.96	6.11	0.17	0.26	28.82
c101363_g1_i3	c101363_g1	497	247.04	7.94	0.28	0.42	46.74
c101367_g1_i1	c101367_g1	249	37.54	3	0.7	1.05	100
c10136_g1_i1	c10136_g1	237	30.4	0	0	0	0
c101371_g1_i1	c101371_g1	254	40.67	2	0.43	0.65	100
c101371_g2_i1	c101371_g2	279	57.46	4	0.61	0.92	100
c101374_g1_i1	c101374_g1	205	14.28	0	0	0	0
c101374_g1_i2	c101374_g1	349	112.09	2	0.16	0.23	100
c101375_g1_i1	c101375_g1	281	58.88	2	0.3	0.45	28.74
c101375_g1_i2	c101375_g1	258	43.23	1	0.2	0.3	19.57
c101375_g1_i3	c101375_g1	344	107.91	1	0.08	0.12	7.84
c101375_g1_i4	c101375_g1	541	289.47	15	0.46	0.68	43.84
c101377_g1_i1	c101377_g1	362	123.14	2	0.14	0.21	100
c101378_g1_i1	c101378_g1	209	16.03	0	0	0	0
c101379_g1_i1	c101379_g1	466	217.56	4	0.16	0.24	100
c101379_g2_i1	c101379_g2	263	46.5	2	0.38	0.57	100
c101379_g3_i1	c101379_g3	215	18.81	1	0.47	0.7	100
c10137_g1_i1	c10137_g1	213	17.86	0	0	0	0
c101380_g1_i1	c101380_g1	556	304.06	10	0.29	0.43	100
c101381_g1_i1	c101381_g1	521	270.11	5	0.16	0.24	100
c101382_g1_i1	c101382_g1	282	59.59	1	0.15	0.22	100
c101385_g1_i1	c101385_g1	276	55.35	14	2.22	3.33	100
c101390_g1_i1	c101390_g1	315	84.4	4	0.42	0.62	71.73
c101390_g1_i2	c101390_g1	343	107.07	2	0.16	0.25	28.27
c101392_g1_i1	c101392_g1	1776	1521.12	54	0.31	0.47	100
c101392_g2_i1	c101392_g2	1207	952.12	43	0.4	0.59	100
c101392_g3_i1	c101392_g3	214	18.33	0	0	0	0
c101395_g1_i1	c101395_g1	201	12.62	0	0	0	0
c101395_g1_i2	c101395_g1	214	18.33	0	0	0	0
c101396_g1_i1	c101396_g1	1079	824.12	27	0.29	0.43	100
c101396_g2_i1	c101396_g2	380	138.77	2	0.13	0.19	100
c101397_g1_i1	c101397_g1	324	91.54	2	0.19	0.29	100
c101398_g1_i1	c101398_g1	284	61.02	4	0.58	0.86	100
c101399_g1_i1	c101399_g1	392	149.4	12	0.71	1.06	100
c10139_g1_i1	c10139_g1	237	30.4	2	0.58	0.87	100
c1013_g1_i1	c1013_g1	610	356.95	11	0.27	0.41	100
c101400_g1_i1	c101400_g1	663	409.25	17	0.36	0.55	100
c101400_g1_i2	c101400_g1	346	109.58	0	0	0	0
c101401_g1_i1	c101401_g1	234	28.7	1	0.31	0.46	100
c101403_g1_i1	c101403_g1	509	258.55	13	0.44	0.66	100
c101406_g1_i1	c101406_g1	278	56.75	1	0.15	0.23	39.81
c101406_g1_i2	c101406_g1	249	37.54	1	0.23	0.35	60.19
c101407_g1_i1	c101407_g1	520	269.15	14	0.46	0.68	100
c101409_g1_i1	c101409_g1	337	102.11	19	1.63	2.45	100
c101409_g2_i1	c101409_g2	574	321.63	16	0.44	0.65	100
c10140_g1_i1	c10140_g1	213	17.86	0	0	0	0
c101412_g1_i1	c101412_g1	278	56.75	0	0	0	0
c101413_g1_i1	c101413_g1	212	17.4	1	0.5	0.76	100
c101416_g1_i1	c101416_g1	511	260.47	5	0.17	0.25	100
c101418_g1_i1	c101418_g1	435	188.55	5	0.23	0.35	100
c101419_g1_i1	c101419_g1	222	22.27	0	0	0	0
c10141_g1_i1	c10141_g1	204	13.86	1	0.63	0.95	100
c101421_g1_i1	c101421_g1	321	89.14	4	0.39	0.59	100
c101424_g1_i1	c101424_g1	1246	991.12	21	0.19	0.28	100
c101425_g1_i1	c101425_g1	279	57.46	105	16.06	24.03	100
c101427_g1_i1	c101427_g1	543	291.42	2	0.06	0.09	100
c101429_g1_i1	c101429_g1	323	90.74	2	0.19	0.29	100
c101434_g1_i1	c101434_g1	258	43.23	4	0.81	1.22	100
c101438_g1_i1	c101438_g1	769	514.5	15	0.26	0.38	100
c10143_g1_i1	c10143_g1	217	19.77	8	3.55	5.32	100
c101440_g1_i1	c101440_g1	340	104.58	3	0.25	0.38	100
c101445_g1_i1	c101445_g1	370	130.04	5	0.34	0.51	100
c101446_g1_i1	c101446_g1	242	33.31	0	0	0	0
c101446_g2_i1	c101446_g2	242	33.31	1	0.26	0.39	100
c101447_g1_i1	c101447_g1	250	38.16	0	0	0	0
c101447_g2_i1	c101447_g2	224	23.3	0	0	0	0
c101447_g3_i1	c101447_g3	349	112.09	1	0.08	0.12	100
c101448_g1_i1	c101448_g1	389	146.73	1	0.06	0.09	100
c101448_g2_i1	c101448_g2	227	24.87	0	0	0	0
c101449_g1_i1	c101449_g1	465	216.61	5	0.2	0.3	100
c101450_g1_i1	c101450_g1	235	29.26	8	2.4	3.6	100
c101451_g1_i1	c101451_g1	212	17.4	2	1.01	1.51	100
c101452_g1_i1	c101452_g1	463	214.73	4	0.16	0.24	100
c101453_g1_i1	c101453_g1	279	57.46	0	0	0	0
c101453_g1_i2	c101453_g1	259	43.88	1	0.2	0.3	100
c101453_g2_i1	c101453_g2	314	83.61	1	0.11	0.16	100
c101454_g1_i1	c101454_g1	374	133.52	5.65	0.37	0.56	78.67
c101454_g1_i2	c101454_g1	355	117.16	1.35	0.1	0.15	21.33
c101455_g1_i1	c101455_g1	242	33.31	1	0.26	0.39	100
c101456_g1_i1	c101456_g1	257	42.58	0	0	0	0
c101457_g1_i1	c101457_g1	351	113.78	18	1.39	2.08	100
c101458_g1_i1	c101458_g1	1289	1034.12	30	0.25	0.38	100
c101459_g1_i1	c101459_g1	286	62.46	0	0	0	0
c101459_g1_i2	c101459_g1	243	33.91	0	0	0	0
c10145_g1_i1	c10145_g1	242	33.31	2	0.53	0.79	100
c101463_g1_i1	c101463_g1	501	250.87	10	0.35	0.52	100
c101464_g1_i1	c101464_g1	568	315.77	10	0.28	0.42	100
c101465_g1_i1	c101465_g1	725	470.74	5.64	0.11	0.16	37.46
c101465_g1_i2	c101465_g1	383	141.41	1.43	0.09	0.13	31.7
c101465_g1_i3	c101465_g1	1059	804.12	7.93	0.09	0.13	30.84
c101465_g2_i1	c101465_g2	217	19.77	0	0	0	0
c101466_g1_i1	c101466_g1	242	33.31	0	0	0	0
c101467_g1_i1	c101467_g1	257	42.58	1	0.21	0.31	100
c101468_g1_i1	c101468_g1	269	50.53	1	0.17	0.26	100
c101469_g1_i1	c101469_g1	864	609.22	15	0.22	0.32	100
c10146_g1_i1	c10146_g1	239	31.55	1	0.28	0.42	100
c101470_g1_i1	c101470_g1	425	179.32	159	7.79	11.66	100
c101471_g1_i1	c101471_g1	203	13.44	0	0	0	0
c101471_g1_i2	c101471_g1	281	58.88	2	0.3	0.45	100
c101473_g1_i1	c101473_g1	680	426.09	6	0.12	0.19	100
c101475_g1_i1	c101475_g1	284	61.02	0	0	0	0
c101476_g1_i1	c101476_g1	697	442.94	16	0.32	0.48	100
c101477_g1_i1	c101477_g1	356	118.01	1	0.07	0.11	100
c101480_g1_i1	c101480_g1	328	94.76	28	2.6	3.89	100
c101481_g1_i1	c101481_g1	270	51.21	1	0.17	0.26	100
c101481_g1_i2	c101481_g1	216	19.29	0	0	0	0
c101484_g1_i1	c101484_g1	266	48.5	21	3.8	5.69	100
c101485_g1_i1	c101485_g1	421	175.65	3	0.15	0.22	100
c101485_g1_i2	c101485_g1	421	175.65	0	0	0	0
c101486_g1_i1	c101486_g1	227	24.87	1	0.35	0.53	100
c101487_g1_i1	c101487_g1	233	28.14	0	0	0	0
c101488_g1_i1	c101488_g1	322	89.94	2	0.2	0.29	100
c101490_g1_i1	c101490_g1	395	152.08	18	1.04	1.56	100
c101491_g1_i1	c101491_g1	550	298.22	6	0.18	0.26	100
c101493_g1_i1	c101493_g1	218	20.26	2	0.87	1.3	100
c101494_g1_i1	c101494_g1	225	23.82	7	2.58	3.87	100
c101495_g1_i1	c101495_g1	1308	1053.12	38.87	0.32	0.49	99.35
c101495_g1_i2	c101495_g1	799	544.38	0.13	0	0	0.65
c10149_g1_i1	c10149_g1	404	160.17	0	0	0	0
c101501_g1_i1	c101501_g1	210	16.48	4.49	2.39	3.58	63.3
c101501_g1_i2	c101501_g1	433	186.7	29.51	1.39	2.08	36.7
c101504_g1_i1	c101504_g1	320	88.35	3	0.3	0.45	52.89
c101504_g1_i2	c101504_g1	291	66.11	2	0.27	0.4	47.11
c101506_g1_i1	c101506_g1	303	75.1	3	0.35	0.53	100
c10150_g1_i1	c10150_g1	279	57.46	1	0.15	0.23	100
c101511_g1_i1	c101511_g1	381	139.65	4	0.25	0.38	100
c101513_g1_i1	c101513_g1	268	49.85	4	0.71	1.06	100
c101519_g1_i1	c101519_g1	215	18.81	0	0	0	0
c101521_g1_i1	c101521_g1	2689	2434.12	2146	7.75	11.6	100
c101523_g1_i1	c101523_g1	342	106.24	1	0.08	0.12	100
c101524_g1_i1	c101524_g1	306	77.4	3	0.34	0.51	100
c101524_g2_i1	c101524_g2	290	65.38	4	0.54	0.8	100
c101525_g1_i1	c101525_g1	611	357.93	8	0.2	0.29	100
c101527_g1_i1	c101527_g1	265	47.83	2	0.37	0.55	100
c10152_g1_i1	c10152_g1	239	31.55	1	0.28	0.42	100
c101530_g1_i1	c101530_g1	499	248.95	33	1.16	1.74	100
c101531_g1_i1	c101531_g1	290	65.38	1	0.13	0.2	100
c101531_g2_i1	c101531_g2	562	309.91	7.83	0.22	0.33	95.02
c101531_g2_i2	c101531_g2	365	125.72	0.17	0.01	0.02	4.98
c101531_g3_i1	c101531_g3	521	270.11	7	0.23	0.34	100
c101533_g1_i1	c101533_g1	250	38.16	3	0.69	1.03	100
c101534_g1_i1	c101534_g1	1146	891.12	35.15	0.35	0.52	73.37
c101534_g1_i2	c101534_g1	804	549.36	1.69	0.03	0.04	5.71
c101534_g1_i3	c101534_g1	1070	815.12	9.17	0.1	0.15	20.92
c101535_g1_i1	c101535_g1	323	90.74	0	0	0	0
c101536_g1_i1	c101536_g1	262	45.84	6	1.15	1.72	100
c101537_g1_i1	c101537_g1	214	18.33	0	0	0	0
c101537_g2_i1	c101537_g2	253	40.04	1	0.22	0.33	100
c101538_g1_i1	c101538_g1	337	102.11	1	0.09	0.13	100
c10153_g1_i1	c10153_g1	585	332.4	10	0.26	0.4	100
c101541_g1_i1	c101541_g1	331	97.2	3	0.27	0.41	100
c101542_g1_i1	c101542_g1	237	30.4	0	0	0	0
c101542_g2_i1	c101542_g2	242	33.31	0	0	0	0
c101543_g1_i1	c101543_g1	237	30.4	2	0.58	0.87	100
c101544_g1_i1	c101544_g1	303	75.1	28	3.28	4.9	100
c101547_g1_i1	c101547_g1	233	28.14	1	0.31	0.47	100
c101549_g1_i1	c101549_g1	508	257.59	7	0.24	0.36	100
c101550_g1_i1	c101550_g1	236	29.83	0	0	0	0
c101551_g1_i1	c101551_g1	307	78.17	2	0.22	0.34	100
c101551_g2_i1	c101551_g2	307	78.17	1	0.11	0.17	100
c101552_g1_i1	c101552_g1	274	53.96	3	0.49	0.73	100
c101553_g1_i1	c101553_g1	310	80.49	2	0.22	0.33	100
c101554_g1_i1	c101554_g1	524	273.01	13	0.42	0.63	100
c101560_g1_i1	c101560_g1	279	57.46	2	0.31	0.46	100
c101560_g2_i1	c101560_g2	292	66.85	2	0.26	0.39	100
c101561_g1_i1	c101561_g1	240	32.14	1	0.27	0.41	100
c101562_g1_i1	c101562_g1	206	14.71	3	1.79	2.68	100
c101563_g1_i1	c101563_g1	295	69.07	2	0.25	0.38	100
c101563_g2_i1	c101563_g2	351	113.78	0	0	0	0
c101564_g1_i1	c101564_g1	229	25.95	0	0	0	0
c101565_g1_i1	c101565_g1	272	52.58	0	0	0	0
c101569_g1_i1	c101569_g1	204	13.86	1	0.63	0.95	100
c101570_g1_i1	c101570_g1	315	84.4	2	0.21	0.31	100
c101572_g1_i1	c101572_g1	203	13.44	0	0	0	0
c101574_g1_i1	c101574_g1	226	24.34	1	0.36	0.54	100
c101577_g1_i1	c101577_g1	224	23.3	1	0.38	0.56	100
c101577_g2_i1	c101577_g2	203	13.44	2	1.31	1.96	100
c10157_g1_i1	c10157_g1	322	89.94	2	0.2	0.29	100
c101581_g1_i1	c101581_g1	482	232.72	13	0.49	0.73	100
c101582_g1_i1	c101582_g1	388	145.84	2	0.12	0.18	48.15
c101582_g1_i2	c101582_g1	660	406.29	6	0.13	0.19	51.85
c101583_g1_i1	c101583_g1	313	82.83	2	0.21	0.32	100
c101587_g1_i1	c101587_g1	237	30.4	0	0	0	0
c101589_g1_i1	c101589_g1	233	28.14	8	2.5	3.74	100
c101590_g1_i1	c101590_g1	292	66.85	4	0.53	0.79	100
c101593_g1_i1	c101593_g1	295	69.07	2	0.25	0.38	100
c101594_g1_i1	c101594_g1	451	203.46	6	0.26	0.39	100
c101596_g1_i1	c101596_g1	341	105.41	2	0.17	0.25	100
c101597_g1_i1	c101597_g1	232	27.59	1	0.32	0.48	100
c101601_g1_i1	c101601_g1	211	16.94	0	0	0	0
c101602_g1_i1	c101602_g1	460	211.9	7	0.29	0.43	100
c101603_g1_i1	c101603_g1	255	41.3	2	0.43	0.64	100
c101604_g1_i1	c101604_g1	1037	782.12	14	0.16	0.24	100
c101605_g1_i1	c101605_g1	355	117.16	6	0.45	0.67	100
c101605_g1_i2	c101605_g1	228	25.41	0	0	0	0
c101612_g1_i1	c101612_g1	778	523.46	15	0.25	0.38	100
c101612_g2_i1	c101612_g2	638	384.55	6	0.14	0.21	100
c101612_g3_i1	c101612_g3	465	216.61	8	0.32	0.49	100
c101613_g1_i1	c101613_g1	213	17.86	0	0	0	0
c101616_g1_i1	c101616_g1	294	68.33	4	0.51	0.77	100
c101616_g2_i1	c101616_g2	202	13.02	0	0	0	0
c101618_g1_i1	c101618_g1	369	129.17	0	0	0	0
c101619_g1_i1	c101619_g1	439	192.27	3.28	0.15	0.22	64.2
c101619_g1_i2	c101619_g1	426	180.24	1.72	0.08	0.13	35.8
c101621_g1_i1	c101621_g1	214	18.33	0	0	0	0
c101624_g1_i1	c101624_g1	344	107.91	1	0.08	0.12	100
c101626_g1_i1	c101626_g1	290	65.38	1	0.13	0.2	46.16
c101626_g1_i2	c101626_g1	277	56.05	1	0.16	0.23	53.84
c101627_g1_i1	c101627_g1	294	68.33	2	0.26	0.38	100
c101629_g1_i1	c101629_g1	306	77.4	10	1.14	1.7	100
c101630_g1_i1	c101630_g1	244	34.5	0	0	0	0
c101632_g1_i1	c101632_g1	229	25.95	6	2.03	3.04	100
c101635_g1_i1	c101635_g1	228	25.41	1	0.35	0.52	100
c101639_g1_i1	c101639_g1	241	32.72	1.88	0.51	0.76	46.98
c101639_g1_i2	c101639_g1	578	325.55	21.12	0.57	0.85	53.02
c101642_g1_i1	c101642_g1	252	39.41	1	0.22	0.33	100
c101643_g1_i1	c101643_g1	562	309.91	10	0.28	0.42	100
c101643_g1_i2	c101643_g1	499	248.95	0	0	0	0
c101647_g1_i1	c101647_g1	419	173.82	4	0.2	0.3	100
c101649_g1_i1	c101649_g1	237	30.4	1	0.29	0.43	100
c10164_g1_i1	c10164_g1	236	29.83	1	0.29	0.44	100
c101650_g1_i1	c101650_g1	243	33.91	1	0.26	0.39	100
c101650_g2_i1	c101650_g2	270	51.21	0	0	0	0
c101650_g2_i2	c101650_g2	332	98.01	0	0	0	0
c101651_g1_i1	c101651_g1	354	116.32	4	0.3	0.45	100
c101652_g1_i1	c101652_g1	238	30.98	2	0.57	0.85	100
c101653_g1_i1	c101653_g1	488	238.44	4	0.15	0.22	63.27
c101653_g1_i2	c101653_g1	453	205.33	2	0.09	0.13	36.73
c101654_g1_i1	c101654_g1	234	28.7	0	0	0	0
c101657_g1_i1	c101657_g1	266	48.5	2	0.36	0.54	100
c101658_g1_i1	c101658_g1	228	25.41	11	3.8	5.69	100
c10165_g1_i1	c10165_g1	291	66.11	1	0.13	0.2	100
c101661_g1_i1	c101661_g1	275	54.65	1	0.16	0.24	100
c101661_g1_i2	c101661_g1	207	15.15	0	0	0	0
c101667_g1_i1	c101667_g1	221	21.76	2	0.81	1.21	100
c101667_g2_i1	c101667_g2	311	81.27	2	0.22	0.32	100
c101668_g1_i1	c101668_g1	290	65.38	5	0.67	1.01	100
c101669_g1_i1	c101669_g1	437	190.41	15	0.69	1.04	100
c101670_g1_i1	c101670_g1	278	56.75	1	0.15	0.23	100
c101671_g1_i1	c101671_g1	214	18.33	1	0.48	0.72	100
c101672_g1_i1	c101672_g1	307	78.17	3	0.34	0.5	100
c101673_g1_i1	c101673_g1	443	195.99	2	0.09	0.13	100
c101673_g2_i1	c101673_g2	385	143.18	2.23	0.14	0.21	10.32
c101673_g2_i2	c101673_g2	318	86.76	11.77	1.19	1.78	89.68
c101674_g1_i1	c101674_g1	317	85.97	2	0.2	0.31	100
c101675_g1_i1	c101675_g1	225	23.82	2	0.74	1.1	100
c101676_g1_i1	c101676_g1	350	112.94	1	0.08	0.12	100
c101678_g1_i1	c101678_g1	584	331.42	26	0.69	1.03	100
c101679_g1_i1	c101679_g1	220	21.26	4	1.65	2.47	100
c101679_g2_i1	c101679_g2	343	107.07	12	0.98	1.47	100
c10167_g1_i1	c10167_g1	239	31.55	1	0.28	0.42	100
c101680_g1_i1	c101680_g1	308	78.94	3	0.33	0.5	100
c101681_g1_i1	c101681_g1	234	28.7	91	27.86	41.7	100
c101684_g1_i1	c101684_g1	349	112.09	2	0.16	0.23	100
c101685_g1_i1	c101685_g1	611	357.93	4	0.1	0.15	100
c101687_g1_i1	c101687_g1	266	48.5	0	0	0	0
c101688_g1_i1	c101688_g1	342	106.24	2	0.17	0.25	100
c101691_g1_i1	c101691_g1	356	118.01	1.94	0.14	0.22	18.83
c101691_g1_i2	c101691_g1	351	113.78	8.06	0.62	0.93	81.17
c101692_g1_i1	c101692_g1	566	313.82	4.95	0.14	0.21	94.84
c101692_g1_i2	c101692_g1	272	52.58	0.05	0.01	0.01	5.16
c101692_g2_i1	c101692_g2	307	78.17	3	0.34	0.5	100
c101695_g1_i1	c101695_g1	809	554.35	12	0.19	0.28	100
c101695_g2_i1	c101695_g2	989	734.12	0	0	0	0
c101695_g2_i2	c101695_g2	1193	938.12	17	0.16	0.24	100
c101697_g1_i1	c101697_g1	384	142.3	1.32	0.08	0.12	33.33
c101697_g1_i2	c101697_g1	559	306.99	5.68	0.16	0.24	66.67
c101698_g1_i1	c101698_g1	202	13.02	0	0	0	0
c101699_g1_i1	c101699_g1	205	14.28	3	1.85	2.76	100
c10169_g1_i1	c10169_g1	272	52.58	4	0.67	1	100
c1016_g1_i1	c1016_g1	365	125.72	3	0.21	0.31	100
c101701_g1_i1	c101701_g1	333	98.83	7	0.62	0.93	100
c101702_g1_i1	c101702_g1	559	306.99	15	0.43	0.64	54.21
c101702_g1_i2	c101702_g1	492	242.26	10	0.36	0.54	45.79
c101702_g2_i1	c101702_g2	650	396.4	13	0.29	0.43	100
c101704_g1_i1	c101704_g1	257	42.58	2	0.41	0.62	57.37
c101704_g1_i2	c101704_g1	317	85.97	3	0.31	0.46	42.63
c101705_g1_i1	c101705_g1	265	47.83	2	0.37	0.55	100
c101707_g1_i1	c101707_g1	453	205.33	1	0.04	0.06	100
c101708_g1_i1	c101708_g1	359	120.57	3	0.22	0.33	100
c101709_g1_i1	c101709_g1	289	64.65	0	0	0	0
c10170_g1_i1	c10170_g1	287	63.19	4	0.56	0.83	100
c101710_g1_i1	c101710_g1	232	27.59	0	0	0	0
c101711_g1_i1	c101711_g1	334	99.65	6	0.53	0.79	100
c101712_g1_i1	c101712_g1	493	243.21	2	0.07	0.11	100
c101714_g1_i1	c101714_g1	257	42.58	1	0.21	0.31	100
c101715_g1_i1	c101715_g1	280	58.17	1	0.15	0.23	100
c101719_g1_i1	c101719_g1	338	102.93	6	0.51	0.77	100
c101719_g2_i1	c101719_g2	339	103.76	5	0.42	0.63	100
c101726_g1_i1	c101726_g1	270	51.21	1	0.17	0.26	100
c101728_g1_i1	c101728_g1	317	85.97	3	0.31	0.46	100
c101729_g1_i1	c101729_g1	202	13.02	0	0	0	0
c10172_g1_i1	c10172_g1	258	43.23	3	0.61	0.91	100
c101730_g1_i1	c101730_g1	288	63.92	1	0.14	0.21	100
c101736_g1_i1	c101736_g1	301	73.58	1	0.12	0.18	100
c101738_g1_i1	c101738_g1	204	13.86	0	0	0	0
c101738_g2_i1	c101738_g2	337	102.11	2	0.17	0.26	100
c101739_g1_i1	c101739_g1	243	33.91	1	0.26	0.39	100
c10173_g1_i1	c10173_g1	284	61.02	3	0.43	0.65	100
c101740_g1_i1	c101740_g1	222	22.27	2	0.79	1.18	100
c101743_g1_i1	c101743_g1	294	68.33	2	0.26	0.38	100
c101745_g1_i1	c101745_g1	257	42.58	2	0.41	0.62	100
c101746_g1_i1	c101746_g1	428	182.08	4	0.19	0.29	100
c101747_g1_i1	c101747_g1	274	53.96	0	0	0	0
c101747_g1_i2	c101747_g1	248	36.93	0	0	0	0
c101748_g1_i1	c101748_g1	214	18.33	3	1.44	2.15	100
c101749_g1_i1	c101749_g1	286	62.46	2	0.28	0.42	100
c101749_g2_i1	c101749_g2	201	12.62	1	0.7	1.04	100
c101750_g1_i1	c101750_g1	327	93.96	2	0.19	0.28	100
c101751_g1_i1	c101751_g1	224	23.3	2	0.75	1.13	100
c101751_g1_i2	c101751_g1	252	39.41	0	0	0	0
c101752_g1_i1	c101752_g1	226	24.34	0	0	0	0
c101754_g1_i1	c101754_g1	302	74.34	1	0.12	0.18	100
c101756_g1_i1	c101756_g1	685	431.04	8	0.16	0.24	100
c101759_g1_i1	c101759_g1	342	106.24	2	0.17	0.25	100
c101759_g2_i1	c101759_g2	228	25.41	0	0	0	0
c10175_g1_i1	c10175_g1	311	81.27	0	0	0	0
c101762_g1_i1	c101762_g1	209	16.03	0	0	0	0
c101762_g1_i2	c101762_g1	204	13.86	0	0	0	0
c101764_g1_i1	c101764_g1	212	17.4	0	0	0	0
c101765_g1_i1	c101765_g1	307	78.17	0	0	0	0
c101766_g1_i1	c101766_g1	210	16.48	0	0	0	0
c101768_g1_i1	c101768_g1	325	92.34	4	0.38	0.57	100
c101769_g1_i1	c101769_g1	368	128.31	12	0.82	1.23	100
c101771_g1_i1	c101771_g1	241	32.72	0	0	0	0
c101772_g1_i1	c101772_g1	293	67.59	2	0.26	0.39	45.7
c101772_g1_i2	c101772_g1	351	113.78	4	0.31	0.46	54.3
c101776_g1_i1	c101776_g1	344	107.91	0	0	0	0
c101776_g1_i2	c101776_g1	298	71.32	0	0	0	0
c101776_g1_i3	c101776_g1	330	96.38	2	0.18	0.27	100
c101776_g2_i1	c101776_g2	404	160.17	6	0.33	0.49	100
c101777_g1_i1	c101777_g1	275	54.65	2	0.32	0.48	100
c10177_g1_i1	c10177_g1	240	32.14	3	0.82	1.23	100
c10177_g2_i1	c10177_g2	441	194.12	2	0.09	0.14	100
c101780_g1_i1	c101780_g1	312	82.05	2	0.21	0.32	100
c101783_g1_i1	c101783_g1	278	56.75	1	0.15	0.23	100
c101783_g2_i1	c101783_g2	274	53.96	1	0.16	0.24	100
c101784_g1_i1	c101784_g1	363	124	2	0.14	0.21	100
c101785_g1_i1	c101785_g1	207	15.15	0	0	0	0
c101786_g1_i1	c101786_g1	278	56.75	0	0	0	0
c101786_g1_i2	c101786_g1	603	350.07	5	0.13	0.19	100
c101787_g1_i1	c101787_g1	216	19.29	0	0	0	0
c101788_g1_i1	c101788_g1	272	52.58	3	0.5	0.75	100
c101789_g1_i1	c101789_g1	273	53.27	2	0.33	0.49	100
c101791_g1_i1	c101791_g1	257	42.58	2	0.41	0.62	100
c101793_g1_i1	c101793_g1	229	25.95	1.47	0.5	0.74	28.64
c101793_g1_i2	c101793_g1	240	32.14	4.53	1.24	1.85	71.36
c101796_g1_i1	c101796_g1	203	13.44	0	0	0	0
c10179_g1_i1	c10179_g1	241	32.72	1	0.27	0.4	100
c101800_g1_i1	c101800_g1	319	87.55	0	0	0	0
c101800_g1_i2	c101800_g1	252	39.41	0	0	0	0
c101805_g1_i1	c101805_g1	284	61.02	14	2.02	3.02	100
c101807_g1_i1	c101807_g1	259	43.88	8.14	1.63	2.44	83.49
c101807_g1_i2	c101807_g1	714	459.81	16.86	0.32	0.48	16.51
c10180_g1_i1	c10180_g1	209	16.03	1	0.55	0.82	100
c10180_g2_i1	c10180_g2	365	125.72	6	0.42	0.63	100
c101812_g1_i1	c101812_g1	279	57.46	18	2.75	4.12	100
c101812_g2_i1	c101812_g2	209	16.03	1	0.55	0.82	100
c101817_g1_i1	c101817_g1	256	41.94	14	2.93	4.39	100
c101819_g1_i1	c101819_g1	202	13.02	18	12.14	18.18	100
c101820_g1_i1	c101820_g1	235	29.26	0	0	0	0
c101824_g1_i1	c101824_g1	281	58.88	2	0.3	0.45	100
c101828_g1_i1	c101828_g1	698	443.93	3	0.06	0.09	18.41
c101828_g1_i2	c101828_g1	483	233.67	7	0.26	0.39	81.59
c10182_g1_i1	c10182_g1	331	97.2	2	0.18	0.27	100
c101830_g1_i1	c101830_g1	203	13.44	6	3.92	5.87	100
c101831_g1_i1	c101831_g1	431	184.85	4	0.19	0.28	100
c101831_g1_i2	c101831_g1	338	102.93	0	0	0	0
c101832_g1_i1	c101832_g1	452	204.39	6	0.26	0.39	100
c101833_g1_i1	c101833_g1	300	72.83	3	0.36	0.54	54.51
c101833_g1_i2	c101833_g1	749	494.6	17	0.3	0.45	45.49
c101834_g1_i1	c101834_g1	275	54.65	2	0.32	0.48	100
c101835_g1_i1	c101835_g1	208	15.59	0	0	0	0
c101839_g1_i1	c101839_g1	445	197.85	6	0.27	0.4	100
c101842_g1_i1	c101842_g1	279	57.46	2	0.31	0.46	100
c101846_g1_i1	c101846_g1	222	22.27	0	0	0	0
c101848_g1_i1	c101848_g1	712	457.83	23	0.44	0.66	100
c10184_g1_i1	c10184_g1	271	51.89	1	0.17	0.25	100
c101851_g1_i1	c101851_g1	353	115.47	4	0.3	0.46	100
c101853_g1_i1	c101853_g1	539	287.53	37	1.13	1.69	100
c101854_g1_i1	c101854_g1	247	36.32	47	11.37	17.02	100
c101855_g1_i1	c101855_g1	257	42.58	2	0.41	0.62	100
c101858_g1_i1	c101858_g1	261	45.18	2	0.39	0.58	100
c101859_g1_i1	c101859_g1	223	22.78	0	0	0	0
c101860_g1_i1	c101860_g1	397	153.87	14	0.8	1.2	100
c101863_g1_i1	c101863_g1	359	120.57	0	0	0	0
c101864_g1_i1	c101864_g1	546	294.33	5	0.15	0.22	100
c101865_g1_i1	c101865_g1	683	429.06	11	0.23	0.34	100
c101867_g1_i1	c101867_g1	260	44.53	0	0	0	0
c101867_g1_i2	c101867_g1	311	81.27	1	0.11	0.16	100
c101867_g2_i1	c101867_g2	250	38.16	0	0	0	0
c101869_g1_i1	c101869_g1	322	89.94	5	0.49	0.73	100
c10186_g1_i1	c10186_g1	201	12.62	11	7.66	11.47	100
c101870_g1_i1	c101870_g1	316	85.18	23	2.37	3.55	100
c101871_g1_i1	c101871_g1	253	40.04	2	0.44	0.66	100
c101872_g1_i1	c101872_g1	251	38.78	2	0.45	0.68	100
c101873_g1_i1	c101873_g1	390	147.62	3	0.18	0.27	100
c101874_g1_i1	c101874_g1	343	107.07	3	0.25	0.37	100
c101878_g1_i1	c101878_g1	441	194.12	4	0.18	0.27	46.04
c101878_g1_i2	c101878_g1	410	165.61	4	0.21	0.32	53.96
c101879_g1_i1	c101879_g1	257	42.58	0	0	0	0
c101879_g1_i2	c101879_g1	203	13.44	3	1.96	2.94	80.48
c101879_g1_i3	c101879_g1	248	36.93	2	0.48	0.71	19.52
c101881_g1_i1	c101881_g1	370	130.04	6	0.41	0.61	100
c101884_g1_i1	c101884_g1	316	85.18	2	0.21	0.31	100
c101885_g1_i1	c101885_g1	305	76.63	19	2.18	3.26	100
c101888_g1_i1	c101888_g1	412	167.43	21	1.1	1.65	100
c101889_g1_i1	c101889_g1	264	47.16	2	0.37	0.56	100
c10188_g1_i1	c10188_g1	217	19.77	0	0	0	0
c101890_g1_i1	c101890_g1	498	247.99	2	0.07	0.11	100
c101891_g1_i1	c101891_g1	203	13.44	2	1.31	1.96	100
c101894_g1_i1	c101894_g1	274	53.96	0	0	0	0
c101894_g2_i1	c101894_g2	335	100.46	6	0.52	0.79	100
c101894_g3_i1	c101894_g3	454	206.27	3	0.13	0.19	100
c101897_g1_i1	c101897_g1	297	70.57	2	0.25	0.37	100
c101899_g1_i1	c101899_g1	395	152.08	9	0.52	0.78	100
c10189_g1_i1	c10189_g1	226	24.34	0	0	0	0
c101901_g1_i1	c101901_g1	251	38.78	1	0.23	0.34	100
c101903_g1_i1	c101903_g1	377	136.14	29	1.87	2.8	100
c101905_g1_i1	c101905_g1	291	66.11	2	0.27	0.4	100
c101906_g1_i1	c101906_g1	257	42.58	1	0.21	0.31	100
c101906_g1_i2	c101906_g1	270	51.21	0	0	0	0
c101907_g1_i1	c101907_g1	264	47.16	28	5.22	7.81	100
c101908_g1_i1	c101908_g1	425	179.32	10	0.49	0.73	100
c101909_g1_i1	c101909_g1	262	45.84	1	0.19	0.29	100
c101911_g1_i1	c101911_g1	221	21.76	1	0.4	0.6	100
c101912_g1_i1	c101912_g1	236	29.83	6	1.77	2.65	100
c101914_g1_i1	c101914_g1	263	46.5	0	0	0	0
c101918_g1_i1	c101918_g1	255	41.3	2	0.43	0.64	100
c10191_g1_i1	c10191_g1	245	35.1	1	0.25	0.37	100
c101920_g1_i1	c101920_g1	281	58.88	0	0	0	0
c101921_g1_i1	c101921_g1	262	45.84	0	0	0	0
c101922_g1_i1	c101922_g1	319	87.55	5	0.5	0.75	100
c101925_g1_i1	c101925_g1	207	15.15	1	0.58	0.87	49.13
c101925_g1_i2	c101925_g1	235	29.26	2	0.6	0.9	50.87
c101929_g1_i1	c101929_g1	259	43.88	6	1.2	1.8	100
c101935_g1_i1	c101935_g1	257	42.58	0	0	0	0
c101936_g1_i1	c101936_g1	269	50.53	22	3.83	5.73	100
c101937_g1_i1	c101937_g1	214	18.33	1	0.48	0.72	100
c10193_g1_i1	c10193_g1	274	53.96	1	0.16	0.24	100
c101940_g1_i1	c101940_g1	288	63.92	0	0	0	0
c101941_g1_i1	c101941_g1	206	14.71	0	0	0	0
c101941_g2_i1	c101941_g2	274	53.96	6	0.98	1.46	100
c101942_g1_i1	c101942_g1	979	724.12	12	0.15	0.22	100
c101942_g2_i1	c101942_g2	708	453.85	3.46	0.07	0.1	19.3
c101942_g2_i2	c101942_g2	551	299.19	9.54	0.28	0.42	80.7
c101943_g1_i1	c101943_g1	730	475.71	48	0.89	1.33	100
c101943_g2_i1	c101943_g2	391	148.51	12	0.71	1.06	100
c101946_g1_i1	c101946_g1	481	231.77	12	0.45	0.68	100
c101949_g1_i1	c101949_g1	366	126.58	3	0.21	0.31	100
c10194_g1_i1	c10194_g1	201	12.62	5	3.48	5.21	100
c101951_g1_i1	c101951_g1	273	53.27	0	0	0	0
c101951_g2_i1	c101951_g2	220	21.26	5	2.07	3.09	100
c101952_g1_i1	c101952_g1	212	17.4	0	0	0	0
c101953_g1_i1	c101953_g1	398	154.77	1	0.06	0.08	100
c101953_g1_i2	c101953_g1	259	43.88	0	0	0	0
c101954_g1_i1	c101954_g1	211	16.94	1	0.52	0.78	100
c101955_g1_i1	c101955_g1	242	33.31	2	0.53	0.79	100
c101956_g1_i1	c101956_g1	380	138.77	5	0.32	0.47	100
c101957_g1_i1	c101957_g1	219	20.76	1	0.42	0.63	100
c101958_g1_i1	c101958_g1	255	41.3	2	0.43	0.64	100
c101959_g1_i1	c101959_g1	408	163.79	4	0.21	0.32	100
c10195_g1_i1	c10195_g1	240	32.14	1	0.27	0.41	100
c101962_g1_i1	c101962_g1	357	118.86	4	0.3	0.44	100
c101965_g1_i1	c101965_g1	222	22.27	0	0	0	0
c101966_g1_i1	c101966_g1	233	28.14	2	0.62	0.93	100
c101966_g2_i1	c101966_g2	510	259.51	7	0.24	0.35	100
c101967_g1_i1	c101967_g1	289	64.65	3	0.41	0.61	100
c101968_g1_i1	c101968_g1	354	116.32	39	2.95	4.41	100
c101969_g1_i1	c101969_g1	225	23.82	0	0	0	0
c101971_g1_i1	c101971_g1	208	15.59	2	1.13	1.69	100
c101973_g1_i1	c101973_g1	258	43.23	2	0.41	0.61	100
c101977_g1_i1	c101977_g1	446	198.78	4	0.18	0.26	100
c10197_g1_i1	c10197_g1	224	23.3	0	0	0	0
c101980_g1_i1	c101980_g1	320	88.35	1	0.1	0.15	100
c101982_g1_i1	c101982_g1	204	13.86	0	0	0	0
c101983_g1_i1	c101983_g1	284	61.02	4	0.58	0.86	100
c101985_g1_i1	c101985_g1	655	401.34	8.6	0.19	0.28	80.04
c101985_g1_i2	c101985_g1	303	75.1	0.4	0.05	0.07	19.96
c101993_g1_i1	c101993_g1	209	16.03	0	0	0	0
c101996_g1_i1	c101996_g1	215	18.81	2	0.93	1.4	100
c101999_g1_i1	c101999_g1	440	193.19	12	0.55	0.82	100
c10199_g1_i1	c10199_g1	324	91.54	4	0.38	0.57	100
c1019_g1_i1	c1019_g1	347	110.42	2	0.16	0.24	100
c1019_g1_i2	c1019_g1	304	75.87	0	0	0	0
c101_g1_i1	c101_g1	205	14.28	1	0.62	0.92	100
c102000_g1_i1	c102000_g1	204	13.86	1	0.63	0.95	100
c102001_g1_i1	c102001_g1	343	107.07	0.57	0.05	0.07	19.52
c102001_g1_i2	c102001_g1	451	203.46	4.43	0.19	0.29	80.48
c102003_g1_i1	c102003_g1	1075	820.12	22	0.24	0.35	100
c102005_g1_i1	c102005_g1	295	69.07	3	0.38	0.57	100
c102006_g1_i1	c102006_g1	217	19.77	1	0.44	0.67	100
c10200_g1_i1	c10200_g1	600	347.12	3	0.08	0.11	100
c102011_g1_i1	c102011_g1	656	402.33	13	0.28	0.42	100
c102012_g1_i1	c102012_g1	256	41.94	2	0.42	0.63	100
c102015_g1_i1	c102015_g1	261	45.18	1	0.19	0.29	100
c102015_g2_i1	c102015_g2	266	48.5	0	0	0	0
c102016_g1_i1	c102016_g1	299	72.07	1	0.12	0.18	100
c102019_g1_i1	c102019_g1	1170	915.12	24	0.23	0.34	100
c102021_g1_i1	c102021_g1	441	194.12	8	0.36	0.54	100
c102022_g1_i1	c102022_g1	273	53.27	4	0.66	0.99	100
c102022_g1_i2	c102022_g1	278	56.75	0	0	0	0
c102024_g1_i1	c102024_g1	283	60.3	1	0.15	0.22	22.54
c102024_g1_i2	c102024_g1	245	35.1	2	0.5	0.75	77.46
c102028_g1_i1	c102028_g1	228	25.41	3	1.04	1.55	100
c10202_g1_i1	c10202_g1	223	22.78	0	0	0	0
c102030_g1_i1	c102030_g1	219	20.76	0	0	0	0
c102031_g1_i1	c102031_g1	251	38.78	0	0	0	0
c102033_g1_i1	c102033_g1	392	149.4	16	0.94	1.41	100
c102034_g1_i1	c102034_g1	1148	893.12	42.94	0.42	0.63	28.32
c102034_g1_i2	c102034_g1	521	270.11	25.65	0.83	1.25	55.94
c102034_g1_i3	c102034_g1	354	116.32	0	0	0	0
c102034_g1_i4	c102034_g1	981	726.12	19.41	0.23	0.35	15.74
c10203_g1_i1	c10203_g1	233	28.14	0	0	0	0
c102043_g1_i1	c102043_g1	248	36.93	1	0.24	0.36	100
c102046_g1_i1	c102046_g1	224	23.3	1	0.38	0.56	100
c102048_g1_i1	c102048_g1	732	477.69	236	4.34	6.5	100
c102049_g1_i1	c102049_g1	209	16.03	0	0	0	0
c102050_g1_i1	c102050_g1	263	46.5	0	0	0	0
c102054_g1_i1	c102054_g1	237	30.4	4	1.16	1.73	100
c102055_g1_i1	c102055_g1	238	30.98	4	1.13	1.7	100
c102057_g1_i1	c102057_g1	323	90.74	1	0.1	0.14	100
c102057_g2_i1	c102057_g2	238	30.98	0	0	0	0
c102059_g1_i1	c102059_g1	226	24.34	0	0	0	0
c102060_g1_i1	c102060_g1	486	236.53	9	0.33	0.5	100
c102061_g1_i1	c102061_g1	745	490.62	7	0.13	0.19	100
c102062_g1_i1	c102062_g1	252	39.41	21	4.68	7.01	100
c102063_g1_i1	c102063_g1	225	23.82	0	0	0	0
c102063_g1_i2	c102063_g1	422	176.57	5	0.25	0.37	100
c102064_g1_i1	c102064_g1	222	22.27	0	0	0	0
c102065_g1_i1	c102065_g1	343	107.07	2	0.16	0.25	100
c102067_g1_i1	c102067_g1	242	33.31	0	0	0	0
c102069_g1_i1	c102069_g1	240	32.14	0	0	0	0
c102070_g1_i1	c102070_g1	209	16.03	0	0	0	0
c102073_g1_i1	c102073_g1	632	378.62	7	0.16	0.24	100
c102074_g1_i1	c102074_g1	507	256.63	12	0.41	0.61	100
c102075_g1_i1	c102075_g1	559	306.99	129	3.69	5.53	100
c102076_g1_i1	c102076_g1	297	70.57	2	0.25	0.37	100
c102077_g1_i1	c102077_g1	819	564.32	23	0.36	0.54	100
c102079_g1_i1	c102079_g1	428	182.08	1	0.05	0.07	100
c10207_g1_i1	c10207_g1	472	223.23	4	0.16	0.24	100
c102080_g1_i1	c102080_g1	274	53.96	12	1.95	2.92	100
c102081_g1_i1	c102081_g1	268	49.85	2	0.35	0.53	100
c102083_g1_i1	c102083_g1	210	16.48	1	0.53	0.8	100
c102084_g1_i1	c102084_g1	244	34.5	0	0	0	0
c102084_g2_i1	c102084_g2	272	52.58	0	0	0	0
c102086_g1_i1	c102086_g1	1015	760.12	40.43	0.47	0.7	43.26
c102086_g1_i2	c102086_g1	517	266.25	18.57	0.61	0.92	56.74
c102089_g1_i1	c102089_g1	348	111.25	0	0	0	0
c102089_g1_i2	c102089_g1	324	91.54	3	0.29	0.43	100
c102091_g1_i1	c102091_g1	260	44.53	1	0.2	0.3	100
c102092_g1_i1	c102092_g1	379	137.89	3	0.19	0.29	100
c102094_g1_i1	c102094_g1	263	46.5	1	0.19	0.28	100
c102095_g1_i1	c102095_g1	297	70.57	44	5.48	8.2	100
c102096_g1_i1	c102096_g1	239	31.55	1	0.28	0.42	100
c102096_g2_i1	c102096_g2	205	14.28	3	1.85	2.76	100
c102097_g1_i1	c102097_g1	328	94.76	4	0.37	0.56	100
c102097_g1_i2	c102097_g1	334	99.65	0	0	0	0
c102100_g1_i1	c102100_g1	260	44.53	0	0	0	0
c102102_g1_i1	c102102_g1	418	172.9	4	0.2	0.3	100
c102102_g2_i1	c102102_g2	562	309.91	12	0.34	0.51	100
c102103_g1_i1	c102103_g1	227	24.87	1	0.35	0.53	100
c102105_g1_i1	c102105_g1	587	334.36	0	0	0	0
c102105_g1_i2	c102105_g1	311	81.27	0	0	0	0
c102105_g1_i3	c102105_g1	518	267.22	5	0.16	0.25	100
c102106_g1_i1	c102106_g1	253	40.04	1	0.22	0.33	100
c102107_g1_i1	c102107_g1	389	146.73	3	0.18	0.27	100
c102108_g1_i1	c102108_g1	473	224.18	76	2.98	4.46	100
c102110_g1_i1	c102110_g1	235	29.26	4	1.2	1.8	100
c102110_g1_i2	c102110_g1	206	14.71	0	0	0	0
c102111_g1_i1	c102111_g1	220	21.26	0	0	0	0
c102113_g1_i1	c102113_g1	222	22.27	2	0.79	1.18	100
c102115_g1_i1	c102115_g1	241	32.72	0	0	0	0
c102119_g1_i1	c102119_g1	403	159.27	0	0	0	0
c10211_g1_i1	c10211_g1	201	12.62	1	0.7	1.04	100
c102121_g1_i1	c102121_g1	863	608.22	13.88	0.2	0.3	46.44
c102121_g1_i2	c102121_g1	640	386.52	4.72	0.11	0.16	24.84
c102121_g1_i3	c102121_g1	415	170.16	2.4	0.12	0.19	28.72
c102124_g1_i1	c102124_g1	205	14.28	1	0.62	0.92	100
c102124_g1_i2	c102124_g1	261	45.18	0	0	0	0
c102127_g1_i1	c102127_g1	247	36.32	5	1.21	1.81	100
c10212_g1_i1	c10212_g1	268	49.85	1	0.18	0.26	100
c102130_g1_i1	c102130_g1	878	623.2	15	0.21	0.32	100
c102132_g1_i1	c102132_g1	208	15.59	0	0	0	0
c102137_g1_i1	c102137_g1	331	97.2	5	0.45	0.68	100
c102138_g1_i1	c102138_g1	272	52.58	1	0.17	0.25	100
c102139_g1_i1	c102139_g1	358	119.72	0	0	0	0
c102140_g1_i1	c102140_g1	209	16.03	1	0.55	0.82	76.39
c102140_g1_i2	c102140_g1	399	155.67	3	0.17	0.25	23.61
c102141_g1_i1	c102141_g1	328	94.76	10	0.93	1.39	100
c102142_g1_i1	c102142_g1	556	304.06	12	0.35	0.52	100
c102144_g1_i1	c102144_g1	314	83.61	0	0	0	0
c102144_g1_i2	c102144_g1	331	97.2	18	1.63	2.44	100
c102149_g1_i1	c102149_g1	386	144.07	6	0.37	0.55	100
c102153_g1_i1	c102153_g1	376	135.27	3	0.19	0.29	100
c102153_g2_i1	c102153_g2	210	16.48	5	2.67	3.99	100
c102156_g1_i1	c102156_g1	296	69.82	1	0.13	0.19	100
c102158_g1_i1	c102158_g1	779	524.45	26	0.44	0.65	100
c10215_g1_i1	c10215_g1	274	53.96	1	0.16	0.24	100
c102162_g1_i1	c102162_g1	373	132.65	5	0.33	0.5	100
c102163_g1_i1	c102163_g1	548	296.28	6	0.18	0.27	100
c102163_g2_i1	c102163_g2	981	726.12	12	0.15	0.22	100
c102164_g1_i1	c102164_g1	454	206.27	2	0.09	0.13	100
c102167_g1_i1	c102167_g1	201	12.62	1	0.7	1.04	100
c102169_g1_i1	c102169_g1	343	107.07	2	0.16	0.25	100
c10216_g1_i1	c10216_g1	268	49.85	4	0.71	1.06	100
c102170_g1_i1	c102170_g1	203	13.44	4	2.62	3.91	100
c102171_g1_i1	c102171_g1	305	76.63	0	0	0	0
c102172_g1_i1	c102172_g1	377	136.14	6	0.39	0.58	61.32
c102172_g1_i2	c102172_g1	344	107.91	3	0.24	0.37	38.68
c102176_g1_i1	c102176_g1	244	34.5	0	0	0	0
c102176_g1_i2	c102176_g1	341	105.41	8	0.67	1	100
c102178_g1_i1	c102178_g1	223	22.78	0	0	0	0
c10217_g1_i1	c10217_g1	326	93.15	5	0.47	0.71	100
c102180_g1_i1	c102180_g1	243	33.91	2	0.52	0.78	100
c102181_g1_i1	c102181_g1	282	59.59	3	0.44	0.66	100
c102182_g1_i1	c102182_g1	237	30.4	0.08	0.02	0.04	9.48
c102182_g1_i2	c102182_g1	393	150.29	3.92	0.23	0.34	90.52
c102183_g1_i1	c102183_g1	251	38.78	1	0.23	0.34	100
c102185_g1_i1	c102185_g1	207	15.15	1	0.58	0.87	100
c102189_g1_i1	c102189_g1	206	14.71	0	0	0	0
c10218_g1_i1	c10218_g1	351	113.78	6	0.46	0.69	100
c102191_g1_i1	c102191_g1	264	47.16	0	0	0	0
c102191_g2_i1	c102191_g2	591	338.29	17	0.44	0.66	100
c102192_g1_i1	c102192_g1	307	78.17	14	1.57	2.36	100
c102194_g1_i1	c102194_g1	332	98.01	1	0.09	0.13	100
c102194_g2_i1	c102194_g2	362	123.14	4	0.29	0.43	100
c102196_g1_i1	c102196_g1	353	115.47	2	0.15	0.23	100
c102197_g1_i1	c102197_g1	415	170.16	16	0.83	1.24	100
c102198_g1_i1	c102198_g1	297	70.57	3	0.37	0.56	100
c102199_g1_i1	c102199_g1	222	22.27	1	0.39	0.59	100
c1021_g1_i1	c1021_g1	547	295.3	4	0.12	0.18	100
c1021_g1_i2	c1021_g1	475	226.07	0	0	0	0
c102200_g1_i1	c102200_g1	307	78.17	2	0.22	0.34	100
c102205_g1_i1	c102205_g1	201	12.62	2	1.39	2.08	100
c102208_g1_i1	c102208_g1	531	279.78	0	0	0	0
c102208_g1_i2	c102208_g1	630	376.65	5	0.12	0.17	100
c102210_g1_i1	c102210_g1	255	41.3	0	0	0	0
c102211_g1_i1	c102211_g1	204	13.86	0	0	0	0
c102213_g1_i1	c102213_g1	223	22.78	1	0.39	0.58	100
c102214_g1_i1	c102214_g1	470	221.34	6	0.24	0.36	100
c102217_g1_i1	c102217_g1	308	78.94	3	0.33	0.5	100
c102217_g2_i1	c102217_g2	307	78.17	9	1.01	1.51	100
c102218_g1_i1	c102218_g1	620	366.79	12.68	0.3	0.45	58.14
c102218_g1_i2	c102218_g1	374	133.52	3.32	0.22	0.33	41.86
c102219_g1_i1	c102219_g1	586	333.38	7	0.18	0.28	100
c102224_g1_i1	c102224_g1	1438	1183.12	22.93	0.17	0.25	34.52
c102224_g1_i2	c102224_g1	1656	1401.12	0	0	0	0
c102224_g1_i3	c102224_g1	1665	1410.12	17.61	0.11	0.16	22.24
c102224_g1_i4	c102224_g1	474	225.12	5.47	0.21	0.32	43.24
c102225_g1_i1	c102225_g1	977	722.12	8	0.1	0.15	100
c102226_g1_i1	c102226_g1	265	47.83	1	0.18	0.27	100
c102227_g1_i1	c102227_g1	319	87.55	0	0	0	0
c102228_g1_i1	c102228_g1	779	524.45	13.69	0.23	0.34	27.21
c102228_g1_i2	c102228_g1	338	102.93	6.35	0.54	0.81	64.35
c102228_g1_i3	c102228_g1	619	365.81	2.96	0.07	0.11	8.44
c102228_g2_i1	c102228_g2	556	304.06	6	0.17	0.26	100
c10222_g1_i1	c10222_g1	271	51.89	0	0	0	0
c10222_g1_i2	c10222_g1	228	25.41	0	0	0	0
c102230_g1_i1	c102230_g1	225	23.82	0	0	0	0
c102230_g1_i2	c102230_g1	253	40.04	1	0.22	0.33	100
c102231_g1_i1	c102231_g1	591	338.29	9	0.23	0.35	100
c102232_g1_i1	c102232_g1	291	66.11	15	1.99	2.98	100
c102234_g1_i1	c102234_g1	437	190.41	4	0.18	0.28	100
c102237_g1_i1	c102237_g1	283	60.3	1	0.15	0.22	100
c102237_g2_i1	c102237_g2	287	63.19	7	0.97	1.46	100
c102238_g1_i1	c102238_g1	371	130.91	2	0.13	0.2	62.23
c102238_g1_i2	c102238_g1	464	215.67	2	0.08	0.12	37.77
c102239_g1_i1	c102239_g1	255	41.3	1	0.21	0.32	100
c102242_g1_i1	c102242_g1	316	85.18	2	0.21	0.31	100
c102244_g1_i1	c102244_g1	241	32.72	8	2.15	3.22	100
c102246_g1_i1	c102246_g1	255	41.3	1	0.21	0.32	100
c10224_g1_i1	c10224_g1	340	104.58	0	0	0	0
c102250_g1_i1	c102250_g1	362	123.14	4	0.29	0.43	100
c102250_g1_i2	c102250_g1	242	33.31	0	0	0	0
c102252_g1_i1	c102252_g1	393	150.29	17	0.99	1.49	100
c102254_g1_i1	c102254_g1	324	91.54	2	0.19	0.29	100
c102254_g2_i1	c102254_g2	340	104.58	2	0.17	0.25	100
c102257_g1_i1	c102257_g1	213	17.86	0	0	0	0
c102257_g1_i2	c102257_g1	350	112.94	9	0.7	1.05	100
c102258_g1_i1	c102258_g1	383	141.41	1	0.06	0.09	31.91
c102258_g1_i2	c102258_g1	584	331.42	5	0.13	0.2	68.09
c102260_g1_i1	c102260_g1	286	62.46	18	2.53	3.79	100
c102262_g1_i1	c102262_g1	216	19.29	2	0.91	1.36	100
c102265_g1_i1	c102265_g1	439	192.27	3	0.14	0.21	100
c102268_g1_i1	c102268_g1	202	13.02	2	1.35	2.02	100
c102269_g1_i1	c102269_g1	213	17.86	1	0.49	0.74	100
c102270_g1_i1	c102270_g1	257	42.58	1	0.21	0.31	100
c102278_g1_i1	c102278_g1	722	467.76	16	0.3	0.45	100
c102279_g1_i1	c102279_g1	534	282.68	6	0.19	0.28	100
c102282_g1_i1	c102282_g1	1305	1050.12	261	2.18	3.27	100
c102283_g1_i1	c102283_g1	417	171.99	4	0.2	0.31	100
c102285_g1_i1	c102285_g1	247	36.32	1	0.24	0.36	100
c102285_g2_i1	c102285_g2	368	128.31	0	0	0	0
c102288_g1_i1	c102288_g1	214	18.33	10	4.79	7.17	100
c102289_g1_i1	c102289_g1	206	14.71	2	1.19	1.79	100
c10228_g1_i1	c10228_g1	229	25.95	1	0.34	0.51	100
c102290_g1_i1	c102290_g1	517	266.25	16	0.53	0.79	100
c102292_g1_i1	c102292_g1	708	453.85	0	0	0	0
c102292_g1_i2	c102292_g1	663	409.25	6.19	0.13	0.2	9.11
c102292_g1_i3	c102292_g1	555	303.09	11.49	0.33	0.5	22.84
c102292_g1_i4	c102292_g1	510	259.51	29.32	0.99	1.49	68.06
c102293_g1_i1	c102293_g1	205	14.28	0	0	0	0
c102296_g1_i1	c102296_g1	296	69.82	2	0.25	0.38	100
c102298_g1_i1	c102298_g1	429	183.01	6	0.29	0.43	100
c102299_g1_i1	c102299_g1	428	182.08	4	0.19	0.29	100
c10229_g1_i1	c10229_g1	238	30.98	1	0.28	0.42	100
c102304_g1_i1	c102304_g1	274	53.96	1	0.16	0.24	100
c102305_g1_i1	c102305_g1	236	29.83	0	0	0	0
c102305_g1_i2	c102305_g1	217	19.77	0	0	0	0
c102309_g1_i1	c102309_g1	313	82.83	0	0	0	0
c102309_g1_i2	c102309_g1	590	337.3	6	0.16	0.23	74.55
c102309_g1_i3	c102309_g1	409	164.7	1	0.05	0.08	25.45
c10230_g1_i1	c10230_g1	267	49.17	2	0.36	0.53	100
c102310_g1_i1	c102310_g1	634	380.6	5.05	0.12	0.17	51.73
c102310_g1_i2	c102310_g1	572	319.68	3.95	0.11	0.16	48.27
c102313_g1_i1	c102313_g1	234	28.7	0	0	0	0
c102315_g1_i1	c102315_g1	232	27.59	1	0.32	0.48	100
c102315_g2_i1	c102315_g2	266	48.5	0	0	0	0
c102315_g2_i2	c102315_g2	224	23.3	2	0.75	1.13	100
c102316_g1_i1	c102316_g1	317	85.97	16	1.64	2.45	100
c102316_g2_i1	c102316_g2	424	178.4	230	11.33	16.96	100
c102317_g1_i1	c102317_g1	292	66.85	2	0.26	0.39	100
c102318_g1_i1	c102318_g1	382	140.53	6	0.38	0.56	79.36
c102318_g1_i2	c102318_g1	521	270.11	3	0.1	0.15	20.64
c10231_g1_i1	c10231_g1	228	25.41	0	0	0	0
c102321_g1_i1	c102321_g1	281	58.88	0	0	0	0
c102321_g1_i2	c102321_g1	264	47.16	1	0.19	0.28	100
c102323_g1_i1	c102323_g1	339	103.76	0	0	0	0
c102326_g1_i1	c102326_g1	252	39.41	0	0	0	0
c102327_g1_i1	c102327_g1	291	66.11	2	0.27	0.4	100
c102327_g1_i2	c102327_g1	217	19.77	0	0	0	0
c102328_g1_i1	c102328_g1	218	20.26	2	0.87	1.3	100
c102329_g1_i1	c102329_g1	214	18.33	0	0	0	0
c10232_g1_i1	c10232_g1	242	33.31	1	0.26	0.39	100
c102331_g1_i1	c102331_g1	382	140.53	1	0.06	0.09	100
c102332_g1_i1	c102332_g1	429	183.01	3	0.14	0.22	100
c102334_g1_i1	c102334_g1	286	62.46	3	0.42	0.63	100
c102336_g1_i1	c102336_g1	259	43.88	1	0.2	0.3	36.23
c102336_g1_i2	c102336_g1	268	49.85	2	0.35	0.53	63.77
c102337_g1_i1	c102337_g1	212	17.4	0	0	0	0
c102338_g1_i1	c102338_g1	369	129.17	2	0.14	0.2	100
c102341_g1_i1	c102341_g1	218	20.26	0	0	0	0
c102342_g1_i1	c102342_g1	237	30.4	6	1.73	2.6	100
c102345_g1_i1	c102345_g1	342	106.24	1	0.08	0.12	100
c102347_g1_i1	c102347_g1	277	56.05	20	3.14	4.69	100
c102350_g1_i1	c102350_g1	272	52.58	1	0.17	0.25	100
c102351_g1_i1	c102351_g1	258	43.23	0	0	0	0
c102351_g1_i2	c102351_g1	574	321.63	6	0.16	0.25	100
c102353_g1_i1	c102353_g1	205	14.28	0	0	0	0
c102354_g1_i1	c102354_g1	207	15.15	2	1.16	1.74	100
c102356_g1_i1	c102356_g1	364	124.86	0	0	0	0
c102356_g1_i2	c102356_g1	294	68.33	2	0.26	0.38	100
c102357_g1_i1	c102357_g1	624	370.74	11	0.26	0.39	100
c102358_g1_i1	c102358_g1	228	25.41	1	0.35	0.52	100
c102359_g1_i1	c102359_g1	320	88.35	3	0.3	0.45	100
c102359_g2_i1	c102359_g2	490	240.35	7	0.26	0.38	100
c10235_g1_i1	c10235_g1	295	69.07	2	0.25	0.38	100
c102360_g1_i1	c102360_g1	404	160.17	5	0.27	0.41	100
c102363_g1_i1	c102363_g1	501	250.87	18	0.63	0.94	100
c102363_g1_i2	c102363_g1	412	167.43	0	0	0	0
c102365_g1_i1	c102365_g1	231	27.03	0	0	0	0
c102366_g1_i1	c102366_g1	311	81.27	1	0.11	0.16	100
c102366_g1_i2	c102366_g1	320	88.35	0	0	0	0
c102367_g1_i1	c102367_g1	725	470.74	104	1.94	2.91	100
c102369_g1_i1	c102369_g1	259	43.88	0	0	0	0
c10236_g1_i1	c10236_g1	223	22.78	2	0.77	1.15	100
c102376_g1_i1	c102376_g1	303	75.1	13	1.52	2.28	100
c102380_g1_i1	c102380_g1	507	256.63	2.13	0.07	0.11	37.96
[truncated: 63,534 more rows]
