# Supplementary material for: Transcriptome analysis of creeping bentgrass exposed to drought stress and polyamine treatment
Source: PLoS One. 2017 Apr 26;12(4):e0175848. doi: 10.1371/journal.pone.0175848 (PMC5406032; doi:10.1371/journal.pone.0175848)
Supplement: S3 Table — (XLSX) [file pone.0175848.s008.xlsx]

## Sheet:  S3 table
Supporting S3 table: Trinity assembly model identified transcripts from raw read counts across all samples after filtering the low reads and artifical reads.
	Drought without Spd		Drought treated with Spd				Water without Spd				Water treated with Spd
Sample ID	DC2	DC3	DS1	DS3	DS2	DS4	WC1	WC2	WC3	WC4	WS2	WS1	WS3	WS4
c200304_g1_i3	1.6	0	6.17	0	30.41	7.43	43.66	4.81	16.08	3.8	7.53	1.36	3.02	9.71
c214352_g2_i2	4	5	8	0	6	22	10	6	7	8	4	2	2	5
c208506_g1_i5	27.7	15.32	45.84	9	40.84	23.71	17.71	12.71	18.64	17	20.36	23.38	19.83	35.24
c197731_g1_i1	39	53	42.36	8.26	38.38	47.69	76	50.5	25.31	25	20	30.37	46.9	29.68
c212677_g1_i2	136.76	119.77	261.44	40.45	214.02	254.43	397	172.25	154.45	174.64	123.48	156.25	181.12	203.28
c199514_g1_i3	8	9	11	2	15	21	12	7	2	3	3	10	14	1
c206890_g1_i1	24	17	21	2	36	25	41	34	31	30	32	46	44	43
c204594_g2_i2	6	7	11	4	10	9	10	7	6	3	1	5	14	7
c187306_g2_i2	373.99	589.52	743.42	83.58	566.48	176.7	70.69	127.6	35.64	65.61	82.86	433.14	222.26	92.53
c198508_g2_i1	41	24.46	55.97	12	54.04	62	38.43	40	26.42	46.51	31	42.44	30.43	30
c193453_g1_i2	0	0	5	0	2	2	37.59	19.79	19.48	2	4	16.22	3	7.75
c199535_g3_i1	0	0	1	1	3	1	9	1	1	0	1	0	2	1
c193635_g4_i1	3	1	0	0	0	3	2	3	0	0	1	2	7	4
c217421_g2_i4	49.89	51.95	118.26	17.25	91.97	138.73	136.53	74.16	68.43	81.13	98.16	139.16	107.69	89.79
c178646_g1_i1	0	0	1	0	3	3	3	0	0	1	2	10	0	3
c214508_g1_i5	2388.44	1793.61	431.78	87.39	511.85	1354.22	75.91	102.96	35.43	39.06	24.2	43.53	68.07	36.75
c196443_g2_i1	3	33	66	1	38	10	3	17	6	44	10	1	14	36
c195311_g1_i1	0	1	1	0	1	1	11	0	9	0	17	34	22	5
c104272_g1_i1	0	0	1	0	0	0	1	0	0	1	0	0	0	0
c220274_g2_i8	7.6	5.89	5.76	3	9.39	18	16.06	14	8	7.75	0	9	12	9
c220304_g1_i1	121.22	108.81	202.3	24.18	219.31	323.1	268.86	197.91	122.79	145.04	78.44	99.67	137.35	139.76
c220973_g1_i1	0	4.96	32.67	8.93	14.84	0	0	0	46.05	55.31	34.09	112.89	95.48	59.93
c173394_g2_i1	6	6	11	2	12	9	32	12	12	13	8	13	16	8
c212638_g2_i3	47.94	49.97	76.86	15	92.83	65.86	89.75	44.83	49	35	18	22	42.49	28.77
c140324_g1_i1	0	0	1	0	1	1	1	2	2	0	0	0	2	0
c152882_g1_i2	4	0	5	0	5	1	3	1	1	3	2	1	1	0
c177476_g1_i1	0	0	0	0	0	0	1	0	0	1	0	0	0	1
c222301_g1_i2	179	187	184	60	177	392	241	78	80	79	60	58	95	130
c206118_g3_i4	1	1	19	3	16	28	91	20	26	76	4	5	13	15
c109303_g1_i2	4.11	1	1	5	0	0	1	5.81	0	2.93	0	2	5	14.57
c218209_g1_i2	37.11	25.31	81.43	26.08	85.32	89.75	626.54	250.02	247.21	216.67	318.79	316.49	451.74	509.56
c191438_g1_i1	22	11	25	6	23	19	24	11	12	8	2	9	12	4
c216686_g1_i10	8.54	3.58	13.36	3	17.58	14.72	12.07	7.81	10.84	5.15	1.33	17.83	17.57	22.82
c207666_g3_i2	4	0	2	0	4	4	0	2	0	0	1	2	0	0
c222194_g1_i1	127.16	82.03	206.94	81.47	200.68	357.35	232.37	96.14	76.02	165.13	77.8	84.26	108.62	134.68
c201193_g5_i1	7	14	16	4	13	25	0	2	1	3	2	0	1	1
c216654_g3_i6	0	1	3	1	3	4	23.35	3.69	5	1.24	2	6.57	6.26	5.16
c195359_g2_i1	6.32	3.42	6.22	0	7.76	14.4	3.22	13.96	18.99	12.32	3.64	0	18.45	9.57
c190517_g2_i3	33	37	31	4	36	22	2	0	1	1	0	0	0	1
c144596_g3_i1	1	0	0	0	0	2	3	1	1	3	0	6	0	3
c211041_g3_i3	1	0	2	0	2	6	3	1	4	4	1	4	2	7
c214457_g1_i1	59.6	41.67	72.67	19.77	90.91	109.27	186.09	67.04	89.92	53.94	42.6	88.08	94.31	82.8
c215483_g1_i8	5	7	23.87	12.85	29.45	87.38	8.41	3	5	22.11	13.81	32.93	6.24	11.18
c214929_g3_i1	0	2	1	0	1	0	1	1	0	2	0	0	0	0
c194891_g2_i1	7	13	16	0	10	16	6	4	6	16	15	20	8	11
c221576_g1_i2	109.93	44.76	124.89	17.22	63.17	169.59	284.56	221.82	136.58	100.47	74.16	78.41	125.86	126.8
c219194_g1_i1	9.38	9.81	11.25	1	7.96	7.99	0	1.53	2.15	3.87	0.77	4.16	0.85	3.6
c213055_g1_i4	16.59	18.82	38.39	7	33.35	34.55	198.97	30.2	41.17	41.98	32.7	17.66	49.54	32.5
c153424_g1_i1	33	25	31	6	33	60	32	11	25	8	34	26	26	16
c216705_g1_i4	17.09	12.21	32.3	0	20.7	39.95	64.01	31.38	27.54	26.7	15.86	34.61	41.19	34.58
c214788_g1_i1	69	33.17	69.44	3.68	46.07	112.41	109.15	43.66	46.98	51.38	21.98	54.23	61.61	55.22
c211493_g1_i2	3.28	2.29	14	0	10.73	16.42	12.71	9	5.5	3.35	13.77	4.95	12.59	16.11
c279462_g1_i1	0	0	2	0	0	0	0	0	0	0	0	0	0	0
c214181_g1_i2	0	0	1	0	0	0	0	0	2	0	1	0	0	1
c191845_g4_i1	0	0	3	0	2	3	1	1	1	0	1	1	2	0
c213281_g1_i2	4.34	17.82	27.8	13.36	24.75	81.34	44.03	25.01	43.7	49.72	25.65	38.72	43.99	29.24
c206050_g1_i3	236.19	220.9	221.9	45.79	210.27	286.04	156.76	136.48	122.05	143.19	85.94	112.85	140.6	96.69
c217778_g1_i3	434.95	480.99	353.76	77.23	295.96	487.35	488.35	214.1	187.92	177.12	175.4	185.65	225.59	174.27
c215754_g1_i1	6	11	7	3	12	19	16	10	14	25	4	1	2	5
c211518_g1_i4	11.52	22.16	31.92	2.62	25.94	24.67	67.21	33.04	34.2	28.8	37.51	85.93	39.62	60.03
c207731_g1_i3	23.31	16.13	39.77	10	45.24	0	65.65	0	22.99	50.36	34.51	37.4	25.49	55.71
c208398_g2_i2	0	0	4	4	8	11	26	70	45	42	35	113	78	44
c160045_g1_i1	3	1	0	0	1	1	0	0	0	0	0	0	0	0
c218884_g1_i1	68.08	28.64	93.92	27.03	166.51	154.99	297.03	165.42	168.88	163.57	137.5	232.82	237.65	206.41
c222095_g2_i1	38.93	21.88	50.85	14.77	48.27	87.82	60.24	45.6	44.98	34.49	21.36	40.39	41.81	51.3
c203159_g1_i3	2	3	3	1	4	9	0	4	1	0	3	9	11	2
c205671_g1_i4	9	4	54	17	56	226.26	117.47	28	46.07	82	16.66	42.85	43.56	88.75
c130650_g2_i1	44.96	153.63	30.83	0	39.5	7	1	1	4	2	1	1	1	0
c194516_g4_i12	0	0	0	0	4.85	3.76	24.48	13.13	0	22.44	0	3	0	5.88
c221175_g1_i3	96.54	35.2	62.77	29.31	94.54	78.15	161.28	41.98	58.32	53.55	23.7	61.87	34.34	75.89
c199740_g1_i1	0	0	11	2	19	11	100	18	20	27	4	30	12	25
c220649_g1_i6	63.23	126.96	309.19	0	370.19	205.17	732.46	214.61	230.45	336.1	112.49	247.85	246.37	348.27
c200280_g3_i2	24	14	13	2	34	17	25	14	35	44	17	24	17	19
c147660_g1_i1	0	0	0	0	0	0	63	0	16	1	0	0	0	0
c194186_g3_i1	130	140	70	18	73	112	16	12	18	31	16	39	33	26
c113903_g3_i2	0	0	0	0	1	2	0	3	0	0	0	1	0	2
c200372_g1_i4	9.62	21.68	3.05	7.72	7.37	36.24	3.02	0	1.52	4.98	0	1.18	1.41	1.52
c192670_g3_i6	21	24	36	3	37	64	97	30	31	21	17	34	26	39
c172024_g1_i1	0	0	1	0	2	1	7	4	7	9	4	6	3	5
c220771_g1_i1	71.07	61.93	99.67	22	112.51	127.5	184.42	60.33	86.76	100.16	60.7	113.64	98.81	121.2
c195963_g1_i1	1	0	11	1	7	3	13	11	3	6	6	7	8	17
c190772_g1_i1	2	1	2	1	1	4	18	0	4	0	3	1	3	1
c218741_g2_i2	55.19	32.96	66.39	13.54	47.37	87.92	119.64	66.25	43.74	30.09	32.01	36.26	73.43	42
c222111_g1_i1	3	1	5	7	3	27	11	6	7	5	3	9	9	10
c218547_g3_i5	5.22	3.86	7.05	5.86	27.02	50.44	21.63	13.26	12.02	20.25	34.15	165.68	18.59	43.35
c213505_g1_i5	4	12	38	1	23	18	42	19	32	48	32	22	26	18
c209625_g2_i3	2	0	5	0	11	14	53	6	17	20	3	14	16	7
c166330_g1_i1	0	0	1	0	0	2	0	1	1	0	1	0	0	0
c184963_g1_i6	1	0	1	0	5	11	1	4	1	3	1	0	1	1
c220035_g3_i1	2	2	1	1	6	11	6	3	6	1	9	19	8	6
c203707_g1_i5	5	3	8	4	5	17	31	15	16	33	4	15	18	16
c170110_g1_i1	0	0	0	0	0	0	1	1	1	1	1	2	0	2
c148319_g1_i3	0	0	10	2	24	38	13	2	3	0	5	16	11	5
c174211_g1_i1	3	0	2	1	5	17	1	1	1	1	0	3	1	2
c196127_g2_i4	12.43	5	9.55	1.89	12.04	4.95	15.14	14.49	4.43	11.73	1.86	3.92	4.12	3.72
c215095_g1_i1	3	2	2	0	2	2	8	4	2	1	2	1	1	2
c211654_g1_i2	44.3	39.9	176.1	21.13	161.35	267.46	194.82	134.89	119.5	167.82	86.63	134.51	171.3	148.16
c285168_g1_i1	0	0	0	0	0	1	0	0	0	0	0	0	0	0
c202689_g1_i9	4	3	11	2	6	15	10	5	7	10	2	4	12	7
c220767_g1_i1	85	73	180	43	174	258	274	155	155	192	89	129	157	198
c218521_g1_i1	12.94	16.83	6.89	0	7.3	17.37	2.19	0.22	9.48	6.43	12.51	0.72	3.45	10.71
c213195_g1_i1	0	0	1	0	2	7.48	6.57	1.17	0	0	6.81	21.93	5.63	4.15
c202261_g1_i3	1	1	6	2	4	10	0	2	3	2	7	3	2	1
c109389_g1_i1	48	51	19	0	3	21	0	14	1	0	0	3	10	0
c206647_g3_i3	1	0	6	0	1	5	27	8	11	0	3	0	0	3
c197099_g1_i4	24	5	11	0	9	13	27	15	19	8	11	5	5	12
c218760_g1_i3	0.64	0	1.54	0.79	1.22	5.72	11.81	1.1	5.02	3.45	7	1.37	3.8	1.33
c214806_g1_i2	22.63	17.61	50.13	1.43	49.12	71.62	98.88	51.47	39.32	59.16	56.15	76.1	89.47	91.07
c208899_g1_i4	34	30	31	5	31	65	10	12	23	25	15	24	31	26
c205293_g1_i7	13.21	5.53	8.95	1	10.96	28.5	26.56	12	7.3	13.76	6.24	12.24	10.44	3.61
c210496_g3_i1	12	4	23	1	24	57	3	18	0	48	4	0	4	7
c218725_g1_i6	0	0	1.41	0	0.83	0	2.17	0	4.39	2.89	0.56	0	0.52	2.14
c200470_g1_i1	4.71	2.71	16.94	3.73	13.19	21.39	2.35	13.23	2.6	9.42	0	15.57	5.17	5.16
c216467_g3_i1	1	0	1	0	0	2	1	0	0	0	0	0	1	1
c199277_g1_i8	164.72	175.84	169.16	26.23	97.25	155.65	71.86	36.26	41.63	19.44	75.75	105.08	64.72	25.8
c195958_g1_i1	13	13	23	9	27	72	18	12	10	18	16	9	18	18
c208544_g1_i1	0	0	0	0	0	0	3	0	0	0	0	3	0	0
c197622_g2_i1	13	7	13	2	6	12	11	4	1	2	1	3	3	1
c193837_g2_i1	18	8	82	18	45	77	129	44	58	84	52	88	59	71
c214856_g1_i2	25.16	9.94	29.55	8.21	25.25	20.08	38.27	27.11	13.92	0	0	12.66	37.18	15.46
c219427_g1_i2	182.57	189.5	238.72	45.9	244.87	362.94	387.69	162.17	192.34	146.64	142.15	141.82	163.79	129.62
c218774_g1_i3	73.82	91.12	286.62	36.19	306.97	262.47	1361.59	543.59	466.93	460.87	424.04	580	515.19	675.65
c206587_g1_i8	43.98	27.26	77.78	23.87	95.26	142.55	165.75	87.49	93.72	115.35	100.77	198.49	130.76	141.62
c183287_g3_i1	1	1	16	1	12	7	30	14	18	5	12	3	6	3
c255477_g1_i1	2	0	0	0	0	0	0	0	0	0	0	0	0	0
c187883_g1_i1	1	1	3	1	4	2	2	1	3	0	2	1	1	5
c151351_g1_i2	0	0	0	0	0	0	2	0	0	0	0	1	0	1
c170442_g1_i1	7	2	5	1	8	7	13	9	3	7	7	2	7	4
c177410_g3_i1	11	5	11	1	6	13	10	4	3	9	3	7	3	1
c186047_g1_i3	29	19.87	45	8	41	47	134	38	38	36	21	32	28	26
c127643_g1_i2	0	0	0	0	1	0	0	0	0	1	0	0	0	0
c216578_g1_i5	18.7	3.77	33.48	3.38	14.64	21.31	24.19	139.03	67.87	104.09	26.53	29.88	87.21	81.42
c209418_g1_i1	11	10.2	7	1	35	12	81	33	34	16	16	2.1	28	13
c192215_g1_i1	13	15	10	0	10	7	31	3	6	4	4	1	6	1
c270176_g1_i1	0	1	3	0	2	0	0	0	0	1	0	0	1	1
c214486_g1_i7	14.3	16.19	20.23	7	22.76	5.23	16	6	9.78	29.27	9	13.76	28	15.32
c209410_g1_i7	8.82	15.23	29.23	1.4	24.17	35.8	15.63	18.53	16.15	17.26	11.62	0	15.23	15.11
c190031_g6_i1	1	0	8	0	2	0	8	32	49	12	36	61	24	22
c164788_g1_i1	0	0	0	0	0	0	1	1	1	0	0	0	1	0
c211928_g2_i1	3.46	0	5.87	2.5	4.93	11.06	4.24	3.77	0	16.46	0	5.57	8.54	4.89
c218591_g1_i2	5	5	1	0	2	1	1	0	0	1	0	0	0	0
c217586_g1_i2	67.9	76.61	32.41	13.61	79.09	50.79	0	35.35	18.64	9.03	16.33	13.51	0	47.38
c210791_g1_i2	0	0	0	0	1	0	1	0	0	2	0	1	0	0
c206953_g1_i10	14	18	24	4	13	29	23	13	14	9	8	9	17	8
c192915_g2_i2	0	0	6	1	8	4	21	1	9	11	5	8	12	8
c25457_g1_i1	0	0	0	0	0	0	2	0	0	0	0	1	0	0
c192493_g1_i2	0	1.59	5.36	1	8.15	0	43.04	11.78	8.93	4	8.49	12.52	9.43	4.51
c219480_g1_i1	19.57	17.19	29.2	2.58	33.65	56.75	47.99	39.62	15.82	34.16	12.37	12.95	42.75	22.55
c222705_g2_i1	11	6	47	4	39	44	60	47	48	44	19	40	33	35
c212407_g1_i3	56.57	40.71	244.28	21.36	268.08	261.1	487.94	254.2	239.13	231.48	169.9	250.36	263.49	237.47
c208217_g3_i2	21.29	13.15	42.28	7.62	28.34	38.42	28.72	22.46	11.81	3.75	6.82	3.67	13.76	22.43
c190180_g2_i3	36	69	19	2	19	20	0	2	3	2	1	4	6	6
c174721_g3_i2	0	0	3.56	0	2	0	20.75	5.28	6.17	0	11.76	2.62	6.29	14.7
c187175_g1_i1	2.24	1.09	0	0	3.49	1.06	1.25	0	1.26	0	1	0	1.15	0
c177278_g1_i5	2	0	0	0	1	7	2	1	1	1	1	1	0	2
c227462_g1_i1	0	0	0	0	0	1	0	0	0	0	0	0	0	0
c213339_g1_i2	48	50	95	18	62	141	99	66	52	59	48	47	61	69
c210764_g1_i1	30.89	45.21	33.18	9.74	36.99	37.84	52.75	12.27	18	15.81	3.87	14	12.92	14.81
c166070_g1_i2	2	0	0	0	0	1	4	0	2	0	0	0	1	0
c196312_g1_i3	3.34	4.27	16.98	1.19	15.85	10	44	15.33	9.64	20.73	12	12	15.01	27.04
c211663_g1_i2	49.3	26.83	16.09	4.75	17.32	26.48	4.58	19.77	4.82	0	7.27	0	0	0
c213932_g3_i3	58.84	19.42	86.79	14.31	29.85	54.75	47.67	56.57	47.21	11.83	33.31	33.21	29.26	30.12
c203118_g1_i4	14	9.8	19.68	4	44.8	45.53	56.58	35.66	53.58	10	63.64	71.84	80	55.76
c171598_g1_i1	2	1	0	1	5	2	2	1	0	2	0	1	1	0
c105588_g1_i1	0	0	0	0	1	0	5	4	3	3	1	0	1	1
c215206_g4_i1	4	1	17	8	40	130	7	4	9	10	4	27	8	61
c200292_g3_i16	5.83	29.5	57.46	15.97	59.28	39.92	198.99	79.64	92.2	18.61	52.62	108.73	71.2	111.87
c216198_g1_i9	2	4	6	0	6	0	10	0	2	7	7	2	1	2
c182766_g1_i1	4	6	18	1	12	16	13	8	5	28	5	75	29	14
c195949_g1_i3	0	0	0	0	0	0	198.2	26.61	22.2	5.33	18.84	39.28	9.01	2.37
c212693_g1_i6	23.76	43.72	31.95	7	60.67	57.71	175.24	100.83	131.16	162.75	301.98	460.49	160.1	265.04
c161187_g1_i1	8	7	9	2	7	6	14	10	4	10	4	5	14	8
c82709_g2_i1	1	0	2	0	1	2	0	0	0	0	0	0	4	0
c219332_g1_i2	8.02	9.64	25.25	10.34	28.14	47.82	43.5	18.88	14.53	32.71	18.67	35.24	22.03	35.86
c193291_g1_i5	2	0	7	0	8	5	8	7	9	9	3	10	7	8
c218601_g1_i11	0	0	2.42	0	0	2.7	75.86	58.55	20.35	59.82	7.49	41.59	28.3	5.6
c206068_g1_i1	25.73	9.1	13.52	5.18	8.68	24.25	6.66	8.7	5.2	5.2	6.6	4.68	14.34	4.76
c191884_g1_i1	5.21	2.59	1.59	3.1	13.16	10.09	13.05	0	0.2	12.27	8.39	11.42	7.87	9.85
c220099_g1_i3	9	12	10	4	10	21	34	14	11	5	4	13	16	11
c210359_g2_i9	19.04	11.87	4.18	8.82	13.4	39.48	16.43	6.6	4.66	1	7.47	12	8	7
c103630_g1_i1	0	0	0	0	0	2	0	0	0	0	1	0	0	0
c207380_g2_i1	20	14	13	10	24	142	1	8	2	39	7	15	3	39
c207988_g1_i4	6.05	7.06	21.37	2.17	13.48	23.65	27.35	11.23	9.1	24.73	11	0	5.15	19
c195181_g1_i3	11	11	6	3	8	23	2	1	0	6	1	1	0	3
c214432_g2_i1	17.41	2.85	35.84	1.28	56.77	100.28	72.65	61.95	30.89	5.58	83.19	157.49	81.65	60.18
c210577_g3_i1	1	1	3	0	3	1	2	3	1	1	3	1	3	1
c219975_g1_i3	10.8	4.5	30.46	13.47	17.77	38.38	31.95	19.01	19.03	20.13	13.54	13.61	23.27	23.39
c212770_g4_i1	1	0	1	0	2	1	1	1	1	3	1	3	1	0
c210402_g4_i2	42.14	21.29	144.2	25.77	85.91	129.39	298.28	163.11	141.03	194.74	178.69	150.3	259.56	218.85
c207526_g1_i4	1	0	0	0	0	0.76	19.75	0	14.02	6.31	1.97	0	7.25	6.55
c198149_g5_i1	2	5	3	3	10	16	11	6	7	7	1	10	9	10
c212533_g1_i2	17.21	13.39	37.93	5.75	22.35	27.39	44.87	17.61	20.4	20.1	12.44	14.4	25.16	21.07
c211842_g1_i6	36.62	27.02	101.53	18.64	74.13	159.75	155.19	105.53	113.27	70.37	75.2	78.79	115.97	102.04
c200944_g2_i1	15	26	8	1	14	22	3	3	0	1	5	3	3	4
c190404_g2_i1	1	2	3	0	3	4	10	14	2	6	3	6	4	5
c217344_g1_i7	20	20	37	3	18	24.24	21	18	14	18	8	19.26	19.24	21
c154016_g1_i1	0	7	0	1	2	3	0	1	0	1	1	4	0	0
c216710_g1_i3	76.54	55.09	133.17	30.56	246.24	221.06	525.21	309.78	176.9	166.24	252.12	314.74	227.24	327.92
c213123_g1_i6	33.43	48.55	69.11	8	75.24	105.14	138.55	91.94	61.19	71.29	64.89	70.5	105.81	83
c212547_g2_i4	8.11	8.92	20	1.28	13.21	5.97	10	10	6	3.97	4.55	3.45	4	13
c96053_g1_i1	0	0	1	0	0	0	1	0	1	0	0	0	1	0
c207192_g1_i3	37	31	71	15	63	96	104	43	40	37	45	63	54	55
c199396_g3_i1	7	4	41	10	62	80	111	47	44	43	32	62	57	45
c190846_g1_i2	49.71	0	85.82	27.54	40.71	73.8	3.99	28.43	47.28	27.68	19.57	138.05	0	22.44
c189577_g1_i1	1	3	8	2	2	4	1	6	0	22	6	4	12	8
c140406_g1_i2	1	5	2	1	1	1	0	0	0	0	0	1	0	1
c210355_g2_i1	0	2.12	9	1.04	21.65	13.01	48.1	5	0	35.25	6.25	14.51	17.69	10
c220327_g1_i2	9.78	13.32	16.44	0	26.92	39.25	134.58	109.88	39.69	42.25	46.42	72.15	84.38	73.91
c166751_g1_i1	1	0	5	0	2	4	9	1	1	7	6	1	2	5
c201173_g1_i11	582.4	614.66	246.97	72.95	301.24	343.35	3	0	5.79	16.33	12	5	2	3
c221712_g1_i4	0	0	1	0	0	2	0	1	0	0	0	0	0	1.12
c192255_g1_i1	10	9.56	13	5.62	11.42	88.9	13.6	4	13	6	2	2	4	8
c209683_g1_i5	1.5	7	46.7	0	26.14	0	0	15.01	6.24	0	15.02	0	32.4	20.95
c205652_g1_i1	3	2	15	0	10	17	28	11	9	8	10	7	6	9
c188329_g1_i2	25.18	26	36	24	53	194	110.96	4	18	43	11	20	33	31
c169375_g1_i1	8	6	8	2	4	3	12	4	3	3	0	0	8	0
c205260_g1_i2	40.42	33.37	68.11	21.36	51.12	111.2	101.64	43.13	44.81	43.87	38.61	61.24	62.51	54.12
c201655_g3_i2	7	4	16	1	7	12	68	19	10	6	17	20	15	22
c193676_g2_i4	1	1	3	5	1	1	0	3	6	1	7	181	23	89
c159614_g1_i1	2	5	0	1	3	7	3	1	5	0	8	17	5	12
c171657_g1_i1	0	0	0	0	0	0	0	0	0	0	0	0	1	1
c210019_g1_i4	16.49	7.19	22.8	8.2	3.97	10.85	85.77	33.02	23.55	20.68	48.29	76.27	27.31	16.23
c196041_g2_i7	3	4	3	0	2	5	1	2	1	1	1	1	2	3
c188781_g1_i3	8	0	0	0	4	4	4	2	1	0	1	0	1	1
c206084_g1_i3	11	15	15	1	20	22	8	6	9	14	7	13	19	7
c205084_g2_i6	54.76	42.21	580.86	17.4	1495.42	1204.43	1246.87	493.91	519.45	307.9	355.98	2840.79	2407.22	1118.87
c54876_g1_i1	0	1	1	1	0	2	2	1	3	1	3	1	3	0
c187831_g1_i1	1	0	0	1	0	0	0	0	0	0	1	1	0	0
c205602_g7_i1	0	2	2	0	5	1	1	7	1	0	0	5	18	8
c219131_g1_i2	0	0	0	0	0	0	0	0	0	1	0	0	3	0
c213380_g2_i2	1	0	2	0	5	4	4	1	6	0	1	1	1	1
c186890_g1_i2	1	0	6.62	0	2	3	28	7.65	3	0	4	0	3	7
c169423_g1_i2	1.09	1.12	12.1	6.62	5.4	63.92	1	0	1.11	6.48	4.41	2.15	3	14.5
c217095_g1_i4	113.01	103.51	102.71	25.36	93.61	157.59	78.57	52.45	40.28	45.67	21.47	43.17	37.05	32.61
c209570_g1_i1	134	130	127	36	125	167.81	216	99	123.91	98	150	159	165	147
c194445_g1_i1	10	9	6	3	6	23	19	23	9	9	6	11	10	13
c212922_g1_i1	32	20	66	15	49	155	54	39	44.27	52	43	61	47.25	40.26
c201455_g1_i2	15	27	22	5	24	30	17	7	11	13	9	19	10	1
c201173_g3_i1	4	23	7	1	1	3	1	0	0	0	2	1	0	0
c214619_g4_i1	0	0	0	0	0	2	0	0	0	0	0	0	0	0
c196351_g1_i9	0	0	19.35	7.23	32.66	24.59	0	0	0	55	0	42	7.15	19.01
c213703_g1_i11	30.54	21.75	17.5	3.48	35.29	53.59	0	0	0	0	0	0	0	0
c203440_g1_i6	23.12	54.1	58.36	10	117.38	107.37	201.21	95.65	91.46	138.79	200.97	296.56	146.22	195.29
c215279_g1_i8	9.15	17.96	39.19	2.25	31.74	8.67	44.15	8.38	19.72	1.45	18.91	19.15	21.29	28.17
c215656_g4_i2	193.62	163.36	59.8	36.39	102.65	208.85	2	15.53	7	7	8	9.33	6.29	7
c184115_g1_i3	1	0	1	0	7	0	10	3	6	2	3	5	0	3
c183808_g1_i2	2	1	4	1	8	9	6	1	2	5	5	7	5	2
c196557_g1_i6	2	7	6	2	7	10	1	20	1	24	11	0	9	6
c222266_g1_i1	288	213	479	90	509	712	680	333	331	290	167	275	339	323
c197918_g1_i3	12.38	16	14.38	0	14	19	15	13	9	11	8	11	14	8.99
c216451_g1_i7	22.56	26.72	37.58	2.15	33.06	37.05	90.58	32.48	28.18	17.76	19.83	27.88	33.46	16.1
c215592_g1_i9	16.3	15.41	29.25	3.29	39.35	23.32	77.49	8.26	41.75	6.59	41.21	42.96	17.46	30.47
c208582_g1_i10	0	1	6	1	3	0	5	2	1	3	5	1	0	4
c209778_g2_i6	42.73	52.98	71.05	12.69	79.58	77.36	123.3	60.04	45.35	55.81	40.03	42.79	47.05	36.81
c203797_g1_i3	0	0	22	0	17	6	26	9	36	18	14	4	61	4
c219072_g1_i6	14	23	43	4	34	41	107	28	30	25	28	22	27	14
c206519_g2_i1	3	1	4	0	1	1	5	0	5	0	0	1	0	1
c157729_g1_i2	5.63	6.75	19.12	2	43.63	37.76	62.1	12.62	16.05	0	17.67	3	46.13	18.61
c146647_g2_i1	2	2	4	0	3	1	10	5	2	0	1	3	2	1
c218365_g1_i3	1	0	7	1	1	2	3	6	1	1	16	14	4	17
c209085_g2_i3	12.08	6.79	31.95	13	31.47	39.26	124.7	45.55	47.28	67.7	56.49	63.06	36.19	84.21
c181423_g1_i1	28.2	11.57	56.09	13	22.88	44.12	20.95	42.31	17.59	39.37	11.9	0	74.03	7.77
c214277_g1_i10	11.48	10.41	10.3	2.65	15.6	19.36	19.49	8.85	9.91	12.07	6.12	7.36	15.02	21.8
c116276_g1_i1	27	13	16	0	9	13	5	4	2	0	2	0	5	0
c213852_g2_i6	53.97	51.31	113.29	5.78	119.06	160.28	200.36	91.17	108.38	82.69	63.91	85.88	135.3	94.29
c211269_g1_i1	107	112	166	26	111	204	153	159	92	147	90	105	132	151
c214509_g4_i2	1	0	1	1	1	1	8	5	4	2	5	2	1	4
c212519_g1_i9	13.81	8.12	13.32	0	13.04	19.51	16.81	11.13	4.18	12.75	8.1	17.25	24.27	10.55
c215741_g1_i6	0	2	3	0	0	0	6	3	4	0	3	3	1	1
c176829_g1_i2	32	37	44	5	48	47	50	26	22	21	12	14	20	25
c206778_g1_i6	49.61	67.52	52.64	11.93	57.15	70.64	58.21	55.28	39.35	45.13	17.81	51.45	48.1	40.9
c202359_g3_i1	12	9	2	3	5	27	0	3	0	2	1	1	1	3
c9646_g1_i1	1	0	0	0	1	2	0	1	2	1	0	2	0	0
c127422_g1_i2	0	1	0	0	1	2	0	1	1	2	0	0	1	2
c211641_g1_i1	54.73	69.35	52.58	16.77	94.24	138.84	53.55	10.53	21.93	17.38	29.26	57.97	46.66	72.33
c215415_g3_i1	39	38	52	5	25	83	44	31	33	28	16	24	39	36
c210683_g1_i2	4	6	7	4	19	31	9	0	7	36	101.55	88.26	12	20
c221039_g1_i3	2.7	0	3.67	0	6.56	0	2.26	2.55	1.3	7.21	0	1.23	2.84	2.59
c193935_g1_i1	0	0	0	0	0	0	0	0	0	0	0	1	1	1
c196362_g5_i1	0	0	1	0	0	0	1	1	0	3	0	1	1	4
c199991_g1_i1	4	14	15	3	2	9	27	8	13	2	7	9	1	11
c217325_g1_i5	7	5	3.17	3.49	11.53	6.81	35.82	33.43	27.81	23.54	43.54	18.94	11.2	29.13
c197955_g1_i6	11	5.74	15	1	8	3.26	8	22	7	8.35	6	6.22	3	6
c200465_g1_i3	120.97	50.99	24	4.72	19	66.59	0	0	0	1	0	0	0	0
c214946_g2_i4	629.49	604.96	415.69	94.38	455.42	802.41	292.36	162.22	169.73	122.91	131.94	143.51	169.01	150.88
c147739_g1_i1	0	0	0	0	0	0	0	2	1	0	0	0	0	1
c213289_g1_i8	2	0	23.22	2	54.56	27.86	104.45	134.73	193.75	189.15	143.24	200.73	186.59	88.16
c207182_g4_i1	6	2	10	2	4	3	7	4	4	4	3	3	2	1
c218810_g1_i4	8	5	20	4	13	15	75.09	17	24.27	16	16	3	16.8	22
c201760_g2_i1	61.82	33.31	13.4	4.41	9.27	57.93	5.86	5.16	2.71	1.37	12.87	0	8.41	18.1
c201173_g1_i4	43	47	11	3	12	47	0	0	0	1	3	0	0	0
c182671_g1_i1	2	4	6	4	5	10	16	8	8	6	4	4	8	3
c216658_g2_i3	5	2	3	1	10	8	21	0	7	4	5	13	3	6
c213551_g1_i4	144.66	90.75	324.74	29.12	530.03	356.87	655.92	236.39	386.08	347.47	292.57	413.6	369.59	344.11
c179541_g2_i1	3	2	0	1	4	3	3	0	0	1	0	0	2	1
c168838_g1_i2	1	0	0	0	0	1	0	0	0	0	1	1	0	3
c200449_g1_i4	16.42	19.23	14.44	5.08	50.26	26.77	23.12	4.19	7.8	0	7.22	6.9	8.24	3.25
c156131_g1_i1	0	0	0	0	3	0	1	1	0	0	1	0	1	1
c206358_g2_i2	26	13	37	10	40	59	83	98	54	48	60	68	56	74
c220250_g1_i2	80.98	76.12	112.62	25.52	111.38	170.48	185.11	78.11	90.19	102.24	50.56	76.72	129.43	96.01
c201232_g2_i2	0	0	4	1	4	1	3	4	10	11	4	3	9	8
c208248_g1_i1	44.55	11.11	38.2	14.37	35.86	53.75	24.75	29.23	23.36	16.4	13.6	35.87	28.03	45.11
c180150_g1_i1	10	5	16	2	15	22	31	9	6	12	7	7	8	13
c202090_g3_i1	0	1	3	0	0	0	2	2	2	3	4	10	5	2
c182647_g1_i1	2	1	4	0	3	9	9	0	3	2	3	2	5	6
c2792_g1_i1	0	1	0	0	0	1	0	0	2	0	0	0	0	0
c208304_g2_i4	52	41	85	17	72	129	133	75	67	64	41	44	91	67
c175658_g1_i2	0	0	0	0	0	2	0	0	0	0	0	0	0	0
c261056_g1_i1	0	0	0	0	0	2	0	0	0	0	0	0	0	0
c178129_g1_i2	2	3	6	1	10	17	2	5	2	4	3	2	1	2
c191517_g2_i4	41.33	62.55	38.49	12.73	42.01	49.52	9.66	26.17	12.67	3.26	12	31.72	21.59	24.27
c215419_g1_i3	11	16	52	20	62	103	23	20	21	42	15	43	22	50
c202715_g1_i2	5	8	6	0	5	8	5	1	5	2	1	1	3	5
c212055_g2_i2	23	22	60	15	19	27	35	44	31	12	17	46	44	33
c214680_g1_i1	1	0	0	0	1	2	0	0	0	0	0	0	0	0
c216336_g1_i2	93.04	62.58	67	10.1	71.61	111.19	110.14	58.64	56.03	35.39	29.8	35.54	57.21	64.99
c216520_g1_i5	21.97	99.59	28.18	6.49	45.16	25.72	43.12	20.54	17.63	37.18	13.84	9.11	21.55	22.67
c213526_g3_i2	26	22	33	3	28	37	63	36	21	25	22	11	18	27
c200991_g1_i1	17	12	30	2	16	23	39	25	27	17	28	47	25	33
c194607_g3_i10	11	22	22	4	13.24	36	36	15	10	17	16	15	22	22.71
c169215_g1_i1	0	0	0	0	2	0	2	0	0	0	0	0	0	0
c221706_g1_i2	79	71	131	29	135	288	225	76	90	110	78	77	90	125
c217199_g5_i1	21	18	44	10	30	47	73	37	28	37	25	31	47	40
c217570_g1_i1	53	33	63.14	13	33	99	35	15	35	15	3	16	27	29
c215234_g1_i9	2	0	0	0	2	2	1	0	0	1	0	0	3	0
c211561_g1_i6	13.21	7.2	15.12	1.58	42.03	28.79	87.8	21.59	36.37	22.85	19.55	21.92	26.21	22.1
c206568_g4_i4	4.2	9.54	17.08	3.45	17.05	23.83	20.69	39.13	19.93	47.23	18.13	35.91	34.93	21.34
c103629_g1_i1	1	0	0	0	0	0	0	0	1	0	0	0	0	1
c210617_g3_i1	2.93	25.64	61.52	15.57	61.52	44.2	61.11	28.26	49.38	8.17	22.85	77.53	36.99	52.01
c124236_g1_i1	10	3	0	0	2	10	0	3	1	1	0	2	0	1
c203027_g3_i1	1	0	0	0	0	0	1	0	1	0	0	0	0	0
c164911_g1_i1	1	0	0	0	1	2	2	1	1	0	1	1	0	1
c196733_g1_i6	25	26	42	9	23	53	30	19	24	19	18	12	33	23
c205281_g3_i4	1	0	0	1	1	1	8	0	5	5	5	1	8	0
c220626_g1_i2	17.9	17.88	54.76	5.76	60.86	96.01	547.96	212.46	192.66	147.96	186.13	252.01	272.38	272.03
c194198_g2_i1	4.62	4.24	10.17	1	4.24	12.3	7.79	13.94	3.82	6.12	4.07	1.4	4.53	4.86
c219814_g1_i6	81.26	71.51	51.33	8.99	61.44	46.9	249.69	14	52.38	70.01	31.92	11.37	43.31	48.16
c204077_g1_i4	0	0	29.47	10.78	37.23	106.41	0	12.82	6.17	18.49	6.7	23.8	10.75	0
c218695_g1_i1	63.1	74	89.92	18.49	95.58	126.95	188.47	163.46	113.84	104.08	160.58	162.5	154.98	206.9
c210247_g1_i11	3.54	5.58	10.5	1.53	17.32	11.62	29.28	17.69	15.8	7.48	3.66	7.26	5.83	19.89
c205381_g1_i4	35.89	41.33	59.56	14.75	46.58	20.03	138.74	31.93	46.77	39.13	32.54	66.67	24.58	22.67
c144752_g1_i1	0	0	5	0	2	2	36	22	12	61	0	1	0	8
c200311_g1_i4	18.1	12.11	12.51	6.44	28.81	33.9	75.28	23.29	27.17	1.03	11	3	34.28	22.98
c185468_g3_i1	5	9	7	2	13	17	64	12	14	19	9	7	9	25
c191835_g1_i2	4	6	8	3	7	21	18	9	15	18	6	13	13	18
c217309_g1_i3	1371.43	2050	480.79	87.57	816	1205	0	1	11	22	13	7	2	2
c214257_g2_i1	16	10	17	7	27	59	33	34	25	26	16	21	26	42
c218650_g1_i2	24.01	19.3	59.76	9.41	45.16	53.91	52.4	33.09	28.07	34.42	11.06	22.51	29.16	21.31
c200790_g1_i1	0	1	0	0	0	0	1	0	1	0	0	0	0	0
c221038_g1_i4	72.42	49.97	68.9	17.12	69.38	216.01	99.86	37.53	43.47	47.49	38.9	42.48	50.34	56.38
c216645_g1_i8	0	0	0	0	1	1	1	0	1	0	1	0	0	1
c218556_g1_i3	120	54	34	14	30	128	25	30	20	21	17	8	32	26
c212179_g1_i3	7	3.81	25.29	7	27.33	57.1	199.28	36.1	51.19	38.11	11.23	19.48	41.34	49.83
c181737_g1_i2	0	0	8	0	7	6	21	10	7	8	1	4	9	6
c215804_g1_i1	27	46	126.94	25	79.08	116.23	230.93	128.33	113.79	76.32	69.18	187.28	148	137.72
c206391_g1_i5	16	9	35.44	5.69	30.17	41	159.38	83.91	57.46	47.61	38.42	71.09	56.61	40.1
c181615_g1_i1	2	3	7	0	8	18	5	2	1	1	2	2	5	3
c222259_g2_i2	23.14	22.05	37.63	7.17	29.92	37.03	55.23	34.83	29.92	45.36	25	38.99	27.83	54.39
c154342_g1_i3	7	1	6	1	5	8	7	0	9	2	2	4	6	6
c212687_g1_i7	3.27	1.17	22.03	1.23	16.41	25.01	65.71	52.2	33.53	9.86	22.51	45.64	21.1	39.51
c269051_g1_i1	0	0	0	0	0	2	0	0	0	0	0	0	0	0
c200435_g1_i3	2	0	6	0	1	1	13	84	14	27	16	23	22	11
c195791_g1_i5	22.53	33.18	31.96	7.12	60.77	80.68	90.45	39.24	44.17	46.81	136.08	222.3	59.05	79.3
c210424_g1_i6	15.71	17.7	45.27	3.45	36.44	76.35	57.73	32.07	45.36	59.46	31.94	41.51	68.82	58.39
c182406_g1_i1	0	1	1	0	0	0	0	1	3	0	0	0	0	0
c263297_g1_i1	0	0	0	0	0	0	0	0	0	0	0	0	0	0
c153207_g1_i1	17	8	4	3	9	13	9	5	7	9	16	8	8	4
c194334_g3_i1	11	20	10	3	9	16	2	0	4	3	3	5	1	6
c204063_g1_i2	13.15	23.04	39.5	14.07	61.72	101.5	87.93	54.66	61.01	49.71	13.82	57.88	76.14	55.09
c222316_g1_i1	92	60	149	15	130	155	293	174	139	127	105	174	140	168
c190542_g1_i1	185.91	178.76	95.25	4.02	52.68	85.17	1	0	0	4	0	0	1	1
c192861_g1_i1	2	1	0	0	1	7	7	5	1	1	0	6	2	3
c194383_g2_i2	0	0	0	0	0	0	0	0	0	1	1	1	0	0
c122498_g1_i1	1	1	5	0	5	6	23	6	4	1	5	2	7	4
c214035_g2_i4	3	5	0	0	4	4	4	0	2	1	0	19	0	2
c216401_g1_i5	31.34	20.52	4.65	0	7.39	49.7	5.07	24.64	5.71	13.95	0	24.74	21.09	7.01
c129437_g1_i1	3	2	1	1	0	5	0	3	0	0	0	0	5	0
c192133_g1_i5	13.58	23.87	27.38	7	30.39	43.77	108.13	15.11	39.62	36.66	16.73	21.21	49.1	23.58
c216818_g2_i4	0	0	0	0	3	1	7	0	0	1	2.5	1	1	2.56
c203360_g1_i9	47.47	46.51	60.83	13.13	46.54	87.72	69.44	48.42	24.02	26.39	0	18.85	37.7	34.72
c194327_g2_i1	2	0	0	0	1	0	0	1	0	0	0	0	0	0
c143117_g1_i1	0	0	0	0	1	1	1	0	1	1	0	0	0	0
c186038_g1_i4	28	19	31	9	42	22	25	6	11	24	7	16	13	18
c215144_g1_i2	44.46	19.86	48.51	2.87	43.35	49.7	25.4	24.89	12	29.68	2.73	9.11	22.74	9.12
c139618_g1_i1	1	3	6	1	7	2	12	3	6	9	6	0	3	1
c199759_g3_i1	1	0	1	0	0	5	2	0	2	0	0	1	1	0
c210525_g1_i8	7.06	4.49	39.15	5.02	38.02	30.56	352.71	115.77	90.61	145.67	61.77	118.47	138.3	143.13
c197057_g1_i12	2	3	1	0	2	3	4	2	10	1	7	14	7	0
c213541_g3_i2	0	0	1	0	1	1	1	1	1	0	0	0	0	0
c207624_g1_i6	88.21	58.33	119.8	26	82.74	112.2	36.15	26.47	25.55	24.69	8.65	10	21.07	19
c101152_g1_i1	0	0	0	1	0	0	0	4	1	2	0	0	2	1
c189320_g1_i1	14	6	12	4	22	24	28	7	16	12	34	28	8	9
c214280_g1_i6	97.97	86.79	156.09	47.29	159.15	362.17	209.06	106.62	126.96	235.83	97.21	88.39	150.02	250.05
c130624_g1_i1	0	0	0	1	1	4	0	1	0	0	0	0	0	0
c167172_g1_i1	0	1	1	0	0	1	0	0	0	0	0	0	0	0
c214316_g3_i2	9	11	5	2	4	18	6	4	4	6	2	0	4	2
c210949_g1_i7	35.62	40.39	39.82	3.57	50.19	31.15	65.87	24.02	26.81	33.91	23.67	41.81	30.1	29.56
c215404_g3_i1	26	5	67	16	70	61	41	13	12	2	9	7	10	8
c205258_g1_i7	9.29	6.84	5.7	1.28	13.34	13.65	15.71	7.67	3.47	7.58	6.95	8.76	12.08	10.42
c194034_g1_i2	53	33	61	3	87	62	164	41	70	69	41	72	75	76
c231109_g1_i1	0	0	0	0	0	2	0	1	0	0	0	0	0	0
c161496_g2_i2	0	1	3	0	1	0	0	0	1	0	0	1	1	0
c200870_g1_i4	10.58	9.51	19.45	2.87	19.7	15.3	43.08	34.5	31.54	34.78	22	64.75	43.86	39.66
c201567_g3_i1	0	0	0	0	0	0	9	0	1	0	0	0	3	0
c210069_g1_i3	34.37	31.54	23.53	1.46	34.62	34.86	22.03	12.51	16.09	3.66	11.38	23.63	28.69	23.51
c221291_g1_i2	32.63	33.9	45.68	6.56	40.75	69.22	53.9	45.45	30.23	43.1	17.31	27.94	24.48	23.13
c221562_g1_i2	14.64	10.89	38.76	5.73	39.46	46.23	149.13	92.45	70.82	36.92	90.31	73.17	68.63	94.33
c163386_g1_i2	1	1	0	1	1	4	0	1	3	0	0	0	1	0
c185376_g1_i1	4	1	6	0	1	3	8	2	1	1	0	2	2	1
c202723_g2_i6	5	3	8.31	1	3	13	0	0	0	1.98	2	12	5	3.07
c202441_g1_i15	73.23	62.5	27.32	4.13	37.94	60.05	17.32	9.4	12	26.03	21.96	36.87	9.94	17.17
c213104_g1_i1	6	4	13	4	26	22	38	33	22	22	22	28	27	23
c207004_g1_i1	44.08	43.3	20.05	7.91	16.81	34.89	44.12	35.7	23.98	12.07	14.48	21.79	17.41	19.32
c197920_g1_i6	7	4	13	3	27	16	56	15	22	5	10	8	25	14
c181222_g1_i2	0	0	8	1	10	1	76	23	58	34	52	75	38	26
c221013_g2_i1	0	2	0	0	3	0	3	0	0	0	0	1	0	0
c211839_g1_i2	3.3	3.06	19.35	1.1	12.92	14.88	102.31	21.63	23.84	19.61	16.17	27.16	26.25	10.91
c173566_g1_i1	3	0	3	0	3	3	13	2	7	1	3	4	6	0
c198388_g2_i9	17.26	9.32	13.08	0	50.08	53.9	89.26	44.21	20.46	33.44	18.47	37.78	46.94	33.53
c205655_g5_i1	4	4	3	0	0	8	4	12	6	4	0	42	3	2
c175562_g1_i2	9.22	14.81	20.74	13.19	9.86	52.56	68.54	13.01	11.66	2.76	12.7	61.37	46.1	28.22
c188919_g6_i3	0	0	1	2	1	11	2	1	5	0	1	2	4	3
c182834_g1_i1	0	0	1.5	0	2.37	8	9.93	3	1.45	0	1	0	1.13	0
c174805_g2_i1	2	1	0	0	2	4	4	0	0	0	0	1	1	1
c130873_g1_i2	0	0	0	0	0	2	1	0	0	0	0	0	0	0
c209164_g1_i1	7	11	20	2	21	18	11	17	8	5	8	14	23	9
c188879_g1_i2	4	4	3	0	1	3	0	1	1	1	1	3	0	1
c209915_g1_i3	0	0	1	0	1	1	5	4	4	2	4	12	6	3
c169314_g1_i1	1	1	2	1	2	2	1	3	3	1	0	0	0	3
c137811_g1_i1	22.32	94.29	158.54	66.23	245.1	219.71	405.4	25.98	259.83	8.34	31.17	360.81	49.76	134.69
c196794_g2_i1	2	0	28	0	16	5	0	1	0	0	6	4	0	0
c220231_g1_i2	18.74	1.84	29.06	10.1	37.44	36.04	37.67	6.68	11.46	25.81	25.67	16.82	23.34	60.26
c213186_g3_i1	19	26	16	8	19	31	33	14	19	12	18	8	13	17
c218662_g2_i1	3	0	0	1	2	1	0	1	0	0	1	1	3	1
c214094_g1_i12	2	2.22	8.29	1	13	7.81	13	2	11	11	8	7.24	12.63	7
c168253_g1_i1	0	2	2	0	1	0	3	0	0	1	3	1	0	0
c221644_g1_i2	63	68	93	13	96	130	126	85	55	60	42	35	65	49
c38914_g1_i1	0	0	3	0	0	1	0	0	0	1	0	0	0	1
c206461_g2_i3	4	1	5	0	7	12	7	3.16	8	0	9.94	3	4	4
c216628_g3_i2	0	0	3	1	2	4	2	1	2	1	0	5	1	2
c210396_g1_i2	45.47	52	67.78	31.88	57.39	100	143.29	98.32	109.49	69.73	54.79	155.18	118.75	142.04
c268077_g1_i1	0	0	0	0	0	0	2	0	0	0	0	0	0	0
c209807_g2_i6	693.79	840.69	329.71	162.77	552.65	699.64	16.45	30.05	19.86	63.8	22.77	28.47	15.5	25.89
c213966_g1_i1	1	0	0	0	3	0	0	1	0	0	0	3	3	0
c212725_g1_i2	22.58	20	40	1	53	37	95	21	35	39.68	21	51	38	24
c199597_g2_i8	14.93	10.33	17.82	2.37	2.86	21.9	25.06	8.17	7.44	5.84	4.52	1.71	10.33	7.63
c197754_g3_i1	0	0	2	0	0	0	0	0	0	0	0	0	0	0
c30672_g2_i1	1	0	1	0	0	1	3	5	0	3	0	2	0	1
c192110_g2_i2	106.72	103	4	1	14	10	0	0	0	0	0	0	0	0
c194470_g1_i4	1058.87	1105.3	20.67	21.22	252.25	833.74	5.25	4.92	80.86	10.88	24.43	89.34	245.94	83.7
c201404_g1_i2	3	8	8	2	8	21	16	13	3	19	6	8	3	7
c200666_g1_i2	42.19	18.01	30.36	44.78	46.98	71.15	182.81	61.28	47.51	11.74	65.52	64.45	106.96	59.47
c189693_g1_i1	24	30	16	5	20	26	0	0	0	0	0	1	0	0
c188615_g1_i1	1	3	15	2	32	10	47	24	31	17	6	17	36	16
c168178_g1_i3	0	0	0	0	0	0	0	1	0	2	0	0	2	0
c205339_g1_i7	100.01	85.1	109.13	27.01	100.54	180.22	117.72	80.37	57.64	85.22	54.52	115.07	84.3	83.66
c168584_g1_i1	0	1	0	0	2	3	2	0	2	1	0	0	3	2
c219338_g2_i8	9.81	7.74	32.93	7.44	26.89	21.9	63.63	30.77	39.02	29.56	21.29	13.9	40.11	39.55
c222073_g1_i2	56.39	77.13	104.09	7.08	149.79	138.42	111.44	79.35	61.01	59.01	35.8	74.86	55.73	81.19
c204472_g1_i2	2	0	5.47	0	5.97	4.57	11.91	0	3.31	3.09	4.37	1.86	3.43	1.98
c203327_g3_i1	0	4	4	0	1	1	11	1	8	4	10	13	10	5
c211155_g1_i4	0	0	2	0	1	0	1	0	0	0	1	0	1	2
c211365_g1_i5	0	0	0	0	1.68	0	0	0	1	0.49	0.55	0	1	1.68
c216846_g1_i8	5	0	6	0	4.71	4.38	16	1.27	5	4	0	1	1	6.7
c185459_g1_i2	3	1	8	1	9	2	7	13	11	4	4	16	5	10
c184057_g1_i1	8	12	30	8	21	31	13	17	11	2	5	7	11	17
c194831_g1_i11	26.97	13.4	66.68	0	37.68	78.82	48.66	44.96	29.6	22	18	4.38	58.3	51
c154387_g1_i2	5	4	2	1	5	5	1	4	1	3	1	5	0	3
c159907_g1_i3	1	2	4	0	1	7	6	0	3	2	0	1	0	1
c212280_g1_i1	36	25.78	52.63	13.54	63.68	64.3	149.27	52.83	65.37	60.66	64	60.16	61.5	65.37
c221521_g1_i3	99.64	106.36	185.05	34.87	174.25	360	170.72	149.62	96.03	138.47	83.7	93.88	186.51	69.01
c212252_g2_i3	2	3	4	0	2	3	1	0	2	1	4	3	1	5
c200089_g1_i2	30.49	20.82	30.96	10	14.42	26.62	79	40.19	38.56	34.67	13.09	25.65	28.89	28.96
c216069_g3_i3	42	25	31	19	80	150	38	32	33	74	46	91	39	103
c205692_g1_i10	19.23	49.34	25.34	20.56	61.66	70.52	58.43	36.9	6.86	0	0.08	52.4	19.09	10.84
c169565_g1_i2	0	0	0	0	1	1.42	1	1	0	1	6	0	0	1
c187551_g2_i2	22	17	10	2	6	2	0	0	3	0	0	2	0	3
c220722_g1_i1	251.91	249.08	324.75	84.09	361.99	522.74	590.16	292.66	274.43	295.47	118.44	203.25	223.37	215.16
c212854_g1_i3	30.83	15.16	0	0	6.73	74.64	18.55	25.78	13.03	0	16.24	24.64	21.96	28.75
c177462_g1_i1	34	12	1	0	2	4	0	0	1	0	0	0	0	0
c197057_g1_i3	7	2	0	0	9	1	20	6	25	1	10	1	3	3
c218333_g4_i5	0	0	4.77	0	4	2	151.45	35.45	73.79	8.84	23.43	39.4	69.42	52.56
c220448_g5_i2	0	0	8	2	7	13	29	19	21	22	9	15	10	17
c193318_g8_i1	0	0	1	2	0	5	12	2	3	3	1	2	2	1
c211457_g3_i3	665.09	249.21	199.38	28.45	113.32	156.35	0	3	0	2.44	1	0	0	0
c30318_g1_i1	0	0	1	0	0	1	0	0	0	0	0	0	1	0
c242337_g1_i1	0	0	0	0	0	0	0	0	0	0	0	0	0	0
c214353_g1_i4	31.97	21.36	59.01	9.34	56.52	62.21	74.33	55.79	36.29	29.07	21.82	34.75	53.34	36.84
c206545_g2_i4	44.62	27.75	8.98	8	25.71	116.93	24.19	12.79	20.06	12.85	4	12.7	20.5	28.01
c205888_g1_i1	0	0	0	0	11.66	12.39	35.63	33.92	39.67	0	39.24	13.97	11.62	15.37
c160817_g1_i2	0	0	1	0	1	0	1	2	0	2	0	2	2	2
c221676_g1_i8	1.28	0	0	0	1.2	0	0	1.5	0	0	0	0	0	0
c194830_g1_i1	12	5	6	1	12	8	14	3	8	8	5	7	2	5
c191976_g1_i1	5	8	7	3	5	22	8	4	0	3	3	1	5	4
c222086_g1_i2	67	65	122	17	129	212	212	110	113	97	82	93	110	132
c187632_g1_i2	4	8	2	1	2	8	3	4	1	10	0	1	0	3
c181449_g1_i4	4	1	11	0	1	4	10	3	6	2	1	6	4	0
c216740_g1_i6	72.68	65.8	93.65	22.25	115.97	103.83	9.89	8.91	11.2	1.6	9.55	2.87	7.94	8.32
c134091_g1_i3	4	4	0	0	3	4	0	4	0	1	0	3	4	2
c210313_g1_i3	1.81	0.94	0.33	0	0.57	0.38	3.49	0.63	0	3.57	0	1.78	0	0.71
c221720_g3_i1	2	0	21	4	16	14	25	10	26	9	15	52	31	16
c210934_g1_i3	320.54	294.73	463.26	82.22	313.76	483.16	581.23	299.95	297.14	319.19	172.05	328.48	306.59	337.37
c196068_g1_i1	0	2	0	0	0	2	2	0	0	0	1	7	1	0
c189184_g3_i1	3	4	2	1	3	4	12	7	4	2	5	7	4	2
c219930_g2_i1	9	4	24	6	20	22.69	131.88	48.69	66.87	35.75	38	71.96	72	64.31
c208990_g6_i1	3	0	2	0	3	3	7	3	0	2	0	2	1	1
c205663_g1_i8	2.15	0	3.21	1.28	2.84	6.8	17.83	5.54	5.88	19.59	4.03	2.39	9.68	3.25
c185694_g1_i4	23.79	21.62	45.13	6.71	31.78	64.36	30.73	25.7	26.28	26.81	25.46	48.77	25.8	28.01
c206641_g2_i1	3	6	7	1	13	16	40	19	16	21	38	170	15	30
c215924_g2_i4	16	23	45	10	41	61	60	30	20	25	14	18	30	24
c222176_g1_i2	103.37	87.88	202.53	41.71	198.04	290.88	680.42	247.13	223.66	221.14	135.85	181.21	244.77	236.25
c211756_g1_i1	15	19	21	5	24	35	24	15	15	16	10	16	21	21
c213625_g3_i1	0	0	1.21	0	0	0	3.13	0	2.91	4.13	2.34	0	1.63	1.84
c212097_g2_i3	16	4.54	14	3	17.11	25.97	12.65	9.14	10.09	5	10	31.33	18.73	21.17
c147217_g1_i1	0	0	0	1	0	0	0	0	0	0	0	0	1	0
c164255_g1_i1	12	11	16	5	22	30	31	11	9	6	9	11	15	9
c210771_g2_i9	0	0	0	0	41.04	0	177.15	4.27	65.09	31.45	79.04	75.49	81.05	51.16
c199014_g1_i5	13.81	12.33	7.56	0	6.65	11.67	7.77	4.08	5.59	11.77	6.01	8.86	7.22	0
c220990_g1_i1	48	67	152	14	116	154	156	126	103	163	93	84	134	123
c219536_g1_i1	90.37	68.91	177.47	50.29	156.1	416.85	158.03	139.35	90.46	143.93	74.21	105.74	124.34	153.78
c129050_g1_i1	1	1	0	0	1	1	0	0	0	4	1	0	0	1
c177977_g1_i1	3	3	5	1	1	6	1	8	4	2	6	6	0	6
c153066_g1_i1	0	1	1	0	3	6	4	7	4	10	3	2	5	4
c209403_g2_i2	7.71	6.15	14.44	1	1.58	17.62	18.76	9.1	7.53	27.13	5.73	3.99	9.07	18.76
c200769_g2_i1	10	21	26	3	40	25	55	25	19	16	13	30	51	32
c180755_g2_i1	0	0	0	0	0	0	7	4	3	5	2	4	2	1
c213859_g1_i1	19.71	22.1	17.35	1.99	16.32	11.48	21.41	12.35	10.22	14.45	2.01	9	23.16	3.13
c125148_g1_i1	0	0	1	0	1	0	1	0	0	0	0	0	0	0
c217780_g1_i12	330.59	274.4	202.22	20.16	120.89	200.83	65.92	79.6	35.82	61.6	25.24	8.86	46.34	53.59
c192829_g1_i4	172	120	6	1	32	26	0	1	0	0	0	0	0	0
c79235_g1_i1	3	2	3	0	2	1	11	2	2	1	1	1	0	2
c213352_g4_i1	2	0	2	0	1	0	2	1	2	3	1	0	1	1
c217563_g1_i2	35.31	27.29	39.32	13.76	47.48	60.59	57.39	48.8	47.66	43.99	34.35	36.83	74.22	49.08
c211976_g2_i1	1.49	1.99	9.09	1.1	20.86	29.63	145.34	34.87	39.73	10.39	46.46	78.48	53.6	82.11
c152377_g1_i1	8	14	3	3	9	17	2	1	1	5	1	2	1	3
c193209_g2_i1	2	5	18	3	8	11	64	23	33	11	3	5	12	30
c189655_g2_i1	7	11	14	4	15	11	18	4	5	7	3	4	4	6
c217055_g1_i1	5	16.54	18.27	2	7.13	15.17	16	11.39	10.62	12.5	6.71	10.6	14.45	12.05
c192669_g2_i4	13	12	15	0	32	12	21	16	11	17	23	24	15	10
c208104_g1_i9	15.66	26.21	36.8	4.7	40.67	77.31	66.56	49.32	19.98	32.5	19.02	48.39	38.56	33.26
c199103_g1_i2	30.16	43.04	67.1	4.03	35.33	122.07	69.39	40.93	50.04	61.13	20.42	23.76	37.31	55.12
c216518_g1_i6	1	1	1	0	5	3	6	6	3	5	1	3	7	7
c200391_g2_i5	22.44	40.03	16.39	6.76	19.91	16.31	1.67	0	0	9.27	7	9.51	4.45	12.45
c217936_g1_i5	5.51	12.49	29.83	9.27	35.95	43.64	121.05	57.43	64.42	64.73	53.47	63.2	82.54	77.35
c213904_g1_i4	88.35	114.93	52.85	58.22	107.47	216.91	68.16	42.73	16	155.3	7.68	53.11	16.02	88.55
c124820_g1_i1	3	1	2	2	2	5	10	0	3	4	2	3	5	6
c217567_g3_i1	1	4	5	1	1	4	37	6	3	0	4	0	3	5
c205532_g1_i1	0	1	1	1	3	0	12	2	5	1	0	7	1	2
c213052_g2_i3	3	14.41	13	7	17	17.45	28.43	15.03	18	7.49	6	15.82	14	10.33
c191025_g1_i1	5	19	18	4	9	6	2	11	3	17	4	0	9	10
c217268_g1_i5	51.36	32.36	63.24	10.09	56.14	61.3	73.62	36.91	29.52	36.52	20.26	76.89	25.44	29.4
c215247_g6_i1	0	0	4	1	4	2	35	4	9	55	2	1	9	12
c212549_g2_i8	1.15	0	16.96	4.32	11.99	16.15	12.73	4.85	7.65	3.33	3.28	0	2.29	9.07
c207166_g3_i2	24	29	20	3	22	23	9	19	7	13	10	6	13	11
c156939_g1_i1	1	2	3	0	4	1	0	1	0	1	0	1	2	0
c218080_g1_i9	64.57	45	106.55	10	88.26	74.24	63.23	38.37	30.06	59.14	48.76	15.98	45.84	44.09
c198038_g2_i2	4.35	13	4.53	0	16.69	9.13	78.56	28.11	16.13	16	10	17.28	0	5.52
c194812_g1_i1	6	6	1	1	4	5	3	1	5	4	12	14	0	3
c205871_g1_i2	0	1	5	1	12	3	38	10	12	8	10	0	11	13
c202404_g2_i3	7	0	6	2	12	9	12	7	10	0	1	8	7	2
c191362_g4_i1	0	1	2	1	1	3	7	2	0	0	1	14	5	4
c211890_g1_i3	0	0	2	0	2	0	0	0	0	0	0	2	0	0
c219815_g1_i2	885.18	819.83	1119.14	187.51	901.33	1437.8	1710.14	753.51	764.02	827.53	412.26	559.16	778.62	670.79
c214005_g3_i1	0	0	0	0	1	2	2	1	1	0	0	0	1	2
c184659_g1_i1	1	1	7	0	4	2	2	3	1	3	0	0	0	0
c219679_g1_i1	0	1	0	0	2	1	1	1	0	0	1	2	1	2
c207554_g2_i4	6.56	0	2.14	1.11	4.22	35.39	32.49	9.72	5.07	18.18	0	0	11.62	19.16
c37405_g1_i1	0	0	0	0	0	0	0	0	0	0	0	0	2	0
c221815_g1_i1	88	86	79	35	103	252	102	61	35	54	27	56	61	74
c188833_g1_i1	98	53	94	26	84	228	0	6	2	0	4	9	8	19
c206779_g1_i2	13	10	17	4	19	34	17	11	8	18	11	13	19	20
c171875_g1_i1	9	6	3	3	2	6	0	0	1	0	0	0	0	1
c193998_g1_i2	19.01	21	46	9.01	29.03	40	36.02	24.01	34	29.02	29.03	37.01	39.18	36.03
c142125_g1_i1	0	1	5	0	1	1	8	5	3	0	1	2	6	3
c20276_g1_i1	0	0	1	0	0	0	0	0	0	0	0	1	0	0
c22611_g1_i1	0	0	0	0	1	0	0	1	0	0	0	0	1	1
c191082_g1_i1	32	28	28	9	45	64	33	10	18	29	11	20	33	15
c203780_g1_i3	3	26	10	4	39	7	42	28	19	13	9	0	13	9
c198543_g2_i4	9.43	8.94	6.68	1.86	12.94	9.08	19.88	10.22	1.2	1.78	6.27	3.06	9.3	3.8
c208749_g1_i2	8	7	25	1	29	20	42	38	25	56	22	35	20	33
c199900_g2_i7	149.6	194.65	116.95	33.26	119.44	287.17	39.69	40.6	66.39	50.24	71.64	56.73	68.28	62.25
c220816_g2_i2	421.59	374.74	656.4	124.75	718.85	869.78	1192.82	584.08	507.67	491.45	301.15	427.46	538.8	519.15
c181862_g1_i3	1	0	11.18	1	10.93	26.56	5	3.15	4	5.18	6.51	14.23	9	15
c214941_g1_i1	20	51	26	14	20	93	23	31	13	16	12	16	17	15
c177859_g1_i2	79	102	49	1	10	52	9	2	6	8	3	0	1	4
c202074_g1_i5	0	0	0	0	1	1	2	1	0	1	0	0	1	0
c186555_g1_i1	5	10	9	1	11	8	10	9	4	10	3	6	12	6
c173339_g1_i1	0	0	3	0	2	2	4	0	1	0	0	1	0	0
c219533_g1_i1	2	5	4	1	6	8	17	8	6	7	8	11	10	4
c191874_g2_i1	0	16	40	2	12	48	7	46	7	63	4	26	29	4
c183834_g2_i1	17	10	39	7	59	20	28	12	12	14	18	39	5	15
c199505_g1_i2	29	26	17	4	31	37	13	2	7	21	9	20	11	18
c212285_g1_i2	0	2	2.48	2.18	0.66	9.23	20.94	3.59	13.33	2.14	0	0	0	6.29
c155948_g1_i1	1	0	0	0	0	1	1	0	0	0	0	0	0	0
c212184_g2_i1	1	0	1	0	0	1	3	1	0	0	3	1	0	1
c142269_g1_i1	1	1	0	0	1	0	4	3	0	0	0	5	0	0
c209994_g1_i9	182	169	69	17	90	68	30	13	34	10	9	13	13	18
c189622_g1_i4	2	0	6	0	1	5	8	3	0	3	1	0	2	1
c214577_g2_i2	1	1	8	0	0	1	19	5	6	3	0	2	2	1
c175841_g3_i1	2	5	3	1	4	5	0	2	0	3	0	6	7	2
c152946_g1_i2	2	0	0	0	0	2	2	0	0	1	0	0	1	0
c221877_g1_i2	28	10	30	4	18	30	30	15	8	18	10	9	19	11
c200364_g1_i2	28.82	67.63	260	42.84	206.01	168.94	849.22	264.93	255.81	145.84	101.6	318.24	138.64	172.85
c127140_g1_i3	0	0	0	0	0	0	0	2	1	0	1	0	0	0
c206204_g2_i1	1	0	0	0	4	1	6	5	4	4	1	2	6	2
c206024_g1_i2	10	21	30	12	33	68	33	10	7	17	8	4	9	24
c215942_g1_i4	31	40	23	12	24	62	20	7	15	27	9	24	39	35
c197517_g3_i2	0	0	0	0	1	5	2	1	1	0	0	0	1	0
c170667_g2_i1	1	1	9	2	23	41	6	0	3	3	3	15	6	3
c171625_g1_i1	8	2	2	0	4	2	2	0	0	1	1	0	0	0
c145440_g1_i1	0	0	2	1	2	3	2	0	0	0	0	1	0	1
c155953_g1_i1	0	0	0	0	0	1	2	2	0	1	1	0	0	0
c204458_g1_i3	1.17	10.5	11.11	3.51	17.08	19.89	3.84	13.66	12.69	7.55	1.59	33.14	32.03	39.93
c222184_g4_i2	1	0	3.92	0	5.79	3.49	16.54	20.02	6.29	5.95	9.17	3.53	11.84	0
c195854_g1_i6	5.2	4.16	8.68	1.54	3.98	23.9	26.63	19.58	24.58	18	5.13	6.82	15.9	20.11
c196516_g1_i2	0	0	1	0	0	3	2	0	0	0	0	1	2	0
c178258_g1_i3	0	0	0	0	2	0	0	0	1	2	0	3	0	0
c210578_g1_i1	7	1	6	1	8	11	1	3	3	2	3	25	12	12
c209804_g1_i1	54.41	49.01	140.24	18	108.9	138	174.96	115.45	89	69.35	84.22	69.12	110.34	69
c207423_g1_i3	18.07	35.95	29.23	0	40.38	35.9	30.94	17.29	40.98	22.65	44.47	15.42	56.45	17.12
c210589_g1_i2	6	2	3	3	6	3	3	6.36	6	2.99	4	8	9	5
c217394_g2_i3	37.13	31	25.33	4	32	33.5	39.28	14	16	13.21	15.37	17	20.31	17.05
c178147_g2_i1	13	21	7	0	5	6	0	1	1	0	0	0	0	0
c209131_g2_i1	58.37	43.59	104	9.02	66.76	86.24	66	72	51.75	53.94	59.56	95.99	46.91	49.28
c49845_g1_i1	0	5	0	0	0	0	0	0	1	0	0	2	0	0
c186850_g2_i1	4	2	7	1	4	7	1	1	0	0	0	0	1	0
c201759_g2_i4	6	14	6	2	6	32	43	12	22	13	10	4	3	7
c152520_g2_i1	0	0	0	0	0	0	0	0	0	0	1	0	0	1
c188275_g1_i2	14	13	10	0	5	10	10	4	35	1	3	84	4	6
c158703_g1_i3	5	4	3	1	2	2	8	0	2	4	2	2	5	1
c217094_g1_i2	15.45	37.61	18.51	4	12.26	11.77	1.06	4	3.31	5.03	3.23	11.41	1.03	10.19
c212685_g1_i8	77.54	123.75	109.89	15	73.01	94	8	3	3	3	1	3	3	4
c208355_g1_i2	0	2	0	0	0	0	7	0	3	1	0	0	4	1
c208883_g2_i4	8.97	4	33.32	4.83	21.76	33.96	232.28	33.99	57.91	42.82	14.36	27.57	41.92	24.92
c218259_g1_i2	24.38	46.71	60.14	13.79	50.84	63.5	64.26	42.76	41.45	58.97	31.86	28.55	44.12	47.96
c206727_g3_i1	0	0	0	0	0	0	0	0	5	0	0	0	0	0
c218690_g1_i12	3.53	1.4	6.71	1.37	6.54	6.77	93.6	16.58	38.81	46.8	18.6	0	25.53	39.19
c215791_g3_i1	3	2	8	0	4	5	0	17	0	2	1	1	2	1
c186610_g2_i2	3	2	7	1	8	4	13	11	10	18	5	4	3	8
c205944_g3_i2	1	2	4	0	7	4	20	7.34	9	8	7	16	7	15
c121708_g1_i1	1	0	0	0	1	2	0	0	1	2	0	0	2	0
c204752_g1_i4	17	21	26	1	21	23	14	5	15	14	5	7	11	7
c209456_g3_i1	29.12	45.47	80.26	7.45	48.17	47.12	85.51	25.12	39	28.16	17	8	18	32
c200961_g1_i3	10	3	0	0	3	7	0	4	7	3	0	4	4	2
c181090_g1_i2	4	2	8	0	3	4	13	13	4	11	1	5	3	10
c205918_g1_i2	58	120	127	24	124	168	148	108	70	114	67	93	113	95
c197123_g2_i3	4.32	3.06	12	1.1	2	16	5.46	2.34	7	8.85	2	6.6	4	5.33
c193624_g2_i1	1	1	23	1	1	41	29	2	9	0	9	1	0	5
c176222_g1_i1	1	0	0	1	0	0	0	0	2	0	2	1	0	2
c213200_g2_i2	2.17	1.65	2.78	2	1.24	4.01	12.42	0	5.76	3.26	1.15	2.61	7.78	3.48
c182600_g3_i1	0	0	2	0	2	1	3	2	0	0	0	0	0	1
c211746_g1_i1	7.76	9.3	35.23	4.34	25.83	44.51	96.5	10.98	15.45	13.63	13.19	11.58	32.52	25.12
c205674_g2_i6	161.16	170.15	167.85	47.95	194.04	416.48	185.3	104.18	131.01	123.05	90.96	89.38	122.41	196.18
c282818_g1_i1	1	0	0	0	0	0	0	0	0	0	0	0	0	0
c217685_g2_i3	5	1	9	0	10	5	6	3	5	6	2	3	4	9
c222715_g1_i4	27	30	92	20	104	82	258	135	167	109	156	122	117	86
c221945_g1_i7	4.39	0	15.18	4.51	11.95	4.91	15.27	15.77	12.34	9.69	12.01	7.72	12.44	11.45
c181183_g1_i3	0	6.41	13.99	0	8.19	20.12	39.21	8.56	18.66	20.04	17.76	26.55	12.62	13.83
c125486_g1_i1	0	1	3	0	0	1	13	4	2	2	0	1	2	0
c204104_g1_i1	10.73	21.6	12.28	0	20.46	21.01	5.31	0	1.97	14.02	14.59	30.13	3.91	5.54
c124950_g1_i1	0	0	0	0	0	0	0	1	0	0	2	0	0	0
c168846_g1_i2	98	87.05	64.38	8.45	77	92.81	0	3	0	0	0	0	0	1
c171004_g4_i1	0	0	4	0	1	3	7	5	2	2	2	3	5	5
c211732_g3_i7	41.46	33.22	47	8.42	30.57	59.85	41.8	44.38	23.56	37.34	26.97	23.4	22.95	24.9
c205084_g1_i1	2	0	1	0	0	24	0	0	0	0	0	0	0	0
c185827_g1_i2	8	1	1	1	4	19	7	2	0	18	1	5	8	3
c191687_g2_i3	0	0	0	0	0	1	9	0	3	2	0	3	3	3
c215710_g1_i13	0	0	34.91	0	10.73	0	98.04	37.42	39.21	21.71	10.52	0	0	80.24
c202412_g2_i1	1	1	22	4	33	17.51	178.48	77	77.53	76	75	240	60	105
c177439_g1_i1	3	8	9	3	11	7	22	7	10	7	1	7	5	5
c77272_g1_i1	3	6	0	0	0	2	0	8	0	0	4	0	0	0
c216968_g1_i1	5.28	3.41	10.34	0	10	18.83	30.34	16.59	11	7.35	17	12.61	10	8.37
c206804_g1_i1	34.42	18.68	110.37	13.58	81.83	138.19	252.07	131.63	154.97	132.5	129.93	154.25	215.61	175.3
c217458_g2_i1	1	1	0	0	0	0	0	0	1	0	1	0	0	1
c202500_g1_i3	0	1	5	0	3	7	6	9	10	16	12	31	21	21
c191481_g3_i2	16	28	63	12	44	67	185	71	55	11	48	86	101	63
c221617_g1_i2	124.19	220.45	212.51	34.96	164.22	257.16	98.72	46.03	55.67	68.3	43.69	40.85	31.83	42.44
c232747_g1_i1	0	0	2	0	0	0	0	0	0	0	0	0	0	1
c208339_g1_i4	174.27	177.59	154.68	22.39	125.96	228.22	94.45	70.99	60.4	57.03	66.87	58.01	99.83	78.38
c192707_g1_i2	2	0	19	7.09	4.94	46.35	1.26	0	0	2.39	1	3	2	0.37
c205558_g1_i4	15	5	6	2	20	12	12	2	6	7	1	1	4	3
c165031_g2_i2	16	5	49	9	23	31	83	3	24	0	6	1	7	14
c189848_g1_i1	11	30	18	2	10	26	14	6	9	12	3	15	23	17
c160399_g1_i1	2	3	8	2	6	4	18	6	3	3	6	8	3	4
c182518_g2_i1	0	0	0	0	0	2	0	1	0	0	0	0	0	0
c191745_g1_i1	0	0	0	0	7	0	0	3	1	0	8	0	9	1
c204644_g1_i9	14.53	6.71	47.65	6	51.93	16.29	125.2	58.72	38.82	35.54	29.43	24	46.04	31.44
c214267_g2_i1	2.81	3.9	4	0	2	0	0	0	0	0	0	0	0	0
c181184_g1_i2	101	54	44	5	77	66	25	15	31	30	20	30	24	31
c222140_g1_i3	71	60	112	21	116	141	196	103	81	76	63	79	110	63
c216500_g2_i6	248.63	416.1	574.09	124.25	410.33	719.95	995.13	442.62	334.91	434.91	283.6	418.7	497.51	539.97
c196443_g9_i1	0	1	7	0	4	0	1	3	0	0	4	0	16	5
c211732_g3_i4	186.23	171.73	219.28	33.9	153.93	229.68	201.16	133.18	131.29	69.63	91.57	92.82	98.28	114.36
c184344_g1_i9	2.15	1.83	1	0	1.56	0.3	3.79	0	0	0	2.84	0	0	0
c170897_g1_i2	3	0	3	0	2	4	0	1	1	1	1	1	0	0
c221593_g1_i4	18.5	1.4	53.46	6.59	40.56	53.61	68.18	39.97	53.6	31.03	23.43	70.18	57.84	54.47
c195172_g1_i2	0	0	1	1	4	3	1	0	0	2	1	0	2	1
c203185_g1_i2	60	45	31	7	37	46	50	22	27	19	13	12	15	15
c176907_g1_i1	1	0	0	0	0	0	3	0	2	4	0	3	1	1
c219185_g1_i4	52.82	36.45	55.53	10	70.29	111.26	80.26	38.19	37.84	46.84	27.01	55.35	57.99	49.81
c206548_g1_i4	3	10	19	3	25	10	16	21	13	19	1	4	10	19
c211424_g4_i1	1	0	3	0	5	5	12	5	7	6	8	16	9	8
c107640_g1_i1	0	0	4	0	0	0	0	0	2	0	1	6	2	3
c217255_g1_i5	7.14	7.69	11.08	3	0	19.23	111.09	26.76	44.82	24.84	45.57	80.06	25.8	85.01
c209052_g9_i2	0	0	0	2	0	2	0	0	0	1	0	1	0	1
c202050_g1_i5	32.95	9.77	2	0	9.42	21.49	0	11.6	2.59	6.92	0	13.34	7.14	4.34
c175858_g2_i1	12	5	1	0	3	7	0	0	0	0	0	0	0	0
c16394_g1_i1	1	0	1	0	1	1	3	1	0	1	0	0	0	0
c210630_g1_i2	29	14	36	6	26	31	31	42.77	16	13	35	47	42	50
c131646_g1_i1	0	0	1	0	0	0	7	0	1	0	0	0	2	1
c214372_g1_i1	6.51	10.2	9.48	3.42	5.92	12.45	5.99	0	1.52	3.95	9.87	1	3.62	6.75
c179898_g1_i1	1	0	1	0	2	0	0	2	0	0	0	0	0	0
c210687_g2_i2	7	6	16	15	34	50	22	17	11	12	16	24	9	14
c110286_g1_i1	1	0	0	0	0	0	2	1	0	1	2	0	0	0
c100872_g1_i1	0	1	0	0	0	1	0	0	0	0	0	0	0	0
c220115_g2_i9	31.37	27.77	121.02	11.78	118.52	175.71	333.24	121.23	158.32	79.22	52.6	244.76	138.09	202.16
c207038_g1_i2	81	60.98	70.18	9.21	72	62	67	40	35	40	23.09	25	28	32
c161370_g1_i1	0	1	0	0	0	0	4	3	1	3	6	2	2	2
c168743_g1_i1	3	0	2	0	0	4	1	0	3	8	4	0	3	1
c209406_g1_i2	54.49	34.84	39.21	5.17	28.08	52.9	43.23	16.59	15.64	23.34	11.7	22.2	19.63	19.15
c205248_g1_i4	4	1	2	1	7	5	4	5	2	2	3	2	5	2
c220548_g1_i3	105.26	72.19	102.37	17.84	129.21	146.99	217.14	62.77	63.24	99.71	55.62	54.39	39.39	92.54
c198766_g3_i1	0	2	0	0	0	0	0	1	1	0	0	0	0	0
c166470_g1_i1	1	1	0	0	1	2	0	0	0	5	0	3	1	2
c114054_g1_i1	2	0	3	0	1	0	2	0	2	1	1	5	0	0
c207175_g3_i6	20.57	15.32	15.26	3.89	16.16	25.05	44.66	8.78	8.86	13.89	9.02	12.29	20.03	13.88
c214130_g1_i1	0	3.61	3.41	0	2.89	5.97	31.63	21.15	31.8	35.08	7.75	65.81	29.55	8.82
c220117_g1_i2	4.42	3.2	13.49	1.87	2.27	2.48	5.94	2.23	3.33	0	3.72	3.91	5.52	2.43
c210801_g2_i2	0.82	4.48	1.85	3	10.06	8.65	12	2.09	7.94	4.44	11	5.93	2.57	3
c209033_g3_i1	0	2	2	2	2	1	9	0	1	3	3	3	4	2
c211118_g1_i5	11	12.64	22	3	15	17.17	24.16	13.21	8.95	38	1	3	17.73	13.72
c203463_g1_i4	80	41	101.02	24	48	177	93	44	36	59	25	31	52	50
c175746_g1_i2	2	6	10	3	13	4	19	8	7	7	6	9	8	2
c165105_g1_i1	2	12	7	5	6	11	18	6	7	0	6	10	10	4
c219907_g1_i4	262.07	184.69	119.11	25.71	79.45	146.48	103.85	48.35	81.56	97.28	28.16	40.82	78.15	76.23
c210112_g1_i1	156.58	177.9	401.02	56.32	423.67	450.34	2288.6	1349.79	1099.74	962.67	1391.24	1876.55	1235.03	1823.24
c190013_g1_i1	12	6	21	4	8	10	14	10	5	5	6	3	7	10
c160596_g1_i2	2	4	2	3	1	5	1	6	2	6	1	0	5	1
c218241_g2_i2	35.37	31.93	45.54	10	41.15	64.82	58.74	31.02	25.92	47	22.22	49.47	33.26	41.75
c215566_g1_i5	5	8	37	7	40	22	17	5	13	14	13	7	9	17
c206073_g1_i10	53.13	41.27	55.32	12.9	28.57	31.71	100.93	69.14	58.46	93.43	36.25	0	74.51	41.62
c70817_g1_i1	2	1	0	0	0	0	0	0	0	0	0	0	0	0
c215515_g1_i1	17.3	17.34	1.03	0	5.03	11.17	1	1	2	1.09	4	3.21	3.21	2.18
c219447_g1_i6	263.62	255.08	267.94	57.52	241.93	309.9	181.1	93.34	74.27	71.82	57.26	72.76	93.35	95.02
c213193_g1_i4	22.12	26.34	33.27	5	17.19	33.23	16.49	9.46	11.06	12.02	10.89	12.25	13.7	14.09
c211356_g3_i1	4	2	3	4	4	12	15	4	5	4	5	12	10	13
c210703_g2_i2	10	8	11	2	24	10	13	4	3	3	7	9	8	6
c169544_g1_i1	5	8	9	1	9	13	13	15	4	14	5	10	7	8
c160155_g1_i2	7	4	21	4	11	13	47	18	18	1	2	0	9	6
c209107_g2_i2	24	23	16	10	18	28	12	15	4	11	10	19	12	10
c150259_g1_i1	0	0	0	0	0	2	0	0	0	0	0	0	0	0
c195586_g6_i1	4	1	3	0	6	20	11	13	4	0	12	0	9	18
c191178_g4_i2	3	0	5	0	6	8	7	6	5	2	2	2	3	1
c190631_g2_i1	3	1	0	0	1	2	3	0	0	0	0	1	0	1
c203933_g1_i2	109.15	108.19	135.92	24.75	119.03	156.9	99.98	87.71	57.45	65.08	37.86	37.11	56.38	56.8
c204055_g3_i2	0	0	1	0	1	2	0	1	0	0	3	2	3	3
c174450_g1_i3	2	1	1	1	1	2	5	3	0	1	1	1	2	1
c175668_g1_i1	5	4	4	1	6	5	33	3	4	5	0	7	1	5
c201161_g2_i2	3	0	9	6	26	156	31	134	104	41	144	473	230	68
c221497_g1_i3	267.67	268.21	315.03	84.07	398.86	582.95	681.75	305.36	325.84	332.57	162.29	339.56	359.6	336.51
c206030_g1_i2	15.37	0	35.51	0	23.5	50.44	0	181.99	10.24	180.68	36.38	0	4.83	1.17
c191434_g4_i2	5	7	3	4	8	21	2	3	0	0	1	4	0	3
c184620_g1_i1	2	6	2	2	2	9.41	17.55	8	6	7	1	2	3	6.52
c197250_g1_i2	3	1	0	0	0	3	3	0	0	0	0	0	3	1
c204827_g1_i2	119	120	103	21	67	119	133	87	67	77	50	53	130	72
c220315_g1_i5	63.54	58.69	146.93	44.59	113.98	252.12	202.9	129.72	145.97	171.45	66.7	103.66	159.61	135.41
c193520_g3_i5	0	2	0	0	0	3	2	1.14	1	0	1	0	0	2.8
c206734_g1_i1	38	18	55	15	46	83	66	77	58	71	83	126	113	108
c217544_g1_i3	70.97	67	84.05	27.38	102.74	196.6	42.61	84.7	47.38	70.35	44.21	29.55	61.14	83.67
c215077_g1_i2	100.11	63	85	29	78	149	196.49	111.6	114.58	83	61	96.51	101	161.61
c195542_g1_i2	32.17	29.88	31.74	2	22	44	39.21	33.18	5	27	4.98	16.79	25	26
c222127_g2_i2	521.05	387.17	482.82	78.19	440.61	773.56	646.07	283.27	262.18	274.79	186.06	198.43	314.44	307.71
c202067_g3_i2	12.14	40.57	50.84	5.87	16.17	31.86	187.07	52.83	38.65	6.01	51.18	66.4	26.73	24.34
c198394_g1_i2	9	6	2	5	5	15	8	21	17	9	2	10	6	8
c67505_g1_i1	0	0	1	0	1	0	6	0	2	0	0	0	5	0
c222738_g1_i1	202.17	146.36	232.04	65.99	242.81	290.6	477.04	200.02	234.17	195.48	70.39	157.59	208.57	201.61
c215379_g3_i7	16.21	37.16	61.26	1	37.08	17.22	44.91	22.09	15.38	9.3	10.39	26.26	26.15	17.19
c179730_g1_i1	5	6	5	1	4	6	3	4	4	3	1	4	2	4
c176440_g1_i1	2	2	8.49	2	7.4	14	15	10	9	0	4	5	8.14	4
c112963_g1_i1	0	0	0	1	3	1	0	3	0	0	0	0	2	1
c209921_g1_i3	35.85	27.48	30.76	0	63.89	19.32	0	8.6	14.56	0	19.12	0	0	0
c180019_g1_i3	1	6	5	0	11	6	6	1	3	3	6	5	4	7
c199659_g1_i5	4.46	8.63	6.97	0	7.34	9.87	15.13	20.06	8.24	17.6	24.2	28.02	10.07	22.69
c216033_g1_i1	13.96	3.41	28	4.32	18.69	53.74	68.7	36.05	35.12	27.1	25.5	29.97	64.08	44.13
c212286_g1_i2	9.19	5.45	4.5	0	14.75	6.35	16.98	12.59	13.84	5.79	7.82	5.16	6.56	4.57
c191344_g1_i1	401.69	256.62	462.16	44.84	563.16	599.04	610.31	202.98	230.39	177.69	191.72	186.85	337.81	214.77
c261826_g1_i1	0	0	0	0	0	3	0	0	0	0	0	0	0	0
c195780_g7_i1	0	0	1	3	2	2	0	1	3	6	0	2	2	2
c205621_g1_i1	5	8	21	3	23	42	91	35	41	36	10	30	32	29
c216037_g1_i3	15.55	6	9	11	14	29	47.14	20	17	26	22	19.24	16.54	10
c188319_g1_i3	2	5	0	0	2	1	0	0	0	0	0	2	0	1
c200276_g1_i3	18.69	6	3.34	1	3	3.18	1	7	8	5.44	6	2.3	9.58	3.2
c222697_g1_i1	0	0	0	0	0	0	0	0	0	0	1	0	0	1
c197087_g3_i5	19.23	14.3	18.3	2.98	19.27	38.4	34.87	20.33	11.59	16.99	7.84	15.73	21	17.21
c201414_g1_i5	90.16	92.1	137.97	22.96	83.79	109.69	111.03	71.75	91.61	76.57	81.86	96.17	104.64	52.94
c196361_g2_i1	2	4	6	3	6	25	2	0	1	3	2	1	3	3
c165618_g1_i1	6	10	0	1	4	4	0	0	2	1	2	3	1	1
c142489_g1_i1	3	1	4	3	0	0	2	0	0	0	0	2	1	2
c220003_g2_i1	42.26	29.83	39.5	8.53	37.66	39.36	79.56	32.8	29.81	41.22	30.2	32.85	39.93	42.33
c199290_g8_i1	0	0	1	0	0	0	1	0	0	0	0	0	0	0
c110878_g1_i1	11	4	4	0	4	3	7	1	2	3	1	1	2	5
c222071_g2_i2	46.73	18.21	58.46	4.53	51.33	66.14	113.57	30.92	31.15	39.59	24.33	28.4	42.84	35.95
c174725_g1_i2	2	2	3	0	2	6	7	1	3	4	1	3	3	2
c215742_g3_i4	31.87	34.04	43.87	15.33	45.11	108.35	30.57	27.88	29.48	25	9.83	24.5	25.56	40.8
c196411_g1_i3	12	7	20	6	10	16	22	19	4	23	14	23	12	8
c218361_g4_i2	11	14	10	1	16	17	59	18	27	18	104	134	36	42
c210425_g1_i2	14.91	12.91	39.53	9	36.23	55.63	128.76	64.99	45.89	37.27	48.34	54.65	69.36	69.21
c193955_g1_i2	0	6.3	35	0	24.7	15.49	145.83	46.65	31.28	63	26.08	36.7	32.39	14.34
c44375_g1_i1	0	0	1	0	0	0	0	0	0	0	0	0	0	0
c205609_g1_i1	1	1	2	0	3	0	0	0	0	1	0	0	0	0
c148967_g1_i1	1	0	0	1	0	0	0	1	1	1	0	1	1	2
c214722_g1_i3	35.66	33.24	75.37	12.99	82.99	65.52	61.61	36.47	41.16	55.54	48.03	52.59	53.97	49.03
c203794_g1_i1	2.12	6	11	1	12.36	7	6	0	2	8	2	0	1	1
c202520_g3_i3	60	56	66	11	92	57	105	57	63	44	42	85	89	84
c215607_g3_i2	2	0	1	0	2	2	4	7	4	3	4	3	9	8
c186258_g1_i1	0	0	0	0	3	2	1	0	0	0	0	0	0	0
c204157_g1_i1	24	17	26	7	31	50	88	35	42	27	25	34	43	28
c195621_g3_i2	0	0	1	0	1	1	0	0	0	1	0	0	0	0
c174693_g1_i1	2	0	4	1	1	5	4	6	6	2	0	2	2	5
c216633_g1_i1	63	42	112	9	108	142	185	122	126	162	118	182	165	198
c202214_g2_i2	35.42	21.59	52.37	1.59	52.09	71.24	19.46	18.29	19.73	22.88	44.17	48.65	30.49	30.01
c237252_g1_i1	2	2	2	0	0	2	3	1	2	1	0	0	1	0
c203426_g1_i3	87.83	74.78	104.33	17.71	108.31	167.68	115.09	93.92	81.3	90.97	71.65	70.11	100.5	109.86
c214308_g1_i3	44.82	47.48	105.21	34.09	140.19	218.3	251.01	104.42	114.79	26.99	67.78	0	108.45	130.06
c197384_g1_i5	54.31	30.82	70.19	8.15	80.15	68.69	72.49	36.9	33.49	52.73	29.89	47.53	49.33	60.66
c163206_g1_i2	4	2	7	0	16	3	1	0	0	0	0	1	0	1
c213758_g1_i5	26.89	3.92	29.45	12.87	15.98	46.8	31.01	9.53	29.01	58.44	23.49	12.6	9.48	37.74
c201705_g1_i1	9	6	13	4	22	12	25	10	18	15	5	14	19	19
c210827_g1_i5	1.53	2.64	181.9	25.63	216.98	340.19	67.94	23.78	16.12	25.81	36.3	20.27	48.91	94.5
c209517_g1_i5	3.28	4.4	0	1	0	5.62	1.6	1.2	0	6	0	0	2.53	1.36
c193339_g1_i1	1	0	2	0	6	2	40	18	32	6	17	20	23	28
c206910_g1_i4	322.45	230.55	529.69	62.97	528.1	652.34	659.2	402.59	461.12	394.65	383.9	510.76	550.04	543.11
c206093_g1_i6	1	2	1	0	2	1	1	2	0	12	7	0	3	9
c192375_g1_i1	2	0	0	0	14	10	0	6	0	0	1	0	0	0
c124462_g1_i2	5.65	1.93	9.5	0	3.7	7.3	3.71	9.54	3.83	1.88	7.44	3.79	1.85	1.66
c244981_g1_i1	0	0	2	0	0	0	0	0	0	0	0	0	0	0
c211150_g1_i6	14	12	14	2	11	56	144	13	34	5	5	6	28	19
c161033_g1_i2	8	11	6	4	17	34	9	8	0	4	0	2	6	4
c189367_g1_i4	0	0	1	0	0	0	0	0	0	0	0	0	0	0
c219735_g2_i2	6	4	2	1	2	8	4	0	1	2	0	1	1	1
c208887_g1_i3	24.18	39.35	38.09	14.25	56.62	35.06	71.01	27.68	17.33	39.81	17.45	18.69	13.81	16.05
c216920_g2_i1	5	1	1	0	1	1	0	1	1	0	0	2	3	0
c197480_g1_i5	8	1	9	2	10	23	6	15	7	1	5	5	18	3
c78711_g1_i1	0	0	0	0	1	1	1	0	0	3	0	1	0	1
c219145_g1_i4	5.62	4	22	15	23	54	50	27	27.62	29.59	14	26	41	28.57
c199678_g9_i1	4	12	0	3	2	5	8	9	7	10	2	0	0	6
c216780_g4_i1	25	6	0	0	1	21	0	0	0	0	0	0	0	0
c195953_g1_i5	0	0	5	0	4	0	93.78	18.35	28.96	15.03	14.36	27.22	22.3	11.57
c210996_g1_i1	105	82	110	11	108	160	115	123	97	122	156	152	144	197
c201903_g2_i1	26	57	11	1	15	8	1	0	0	1	1	0	0	0
c221336_g1_i1	41.43	36.28	390.99	36.03	269.32	225.18	1395.52	584.89	515.34	566.74	822.22	1070.32	850.98	657.64
c216949_g1_i4	12	7	17	3.82	12	29.71	22.76	18.58	11.94	11.91	7	8.79	19	20.77
c215606_g1_i4	107.92	85.14	94.56	16.09	86.26	135.24	127.39	56.43	55.87	59.79	56.32	76.07	77.96	68.58
c37699_g2_i1	1	3	8	0	2	9	4	2	0	0	0	1	1	1
c216168_g1_i1	19	10	26	14	30	47	29	45	29	25	27	37	30	39
c174224_g1_i1	0	2	1	1	2	6	2	1	3	3	1	3	1	2
c219886_g1_i3	191.76	223.83	176.09	68.69	156.88	676.73	356.64	96.42	134.73	239.56	75.58	141.58	105.15	230.64
c211259_g1_i5	0	0	1	0	0	0.38	3.43	1.56	3.44	1.79	0	0	1.57	1.55
c202312_g2_i1	57	40	0	0	7	25	0	7	1	4	0	1	6	5
c93057_g1_i1	0	0	0	0	0	1	1	0	2	1	0	1	0	0
c200464_g2_i3	67	68	85	12	84	87	43	33	37	46	44	58	59.99	37
c211305_g2_i1	145.06	159.78	301.75	62.75	244.25	389.79	251.61	211.14	165.37	187.11	151.89	166.9	236.14	202.87
c179416_g1_i1	5	6	5	3	13	2	14	6	4	11	8	18	6	4
c56419_g1_i1	1	2	0	2	3	1	2	0	1	3	1	0	1	3
c193969_g1_i11	24	10	28.81	3	21	28.81	29	8.42	13	17	7	13.8	10	16
c211899_g1_i1	17.49	23.77	0	0	2.93	2.89	0	0	0	0	0	0	0	0
c217168_g2_i3	8.3	26.56	14.25	16.24	33.53	28.81	266.18	39.15	54.45	8.55	34.05	5.49	9.61	97.31
c214356_g2_i1	9	14	5	0	4	12	4	1	0	2	1	0	3	2
c218092_g4_i1	4	3	2	0	8	2	14	5	4	3	1	4	9	7
c204526_g3_i1	0	0	0	0	0	3	0	0	0	0	0	1	0	0
c169420_g1_i1	0	0	0	0	0	1	0	0	2	0	0	1	2	0
c165163_g1_i1	13	9	1	0	3	5	0	4	3	0	0	1	1	0
c206178_g2_i7	13.15	15.86	27.54	2.44	25.87	35.83	13.76	2.15	5.84	17.19	0	0	2.59	6.52
c37858_g1_i1	1	0	1	0	0	0	0	0	0	0	0	0	0	0
c148423_g1_i1	1	3	0	0	0	2	0	1	1	0	0	0	0	1
c217525_g3_i2	12	9.11	51.35	3.48	25.23	31.5	50.15	43.18	37.25	50.77	24	20	56.41	41.53
c183901_g1_i1	6	2	7	2	8	7	29	5	8	6	7	5	6	7
c212690_g1_i3	2	1	3	0	4	6	0	1	0	1	2	0	0	0
c193373_g2_i6	7	7	6	0	10	15	8	4	1	3	2	0	7	3
c203504_g1_i7	17	9.97	98.12	5.21	48.44	88.1	260.3	66.28	67.09	84.05	11.69	9.68	54.25	81.98
c180144_g1_i1	1	1	2	0	0	1	0	0	0	2	0	0	0	0
c165745_g1_i1	5	8	5	1	4	0	10	6	5	2	2	2	11	3
c200985_g2_i5	14.49	10.57	29.67	4.79	46.73	31.28	77.47	41.33	37.47	24.18	28.35	6.01	23.12	24.99
c171555_g1_i2	9.74	9.03	15.36	1.55	16	27	14.04	5.75	9.84	1.91	1.68	1.6	13.2	11.81
c215238_g5_i3	1	2	0	0	2	3	0	1	0	0	0	2	0	0
c210970_g1_i6	1	1	5	2	7	14	4	5	4	3	2	2	3	3
c212385_g1_i16	155.47	198.02	314.08	50.6	352.4	357.3	765.86	162.59	170.82	129.52	172.36	233.22	249.61	158.8
c203074_g1_i2	4	4	12	2	9	11	15	8	4	8	7	6	8	6
c202357_g1_i1	16	4	20	17	21	69.41	12	7	6	20	9	9	4	16.49
c221455_g1_i3	14.86	18.39	18.24	2.95	22.05	21.98	23.61	19.32	17.68	13.85	17.87	23.48	25.69	23.42
c207047_g1_i1	16	17	5	2	15	11	29	7	10	12	16	24	9	12
c219119_g1_i5	271.24	181.98	183.39	97.73	161.38	575.32	279.51	129.27	119.48	138.63	66.48	115.9	188.01	186.98
c217442_g3_i1	0	0	0	0	0	0	2	0	1	0	0	0	0	1
c198674_g1_i6	0.81	0	0	0	1.27	0	2.13	0	1.92	0	1	3	0	0
c172932_g1_i1	21	35	85	13	67	41	135	49	47	25	50	53	65	44
c219231_g1_i2	109.86	154.59	164.74	22.66	146.81	205.1	317.69	110.48	98.79	133.43	86.3	103.28	124.76	140.71
c218491_g1_i8	15.22	0	39.24	9.69	13.36	43.13	55.31	17.39	22.76	16.66	26.97	7.78	15.75	18.85
c258544_g1_i1	1	0	0	0	0	2	0	0	0	0	0	0	0	0
c217745_g1_i3	2	2	17.47	0	17.42	7	55.94	27.69	10.41	18.77	20.38	22.78	32.84	30.65
c193118_g1_i1	0	0	3	0	2	4	4	13	8	2	5	0	3	1
c192836_g1_i2	28	15	82	13	73	88	78	132	95	113	101	128	127	173
c210371_g1_i1	15.79	16.7	21.74	0	26.55	31.33	48.48	10.99	22.25	20.37	11.64	30.97	27.06	19.12
c207260_g1_i1	0	0	55	1	0	7	0	27	63	133	0	0	0	5
c221501_g1_i3	43	40.96	148.7	15.02	141.64	122.94	747.8	258.02	219.12	223.89	104.73	149.76	201.07	233.27
c189029_g2_i2	5	0	4	0	2	16	6	24	4	11	10	6	2	6
c142494_g1_i1	8	89	85	11	7	2	2	4	7	7	0	0	0	3
c216616_g1_i4	7.18	7	31.38	4	27.5	51.69	57.13	42.62	38	43.6	29.54	67	50	58.6
c99206_g1_i1	0	2	0	0	1	1	0	0	0	0	0	2	1	0
c217416_g1_i3	7	5	4	2	4	5	0	2.88	0	2	0	19	3	1
c190775_g1_i1	7	12	30	38	21	196	5	5	4	18	2	9	14	28
c218360_g1_i4	60.02	31.92	89.42	13.44	40.28	81.11	72.53	51.67	45.9	46.86	26.02	31.93	72.24	38.24
c156405_g1_i1	0	0	0	0	1	3	0	10	2	1	1	0	0	3
c198093_g2_i1	0	0	0	0	0	3	1	0	0	0	0	0	0	0
c129490_g1_i1	1	0	2	1	2	2	11	5	4	2	6	2	0	6
c109025_g1_i1	2	3	0	0	1	0	6	2	2	6	1	0	1	1
c222374_g1_i1	290.8	0.02	0.16	0.02	0	568.34	425.99	0	0	570.37	0	233.12	441.77	0
c152893_g1_i1	1	1	4	4	6	4	14	2	8	2	3	3	4	8
c221051_g1_i2	408	394	640	103	647	880	915	433	402	415	202	291	380	392
c145758_g1_i2	11	6	7	0	14.57	18	16	3.48	10	12	10	11	8	15.86
c206495_g4_i1	127	39	73	11	41	58	5	24	13	13	32	8	13	6
c200747_g1_i4	4.37	17.08	5.25	3.49	16.62	8.68	2.17	2	1.25	5	4	19.45	1.21	4.48
c183496_g1_i3	5	5	3	4	0	11	4	6	3	2	4	4	6	3
c195258_g6_i1	2	4	6	1	3	3	6	5	1	0	0	3	1	1
c209938_g1_i1	1	3	3	0	1	3	0	1	1	2	0	1	0	3
c219164_g1_i3	49.13	65.16	18.33	18.12	40.72	0	71	6.48	10.46	38.02	21.99	42.62	7.74	20.93
c215169_g3_i2	4	0	4	0	2	15	1	2	0	0	2	0	3	1
c192641_g3_i3	1	3	1	0	5	1	1	0	0	0	0	1	0	2
c185482_g4_i1	0	1	1	1	1	3	2	1	0	1	1	0	0	3
c159995_g1_i1	0	1	2	2	1	3	0	0	0	3	0	1	0	2
c190331_g4_i3	0	0	0	0	0	1	0	0	2	1	0	2	0	0
c182576_g2_i1	9	9	13	2	18	22	14	15	19	13	7	15	20	9
c172425_g1_i1	0	0	3	1	1	4	10	4	3	2	1	3	2	4
c203717_g6_i2	0	7	3	5	10	11	45	13	15	13	6	12	2	14
c186777_g1_i1	2	6	6	1	2	5	18	5	4	1	1	3	3	1
c214017_g1_i1	22.11	34.78	14.07	5.67	21.72	38.92	36.13	31.78	10.59	49.66	13.55	7.81	10.65	18.55
c213457_g1_i16	0	0	4.54	0	11.51	32.13	32.07	7.19	0	6.11	0	7.4	6.57	2.55
c200736_g1_i2	2.29	0	3.6	0	2.63	7.75	4.42	2.18	3.19	2.2	0.39	3.08	2.33	3.07
c210349_g3_i4	19.41	19.84	1.88	0	12.74	81.14	10.27	8.99	7.9	1.71	26.69	2.65	3.37	7.58
c212792_g1_i2	499.55	450.34	320.21	60.6	324.47	634.25	95.64	27.13	48.46	46.74	24.29	45.06	57.88	56.47
c214629_g4_i1	0	3	2	1	1	0	4	0	2	0	0	0	1	7
c213320_g1_i2	17.76	24.17	23.14	2.21	18.01	18.3	25.54	7.98	7.85	11	4.79	28.35	12.43	6.33
c220840_g1_i3	584.98	391.23	408.47	56.62	359.7	530.25	369.88	283.82	183.21	202.5	147.03	129.32	214.39	174.75
c206260_g2_i3	3	2	1.11	0	3	3.49	2	1.13	2.38	3	0	3	0	2.15
c205147_g1_i8	3	2	4	0	5	5	5	0	0	2	4	0	2	6
c184201_g1_i2	8	3	9	5	6	5	8	5	2	1	2	2	6	5
c207188_g1_i1	23	11	8	3	15	11	6	2	0	2	4	3	0	3
c205462_g1_i4	172.42	165.1	181.07	39.08	203.66	245.08	291.2	111.85	125.25	185.04	109.43	157.01	191.37	148.56
c211290_g2_i1	32	15	32	6	24	33	32	27	23	31	19	14	26	22
c216075_g1_i1	2	5	4	0	0	3	3	0	1	0	0	2	0	1
c170877_g1_i1	1	1	2	0	1	1	0	0	0	0	0	0	0	0
c217805_g1_i5	50	41	35	11	36	64	16	10	9	12	3	14	9	16
c207144_g1_i3	11	16	7	7	12	25	1	1	2	4	1	1	1	3
c180563_g1_i4	4	4	29	1	10	1	1	3	3	2	2	0	12	10
c212429_g2_i5	66.2	80.6	82.7	26.18	38.65	113.34	28.93	26.84	28.51	21.89	29.75	23.77	27.23	24.61
c220531_g2_i3	207	256	288	95	383	886	132	89	121	208	99	175	118	346
c206860_g1_i2	29.23	22.62	34.71	14	28.02	94.83	24.52	19.24	18.6	27.58	12.56	16.57	18.69	27
c207723_g1_i9	11.5	13.16	13.08	2	24.63	23.4	194.6	73.55	78.35	71.33	87.35	91.19	54.09	76.31
c219296_g3_i2	31	17	28	2	29	51	89	49	39	50	29	42	60	59
c214012_g2_i6	266.81	240	283.09	43	285.63	410.54	449.32	180.01	187.22	237.78	119.4	167.6	213.68	196.2
c209605_g1_i2	271	290.07	271.12	50.04	294.28	409.2	191.91	83.5	125.49	73.32	107.62	135.5	152.62	126
c221608_g1_i2	71.19	54.16	123.01	9	83.01	130.93	192.94	79.17	82.71	90.54	48.37	87.87	97.83	93.9
c214493_g1_i2	100.41	80.42	111.69	12.75	135.75	129.61	146.42	78.34	86.07	76.89	65.88	75.86	91.75	56.6
c212983_g1_i13	26	12	36	10	24	48	51	32	17	26	16	20	43	23
c211604_g1_i1	4.83	6	18.09	0	19.83	14.71	42.76	21.89	20.74	44.17	35.94	41.37	37.92	34.65
c218012_g1_i5	38	27	100	18	68	94	184	136	109	115	150	216	165	176
c217560_g1_i7	12.24	14	32.9	7.3	18.25	63.76	41.23	14.27	22.15	15.37	8.54	11.09	17.58	24.32
c216529_g1_i4	48.84	20	118.39	16.14	133.4	135.85	406.62	177.49	140.72	135.37	126.76	94.41	114.9	113.83
c208835_g1_i3	62	63	125	12	87	68	77	85	66	45	67	61	82	62
c68855_g1_i1	0	1	0	0	0	0	1	1	0	2	0	1	1	0
c211957_g1_i6	34.29	11.93	10.2	4.95	9.56	56.93	15.95	10.03	13.87	42.34	11.69	12.81	7.04	25.91
c209609_g1_i5	60.85	39.24	111.5	11.38	110.65	80.54	242.91	236.26	147.68	140.65	193.38	86.6	221.17	83.3
c211459_g7_i1	17	48	58	8	67	53	154	69	73	53	83	160	106	68
c208553_g1_i2	4	5	14	4	3	8	62	14	18	28	0	1	1	2
c217568_g1_i3	0	0	0	0	0	2	4	3	3	0	3	1	1	6
c201774_g2_i3	71.7	79.59	2	0	5.08	3	0	0	0	0	0	0	0	0
c210092_g2_i3	1	2.68	3	1	5	6	16	3.61	2	0	0	1	2	5.36
c208544_g3_i1	0	4	11	1	14	9	43	3	18	23	3	10	16	22
c202439_g1_i2	8	4	8	3	2	6	5	3	4	1	2	4	1	3
c163812_g1_i1	4	6	0	0	0	1	0	0	0	0	0	0	0	0
c201762_g1_i4	0	4	10	7	28	10	84	10	21	3	3	18	16	13
c205035_g1_i2	25	26	17	4	41	31	13	13	15	13	22	52	12	22
c212985_g1_i1	185.79	172.97	248.57	29.62	310.34	401.8	338.73	282.98	225.99	188.68	158.04	224.3	231.48	215.61
c217626_g2_i3	42.43	21.65	86.44	13.42	73.11	175.07	93.93	39.86	44.25	26.98	29.1	52.19	55.83	68.5
c200225_g2_i1	0	5	4	1	7	5	5	4	6	3	3	11	22	5
c211274_g1_i5	17	16	18	4.62	16	41	21	14	14	21	12	7	26	18.55
c199864_g9_i1	4	5	2	0	7	1	5	1	2	1	2	3	2	2
c153509_g1_i1	0	0	1	0	0	0	2	1	0	0	0	1	0	0
c215692_g1_i2	5.53	8	10.25	0	8.47	10.61	32.17	6.76	11.82	9.76	5.23	15.48	16.33	14.79
c196158_g2_i3	4.23	7	11.91	0	16.45	21.74	21.83	24.53	7.65	2.11	13.28	14.8	17.65	21.15
c204447_g1_i14	0	0	1	0	1	0	0	0	0	0	0	0	0	0
c195488_g2_i2	9	3	4	0	5	38	104	6	46	1	5	55	31	9
c216666_g3_i8	9	10	26	4	7	11	8	3	2	12	1	0	4	13
c209669_g1_i3	13.35	37.66	45.9	5.42	39.15	79.84	61.28	27.45	29.18	29.49	17.73	29.33	30.9	36.82
c204024_g1_i5	2.3	2	3.25	0	0.14	0	1.19	11.26	1.08	0	1	8.28	9.74	1.35
c183332_g1_i6	131	156	104	16	93	86	58	36	25	19	19	23	38	18
c208374_g3_i5	0	0	19.47	7.48	4.93	19.91	39.26	9.86	0	15.53	9.92	20.52	9.45	0
c204600_g3_i2	110.58	112	133	5	117	65	111	68	64	77	63	81	103	56
c219444_g1_i2	21	20	21	7	15	26	21	16	8	17	12	43	18	16
c218787_g1_i8	3	2	1	2	3	2	2	2	1	0	3	1	2	0
c195504_g3_i3	0	0	0	0	1	0	0	0	0	1	0	3	0	0
c202833_g1_i8	7	9	14	2	7	20	19	10	12	10	1	10	18	12
c85761_g1_i1	0	1	1	0	0	0	0	1	1	0	0	0	1	0
c192746_g1_i2	18	12	10	6	29	42	71	5	3	4	1	5	4	7
c160724_g2_i3	5	0	0	0	0	19	0	0	0	0	0	0	12	17
c210865_g1_i11	60.69	60.66	79.68	17.37	53.29	114.44	86.5	45.52	52.02	40.69	52.57	39.79	74.56	55.41
c173410_g4_i1	0	0	0	0	1	4	3	2	2	0	1	0	2	0
c138868_g1_i1	8	4	5	0	8	3	2	0	2	4	1	0	5	3
c114083_g2_i1	12	2	0	0	0	5	0	5	1	1	0	3	2	3
c219778_g1_i3	110.25	110.37	126.72	22.67	134.56	183.29	145.36	94.86	55.1	84.78	35.39	62.64	70.47	51.78
c201052_g1_i3	3	9	22	1	27	25	22	24	20	2	17	32	22	18
c219248_g1_i1	46.98	51.11	211.7	55.57	178.79	417.49	179.16	111.4	141.07	166.13	134.21	222.19	217.41	234.85
c221601_g1_i4	154.57	115.69	125.23	14.93	207.82	345.82	182.49	126.01	91.66	73.56	69.3	55.08	201.2	92.56
c221341_g1_i1	115.07	118.1	208.9	46.49	227	389.58	478.31	214.59	196.91	208.9	81.62	169.59	206.18	219.68
c213454_g2_i2	244.9	188.13	360.06	53.49	312.51	338.72	668.5	345.72	262.36	310.05	167.15	267.74	290.29	312.04
c94795_g1_i2	1	0	1	0	1	0	0	0	1	0	1	0	1	0
c217923_g1_i6	28.77	34.88	47.03	10	14.28	31.87	38.33	19.4	11.87	12.11	16.19	17.46	21.66	35
c181904_g2_i1	3	4	0	0	2	1	0	1	1	1	0	0	1	0
c145830_g1_i2	0	0	14	0	5	58	0	2	7	1	0	13	3	0
c215470_g1_i7	49	46.14	49	5	50.41	71	99.6	39.95	41	35.5	38	45.45	53.56	46
c210115_g1_i1	7	9	7.19	1	29.23	10.85	10.54	5.08	3.14	13	9	12.83	6.66	13.69
c205266_g2_i2	24.01	18	16	11	9	28	80	9	52	9	33	5	16.08	10
c217161_g3_i1	58.56	63.63	87	7	35	143.9	95.34	73.98	36	60	44	51	44	56
c214718_g2_i1	40.61	18.82	11.25	18.05	27.14	6.78	10.81	3.64	5.55	26.73	10.75	45.17	0	13.5
c210768_g1_i10	8.09	2.41	15.91	0.08	7.24	0	0	15.68	0	22	16.61	36.98	11.69	1.57
c193365_g3_i1	0	7	33	1	9	10	18	10	10	68	10	9	24	12
c184167_g1_i2	1	1	2	0	3	3	5	0	1	1	2	3	3	3
c213540_g1_i7	0	0	0	0	0	28.24	245.3	49.81	26.2	0	16.75	12.93	0	0
c214859_g1_i2	7.38	2.44	17.62	0	22.98	3.53	28.08	10.04	8.26	8.14	23.26	15.73	6.96	24.01
c182729_g2_i1	9	3	11	3	10	20	47	10	13	20	15	16	26	12
c216106_g1_i12	9	7.95	20.34	0	5.58	7.57	13.31	11.4	4.37	7	2.4	14.54	10.53	22.7
c203158_g1_i3	0	0	0	0	0	2	3	0	0	3	0	0	0	0
c201835_g2_i6	4.02	2.52	9.25	2.37	11.42	21.86	13.12	9.5	7.56	7.41	10.01	13.08	16.55	13.66
c259205_g1_i1	0	0	0	0	0	0	0	0	0	0	0	1	0	0
c201005_g1_i2	13	14	15	7	9	41	18	44	14	13	12	43	19	24
c179401_g2_i1	1	3	0	1	7	2	3	6	4	10	17	14	10	11
c80547_g1_i1	3	7	4	1	3	3	3	2	2	2	0	2	0	0
c204414_g1_i14	14	16	23	5	19	31	7.02	2	3	11	2	5	4	12
c80781_g1_i1	12	7	11	8	10	39	17	2	4	14	3	3	7	7
c196571_g1_i2	19	22	23	4	32	14.27	43	35	26	15	9	14	11	22
c166086_g3_i1	7	4	17	1	27	19	19	26	12	3	40	0	6	23
c197117_g1_i6	5	3	28	6	10	82	52	11	20	3	15	2	27	18
c213521_g1_i5	0	3.5	39.58	2.92	0	38.85	32.68	3.91	12.36	8.86	11.85	6.31	0	4.18
c212001_g4_i1	6	2	2	2	15	9	7	2	5	8	5	38	3	12
c211298_g3_i3	102.24	74.37	138.98	19.39	147.91	211.42	293.99	127.43	110.5	103.57	80.74	95.1	117.83	124.56
c204471_g1_i5	5.88	11.34	25.92	3.78	19.48	23.57	40.91	31.44	17.47	19.39	19.65	30.24	13.7	18.46
c189943_g4_i1	6	0	0	1	5	10	108	12	10	4	3	34	8	18
c221266_g1_i2	355.59	278.49	208.4	41.44	254.25	360.91	160.69	119.87	91.67	64.23	62.65	96.12	149.64	106.08
c30867_g1_i1	2	33	0	0	0	90	0	36	0	0	43	0	3	0
c222510_g1_i1	1624.71	1486.19	1856.4	366.53	2094.25	2706.8	2900.47	1323.8	1377.28	1400.68	865.43	1067.92	1365.74	1298.86
c195107_g5_i1	0	0	20	1	34	16	65	11	21	50	26	61	35	28
c219270_g2_i1	6	6	11	4	13	17	8	6	14	19	9	54	17	26
c187684_g2_i1	56	68	48	23	54	80	98	44	53	60	20	53	23	51
c178867_g1_i1	6	8	9	2	7	9	8	6	5	8	2	2	2	8
c186922_g1_i3	3.26	11.42	4.41	1.58	28.08	19.25	67.38	29.49	38.27	6.87	38.87	149.54	42.46	60.55
c210744_g1_i5	13.59	9.63	13.31	3.7	15.42	11.71	19.52	12.58	7.61	7.06	3.1	4.6	7.53	2.17
c216024_g2_i3	33.42	29.57	50.82	10.02	43.66	62.44	55.03	51.78	35.26	49.73	15.25	34.4	36.14	32.7
c207640_g3_i1	14	12	26	1	17	26	8	4	6	5	3	7	5	12
c182584_g1_i1	1	2	1	1	4	2	4	3	0	0	3	3	1	2
c256321_g1_i1	1	0	0	0	0	0	0	0	0	0	0	0	0	0
c201769_g1_i1	1	0	0	0	0	0	3	2	1	1	0	3	1	0
c178469_g1_i1	2	4	3	0	1	5	3	2	2	0	0	1	1	1
c166794_g1_i2	3	1.37	1	0	4	6	1	3.4	0	2	2	0	3	0
c215825_g1_i5	584.91	572.02	647.64	200.9	2045.94	976.24	75.91	31.26	50.12	114.19	117.12	123.69	45.2	191.71
c212469_g3_i6	32.77	14.94	32.47	0	44.89	44.74	20.6	9.17	8	34.16	11.27	10.62	11.68	3.69
c220233_g1_i1	64.08	38.2	67.37	19.23	82.93	127.06	170.26	59.74	91.38	72.25	55.75	45.12	39.56	33.21
c189223_g2_i3	8.89	3	7.62	4.37	12.59	14.51	6.15	15.16	6.41	4.6	6.32	25.06	6.85	11.97
c192014_g1_i1	0	5	2	0	2	1	1	0	1	0	1	0	0	2
c177588_g1_i1	6	4	7	2	7	10	9	4	9	11	9	10	26	8
c195108_g3_i1	8	6	6	1	21	34	23	8	9	59	29	43	24	96
c201076_g1_i1	0	1.4	7	0	7.36	3.06	17.74	6.17	11.63	11	4.15	3.15	3.12	4.13
c208281_g2_i1	87.03	81.17	158.77	33.03	164.01	244.75	361.06	163.45	135.69	126.87	81.72	119.08	128.75	149.53
c261306_g1_i1	4	38	0	0	0	54	0	35	0	0	23	0	2	0
c120350_g1_i1	1	0	1	0	0	0	2	0	0	0	0	0	0	1
c220316_g1_i5	5	11	14	4	24	28.76	46	5	28.53	3	17	43	17.47	14
c607_g1_i1	0	0	0	1	0	3	0	0	0	0	0	0	0	0
c213091_g1_i7	13.12	23.91	13.51	6.3	14.19	33.06	19.71	14.55	7.13	7.08	7.71	5.02	12.23	11.62
c204358_g3_i2	0	0	0	0	1	0	0	2	0	2	0	1	0	0
c212958_g3_i9	0	0	0	1	2	1	1	1	2	0	0	1	0	0
c180771_g1_i1	4	9	20	4	17	9	2	14	5	10	19	18	15	17
c203012_g1_i10	11.57	0	10.24	0	4.3	9.87	45.39	24.77	7.52	21.83	11.17	9.19	24.67	10.74
c203275_g2_i1	12	11	16	1	8	9	10	14	6	4	6	9	9	11
c216594_g2_i3	124	120.44	154.71	17	121.68	193.8	73.69	69.56	53.79	77.38	65.76	39.56	70.67	44
c194251_g1_i2	0	8.39	0.06	2.24	4.41	6.53	14.22	8.66	4.46	4.38	4.21	3.95	3.43	4.14
c220265_g1_i7	36.1	55	61.09	23.14	69.41	131.56	99.82	62.16	54.01	55.51	56.13	98.14	83.73	86.78
c211552_g1_i3	107.73	142.11	45	13.28	61.79	81.31	16	26.6	2.05	9.04	8	0	100.24	51.52
c221456_g1_i7	1.31	0	1.19	0	4.5	26.99	47.74	7.72	15.85	0	4.14	5.45	21.02	12.35
c205313_g1_i6	0	2	0	0	0	7	2	0	1	2	9	4	0	9
c205275_g2_i2	3	6	32	3	76	24	20	50	18	32	67	72	57	172
c214987_g3_i1	5	3	10	0	16	6	25	6	6	6	4	9	7	4
c207467_g1_i5	0	0	1	0	1	4	0	3	1	2	0	6	8	3
c125530_g2_i1	5	2	0	0	3	0	0	0	0	0	0	2	3	0
c217066_g1_i4	0	1	2	1	6	3.51	41.67	4.45	11	1	5	42.05	20.63	20
c182235_g3_i1	0	0	0	0	0	1	0	47	47	0	0	2	4	2
c212420_g1_i5	2.47	4.55	4.66	1	2.56	13.77	27.81	19.17	16.91	27.94	16.85	17.67	0	24.36
c251216_g1_i1	0	0	0	0	1	0	0	0	0	0	0	0	0	0
c204049_g2_i5	19.94	21.89	9.72	33.89	26.71	204.65	12	9	6	10	2	7	8	13
c55845_g1_i2	0	0	0	0	0	0	2	0	1	0	0	2	4	0
c218709_g2_i6	4	5.23	12.41	4	7.15	17.23	117.71	71.89	77.05	42.53	39.61	78.94	53.54	95.97
c218354_g1_i3	34.87	17.39	34.19	19.17	26.9	74.9	64.45	21.27	34.66	20.4	3.67	23.09	41.75	45.41
c209348_g1_i2	8.74	3.29	17.24	5.04	3.56	29.15	18	10	5	3.28	2.57	12.43	6.61	5.33
c211468_g1_i8	6.24	2	0	4	0	9	15.93	1.96	0	9.56	1.34	5.31	4.32	15.13
c188925_g2_i2	4	10	7	1	4	5	2	3	1	5	2	9	4	5
c218606_g1_i1	260.85	255.63	330.74	48.85	352.14	362.87	721.03	252.9	264.26	247.88	189.96	303.96	294.23	292.9
c104603_g1_i1	0	2	1	0	0	1	2	1	0	4	2	1	2	2
c202465_g1_i7	22	10	45	7	41	51	30	23	19	37	3	36	24	21
c169981_g1_i2	22	6	30	0	41	27	56	7	14	6	2	16	7	12
c216644_g2_i1	62	68	101	18	130	135	228	87	88	102	81	96	100	108
c162064_g1_i1	3	18	0	0	0	34	0	47	0	0	35	0	9	0
c205114_g1_i1	3	2	9	1	9	19	23	7	5	23	1	22	8	34
c215879_g3_i2	76.69	54.23	62.22	10.9	40.06	100.68	193.36	11.52	80.71	29.52	18.69	52.74	67.88	79.07
c188189_g1_i3	0	0	0	0	1	2	7	0	4	0	0	0	0	1
c217331_g2_i1	0	0	0	0	0	0	0	1	0	4	0	0	1	0
c207670_g1_i2	14	6	29	5	9	25	27	13	21	10	10	24	26	27
c211144_g2_i1	0	1	0	1	0	4	0	0	0	0	0	0	0	1
c15057_g1_i1	0	0	2	0	1	0	3	0	0	0	2	2	0	0
c213678_g3_i2	4	0	0	1	0	1	0	0	0	0	0	0	2	0
c201903_g1_i1	7.82	1.25	8.68	2.97	14.29	11.95	8.44	15.93	21.23	15.92	14.21	17	19.88	16.41
c214701_g1_i8	55.16	43.02	95.54	25.33	48.74	103.08	161.74	65.3	86.01	19.53	71.33	17.09	54.41	39.8
c213327_g1_i4	175.4	175.82	144.64	27.38	150.1	192.85	283.34	112.59	92.65	130.77	92.12	93.1	129.59	120.53
c207623_g1_i6	12.56	21.67	27.59	0	31.58	23.29	42.63	10.75	18.99	17.02	9.8	16.05	10.96	6.45
c218262_g2_i5	24.73	42.79	14.73	4.43	23.11	44.82	30.55	3.35	6.4	7.61	7.53	16.93	4.74	3.51
c205311_g1_i8	4	3	11	9	4	97	8	5	6	137	4	8	14	164
c188131_g1_i1	14	3	11	2	11	15	18	10	16	19	5	8	11	19
c60181_g1_i1	0	0	0	0	0	1	0	0	0	0	0	0	0	0
c159547_g1_i2	37	26	60	2	34	82	59	38	21	33	48	36	77	54
c221575_g1_i7	201.51	158.89	187.48	51.61	152.35	319.51	583.62	187.48	220.74	236.69	155.16	224.44	273.52	279.94
c189661_g2_i6	5.17	1.29	20.81	6.21	15.34	38.29	21.99	10.11	17.58	1.62	3.88	21.06	15.96	8.2
c174917_g1_i3	2	4	2	1	2	8	3	1	1	4	10	10	6	4
c209790_g1_i3	2	2	5	0	2	3	7	5	5	5	4	6	9	5
c111930_g1_i2	0	0	0	0	0	0	0	0	2	0	0	0	0	0
c220589_g2_i1	305.75	241.2	213.5	53.12	252.31	481.06	451.19	177.11	201.48	122.78	107.99	82.9	183.5	138.05
c210271_g1_i4	8.24	20.42	37.46	0	15.35	13.54	11.18	15.61	2.01	21.29	8.34	13.42	23.84	15.66
c178261_g1_i1	0	0	1	1	0	4	2	3	3	0	3	0	5	2
c208809_g1_i2	169	171	122	29	114	156	126	73	73	54	48	40	78	69
c200220_g1_i11	21	23	35.21	12	44	63	66	36	19	26.4	16	16.18	29	22
c194481_g1_i2	3	7	5	1	6	5	8	3	3	5	4	4	5	5
c201429_g1_i2	10	2	25	2	36	25	76	58	53	43	54	59	50	36
c199966_g1_i1	42.58	69.26	79.39	17	46.82	26.51	38.89	36.9	15.28	44.78	37.64	24.42	19.4	28.99
c192856_g1_i1	1	3	2	8	8	16	5	3	3	3	12	11	6	14
c201548_g2_i1	67	56	36	8	38	48	1	32	3	5	14	16	12	6
c207796_g3_i1	16	17	42	9	49	39	152	68	59	76	64	85	71	86
c204761_g1_i1	110.74	162.15	73.14	43.39	153.46	262.8	40.58	9	26	41.47	15	48.42	11	36
c188895_g1_i1	0	0	0	0	0	3	7	1	5	3	0	1	5	3
c192256_g1_i2	1	1	6	4	7	8	35	9	8	8	4	5	8	6
c217171_g1_i4	13.56	17.17	10.8	0	14.56	22.37	19.43	2.67	4.98	11.54	2.14	3.79	5.69	6.19
c205802_g2_i3	6	5	7	1	5	9	5	7	6	10	4	5	5	5
c197764_g1_i1	0	0	0	0	0	2	0	0	0	0	0	0	0	1
c193443_g1_i11	0	4.33	0	2.42	4.59	11.08	19.5	24.42	19.57	18.5	11.73	26.66	36.7	21.88
c195180_g1_i3	32	9	11	4	15	22	4	3	1	1	4	1	3	3
c204807_g1_i2	61.63	69.02	68.48	12	43.24	54.02	2	0	0	0	1.43	0	0	0
c194649_g2_i1	6	3.81	0	3.24	0.6	4.84	26.79	6.23	13.66	11.45	11.59	0	2.94	10.34
c191529_g1_i1	5	1	6	0	4	9	6	8	5	6	1	5	3	4
c215831_g2_i3	9.77	5.03	9	7	12.11	20.06	25.75	11.8	10.41	6.26	6.26	7.23	11.33	15
c214421_g1_i1	9	16	35	2	29	23	78	24	25	27	16	26	26	23
c194513_g1_i3	2	5	1	1	3	8	1	0	0	0	0	0	0	2
c183401_g5_i3	1	1	5	1	3	4	8	3	5	1	5	1	3	1
c157684_g1_i1	0	0	0	0	0	2	0	0	0	0	0	0	0	1
c206054_g1_i1	6	9	18	3	7	18	13	7	10	2	12	23	10	5
c217891_g1_i6	5.67	15.91	81.51	7.52	14.52	6.52	120.82	23.1	22.35	20.19	35.1	115.95	28.84	45.78
c208157_g1_i5	95.49	137.63	155.97	80	151.69	248.89	54	26	29	58.97	34	37.96	29	70
c213805_g2_i1	3	2	5	1	10	3	4	0	1	2	3	2	4	2
c153806_g1_i1	0	0	0	0	0	0	2	0	2	0	1	0	1	1
c220201_g1_i2	45.9	59.71	84.73	3.53	89.23	83.64	114.83	69.96	59.85	49.31	25.53	75.64	46.18	68.44
c203039_g1_i1	0	0	12	0	9	9	30	90	21	28	8	14	40	20
c197173_g3_i3	1	1	7	2	5	25	5	13	4	42	1	1	7	15
c202991_g4_i1	0	2	0	0	0	0	0	0	0	0	0	0	0	0
c137331_g1_i1	3	2	3	1	4	3	12	4	6	1	0	0	2	3
c196442_g2_i2	1	0	1	2	3	14	6	5	3	24	3	13	8	7
c211034_g1_i9	10.49	36.79	33.97	5.42	24.37	25.06	39.98	18.07	12.02	22.3	25.89	0	21.56	10.52
c204655_g1_i1	8	10	22	5	13	22	21	18	9	10	15	19	19	17
c214312_g2_i4	0	0	1	0	0	0	2	2	1	3	0	2	1	2
c217267_g1_i6	31.84	30.31	42.36	12.25	34.99	42.5	49.43	4.53	27.24	14.01	13.27	45.28	24.54	4.49
c217680_g1_i2	4.67	11.85	9.97	0	13.51	16.75	29.82	20.94	14.59	11.27	5.51	12.5	24.25	24.51
c214132_g1_i11	1263.69	1291.66	498.19	290.84	747.25	1984.25	3.07	6.52	7.65	30	9.45	0	9	22.7
c220009_g1_i2	57.36	33.31	46.72	5.05	70.84	67.55	62.03	33.56	39.22	46.24	21.62	9.16	53.37	23.62
c95086_g1_i1	0	0	0	0	0	0	2	0	0	0	0	0	0	0
c191265_g2_i1	97	97.25	34.24	20	42.78	52	1	1	0	2	1	0	0	0
c190633_g4_i1	1	0	0	0	2	6	2	0	0	1	0	1	0	0
c197420_g5_i1	1	1	1	1	5	1	1	1	1	2	2	0	0	1
c252603_g1_i1	0	1	0	0	0	2	0	0	0	0	0	0	0	0
c214097_g1_i1	10.47	1.11	3.13	0	4.81	9.08	15.77	8.67	5.25	14.26	3.31	14.96	9.43	15.23
c219868_g1_i7	200.02	222.6	401.1	44.15	351.23	452.38	601.64	309.44	344.69	96.79	244.69	226.77	338.38	222.6
c204775_g1_i3	3	0	15	1	4	77	11	3	4	9	4	1	2	8
c195037_g1_i2	45	21	59	9	154	113	139.49	182	159	76	232	83	95	89
c202765_g1_i2	0	3	9.81	3.52	6.68	17.85	12.22	13.94	11.83	15.41	7.83	17.85	42.08	8.78
c180973_g1_i1	1	0	2	0	3	4	28	43	14	13	30	39	24	42
c218135_g1_i1	0	2	0	0	0	0	0	0	0	1	1	1	1	0
c208768_g5_i5	0	2.42	7.82	0	0	0	0	3	4	3.36	1	2.5	2	0
c208164_g1_i2	61	74	109	30	121	217	86	54	60	78	67	94	80	73
c216167_g2_i1	3	1	13	1	0	0	3	8	1	5	1	1	0	2
c111171_g1_i1	1	1	2	2	1	2	1	0	4	0	2	0	2	0
c215559_g2_i3	303.25	249.71	203.4	46.92	253.04	363.74	353.26	118.81	125.87	166.27	89.15	120.81	168.87	177.69
c208997_g1_i4	19.45	9.69	18.56	29.77	6.87	422.6	7	5	0	12.26	0	0	5	8.66
c194146_g2_i1	129.13	142.32	93.73	34.21	114.23	115.65	219.2	98.19	224.85	240.91	425.36	646.5	305.13	153.28
c182432_g1_i2	2	0	0	0	0	5	6	8	5	1	0	0	5	3
c174223_g1_i1	0	0	3	0	1	2	5	3	3	1	2	2	1	1
c206645_g3_i1	19.51	19.57	4.81	6.62	8.43	4.18	9.25	4.33	9.21	10.39	1.89	1.7	4.57	7.13
c206989_g3_i1	16	13	2	4	9	29	0	0	0	1	0	1	2	3
c95274_g1_i1	5	5	1	1	7	4	0	1	1	0	0	0	0	0
c190443_g1_i2	207.19	245.85	1089.1	153.82	1050.87	546.02	711.69	607.8	951.58	687.32	1223.36	1595.22	1080.56	895.3
c203666_g1_i3	0	1	3	2	1	2	18	16	7	2	11	9	5	9
c191739_g1_i3	13	10	30	4	29.21	45	96.22	26.35	35.45	30.32	31.21	54.29	27.22	42.44
c216069_g2_i4	1	4	2	0	3	6	2	1	0	3	2	2	3	5
c146408_g2_i1	4	2	2	0	4	18	6	1	0	3	1	2	0	1
c174120_g1_i1	0	2	1	1	3	3	0	0	0	0	1	1	1	1
c171297_g1_i3	53	50	75	17	62	97	75	30	25	31	13	35	29	40
c214728_g1_i4	13.1	11.57	11.51	1.07	20.2	20.77	30.41	7.94	14.14	17.74	8.65	12.93	22.42	10.59
c214559_g1_i2	120.53	61.33	139.21	19.97	106.11	209.08	144.75	139.94	94.35	89.44	100.1	89.52	131.1	147.65
c211206_g1_i1	18.18	28.03	30.17	3.24	17.99	39.33	25.94	16	12.56	22.83	17.06	16.82	18.97	30.27
c210546_g1_i11	77.14	13.55	57.73	2.77	26.43	27.21	41.74	34.12	14.8	12.47	11.54	10.08	14.43	20.94
c217054_g1_i7	1	2	5	2	3	5	12	4	3	6.14	2	7	8	7
c163614_g1_i2	7	7	13	0	18	34	26	13	17	12	5	10	16	12
c194430_g2_i2	4.74	3.98	7.84	1	0	15.86	14.86	4.88	5.66	1.62	0	9.13	11.27	6
c182622_g1_i1	0	1	0	0	1	0	0	1	0	1	0	0	2	0
c208701_g2_i4	5	1	3	1	6	13	16	2	3	11	9	12	3	12
c186093_g1_i2	12	6	15	1	9	7	23	6	14	5	10	1	1	3
c222077_g1_i1	75	74	109	18	79	112	134	65	52	71	34	42	62	75
c211175_g4_i1	3	2	10	6	8	13	5	14	18	12	8	12	8	18
c208626_g2_i1	21	48	5	1	9	1	0	0	0	0	0	0	0	0
c214786_g1_i2	22	20.32	44.98	8.53	44.99	49.68	89.64	74.19	45.67	36.45	66.72	36.17	58.51	50.55
c202709_g1_i4	144	141.01	298	40	237	287	521	279	260.56	274	306.48	459	375	415
c215827_g2_i1	0	0	2	0	2	1	10	2	3	2	3	3	1	1
c207664_g1_i1	17	26.35	8	2.22	14.49	42.42	17.22	12	7.36	25.12	12	8	14.87	7.81
c207476_g1_i1	1	1	1	0	4	0	16	6	1	0	2	0	1	2
c192542_g1_i4	11	11	6	6	7	45	3	2	0	3	2	2	1	8
c263057_g1_i1	0	0	0	0	3	1	4	0	1	3	1	1	1	2
c210336_g1_i1	2	2	19	4	17	11	42	23	27	26	42	35	37	33
c161679_g1_i2	7	3	2	0	1	3	6	1	6	0	2	5	2	0
c159341_g1_i1	0	0	0	0	0	2	1	0	0	0	0	0	0	0
c214912_g1_i4	16.74	21.64	11.03	2.39	11.44	16.36	14.76	14.54	8.72	9	8.62	4.81	5.41	13.43
c189301_g2_i2	3	1	4	1	3	7	18	4	2	1	3	4	2	4
c213482_g1_i4	5	16.89	3.71	1	10	10	6	2	4	8	6	38	4	10
c162321_g1_i2	8	5	1	1	4	3	0	0	0	0	0	0	0	0
c222287_g2_i1	3	4	4	1	7	15	43	4	14	3	2	7	6	5
c219480_g1_i2	56.43	19.81	52.8	10.42	53.35	42.25	87.01	34.38	45.18	45.84	15.63	52.05	36.25	45.45
c211018_g2_i3	80	45	81	22	68	108	115	75	59	69	37	40	68	63
c208718_g5_i1	0	0	1	0	0	1	1	0	1	2	1	0	0	2
c212848_g1_i14	23.82	25	29	3	22.37	37.31	57.34	32.7	25.6	31	10.63	20	36	25
c185301_g1_i3	4	1	5	0	7	9	6	3	12	6	0	2	7	8
c182999_g2_i2	0	1	1	1	0	0	0	0	0	0	0	0	0	2
c218643_g1_i4	24.8	23.37	55.41	0	8.14	69.37	108.39	19.16	31.77	33.17	16.86	24.17	49.07	42.69
c201119_g1_i7	23.52	0	14.52	9.83	22.33	28.4	0	3.05	0	0	15	0	5.55	0
c150305_g1_i2	0	0	1	0	0	2	9	1	1	2	3	0	0	0
c207068_g1_i3	0	0	10	2	14	15	81.11	11	12	19	21	33	26.68	20.57
c216235_g2_i4	63.19	84.94	43.71	2.62	25.6	56.27	3.8	3.79	0	1.29	1	2.61	3.83	0
c195827_g3_i3	3.3	25.79	12.3	3.43	7.7	28	2.73	4.95	0	7.19	0	0	6.28	15.65
c217279_g1_i3	761.43	825.76	966.07	251.38	1141.31	2125.59	1078.16	523.29	510.95	696.82	326.92	512.07	703.78	850.15
c196658_g2_i3	0	0	0	0	0	1	0	1	0	1	2	0	8	1
c215936_g1_i3	25.06	36.62	41.5	12.51	36.5	149.67	31.22	16.31	22.16	58.28	26.37	18.92	23.3	43.36
c217204_g1_i5	26.61	36	50.95	6.66	38.17	67.67	91.65	51.36	45.54	53.88	26.61	51.57	68.29	50.94
c213932_g1_i3	17	20	28	3	11	12	9	17	9	13	13	9	15	14
c192763_g2_i1	6	12	23.01	2	20.6	26.5	9	7.72	7	6	12.48	25	18	8
c214632_g2_i11	4	4	15	5	19	9	145	26	32	66	31	28	27	29
c214533_g1_i8	3	1	5	0	4	1	0	0	2	0	0	3	2	1
c174967_g1_i1	0	0	0	0	0	0	2	2	1	0	0	0	0	0
c213025_g1_i2	154.26	155.61	93.54	38.48	83.96	132.77	2.54	144.95	22.16	21.24	27.26	20.33	25.03	12.39
c196269_g1_i4	0	0	22	4	26	16	26	1	5	21	7	19	2	14
c222142_g1_i2	64	139	166	66	216	375	262	431	105	109	65	109	107	121
c190867_g2_i2	7	10	26	1	32	29	17	17	24	10	9	13	18	15
c213993_g1_i1	114.11	60.5	104.66	13.46	94.85	119.6	181.25	70.36	74.95	82.6	39.44	70.65	87.52	71.4
c199353_g1_i4	8	0	3	2	1	2	9	1	3	2	0	1	1	2
c202067_g3_i1	114.86	313.43	214.16	47.13	213.83	130.14	493.93	156.17	170.35	35.99	193.82	310.6	85.27	127.66
c102127_g1_i1	0	0	1	0	0	0	1	0	0	0	0	1	1	0
c201894_g1_i3	18	23	22	3	19	22	17	8	9	22	8	16	20	13
c203089_g1_i5	42.23	44.92	62.49	11.89	44.13	67.15	42.89	41.83	25.3	44.37	24.49	18.65	29.76	40.45
c180343_g4_i1	0	0	1	0	0	1	1	0	1	0	0	3	0	0
c344_g1_i2	0	0	1	0	0	0	0	2	0	0	0	0	0	0
c221798_g1_i1	120.9	88.81	128.25	15.42	132.94	174.66	263.53	129.04	109.57	82.52	78.39	85.96	115.29	79.72
c215293_g1_i2	5	10	11	2	5	10	4	2	2	6	1	1	2	3
c163217_g2_i1	1	0	1	0	4	1	0	0	1	0	0	0	0	0
c218935_g1_i2	239.86	232	318.9	79	282.61	484.04	430.2	293	183.75	241	152.71	209.8	250.52	308
c216105_g1_i2	30	13.6	40.93	12.8	36.89	126.4	21.95	22	18.82	19	13	21.74	14	32.77
c231592_g1_i1	0	0	0	0	4	1	0	0	0	0	1	0	0	0
c141629_g1_i1	0	0	0	0	0	3	0	0	0	0	1	4	1	0
c202313_g1_i2	22.39	10	23.32	8	30	19	36	21.43	14	18.46	6	10	8	12.31
c210913_g1_i5	15.63	15.86	23.05	9.75	26.88	10.22	163.33	33.4	36.04	41.15	29.22	23.83	44.68	28.4
c218100_g2_i1	35	38	280	147	239	1115	123	63	75	104	58	85	132	147
c188670_g1_i2	7	9	3	4	7	11	11	4	4	2	8	4	9	5
c209775_g1_i1	1.98	5.36	15.65	5	10.39	19.39	15.45	20.29	10.9	7.89	7.4	34.26	15.71	20.58
c217769_g1_i4	61.92	27	181.82	31	238.31	185.47	794.64	534.35	691.68	406.79	488.26	430.6	665.5	544.45
c206197_g1_i4	15	19.44	39.38	4.32	18	43.96	27	18.29	21.37	20.77	18.36	24	21.6	22
c176981_g1_i2	3	1	2	3	0	5	2	3	0	1	0	1	0	1
c212789_g1_i4	8	7	76.91	8	72	63	123	92.87	72.98	72	51	56	57	52
c211233_g2_i4	54.51	62.52	72.22	21	62.33	138.93	112.9	66.45	61.7	65.72	42.56	51.95	72.69	61.37
c200244_g1_i1	177.01	187.22	175.42	27.23	141.29	163.87	172.01	108.68	93.37	107.63	109.38	109.57	140.05	118.29
c219963_g1_i1	14.77	1.84	6.88	0	5.98	14.8	33.89	9.11	6.5	1.59	11.32	7.82	12.59	22.29
c218634_g1_i3	45.9	4.12	17.01	0	20.17	44.24	51.8	24.99	11.03	11.05	5	13.06	39.77	12.84
c212549_g2_i10	0	7.36	126.61	0	118.63	36	328.41	26.48	84.76	15.68	53.76	39.39	27.65	34.7
c214986_g1_i3	37.96	33.5	131.14	5.07	134.06	68.82	463.48	111.33	90.99	63.22	59.26	92.27	85.85	134.43
c212497_g1_i6	56	74	48	10	33	57	62	14	26	29	18	44	20	22
c188837_g1_i2	0	2	2	0	4	3	1	0	1	0	0	2	2	2
c205462_g1_i8	11.73	8.48	25.11	0	44.39	40.87	29.45	28.25	12.37	10.8	8.65	36.53	29.89	19.49
c152494_g1_i1	4	3	2	0	2	3	2	0	0	0	2	0	0	0
c28555_g1_i1	7	3	11	1	5	11	16	4	10	5	3	6	9	9
c207940_g4_i2	89.92	51.76	202.87	17	327.75	255.87	257.93	91.74	156.9	142.24	237.92	96.91	55.85	149.89
c176801_g1_i1	9	10	6	4	4	3	1	0	5	0	1	3	2	1
c35092_g1_i1	0	0	0	0	0	0	0	0	0	0	0	0	1	1
c204765_g2_i10	32.89	40.4	24.74	0	42.31	42.92	26.28	7.69	10.7	9.77	1.49	7.94	17.52	25.09
c167521_g1_i1	0	5	0	1	4	3	2	1	1	1	0	0	1	2
c147901_g1_i1	12	4	10	3	12	14	13	1	1	1	3	9	8	4
c121805_g1_i1	0	1	2	0	3	0	0	1	1	2	1	1	0	1
c191306_g1_i1	0	1	1	0	0	1	0	0	0	0	0	0	2	0
c214713_g2_i10	13.99	8.72	24.95	8.81	16.08	42.72	39.14	16.59	18.48	30.12	10.97	14.78	23.64	12.03
c132544_g1_i1	0	1	0	0	1	0	0	0	0	0	0	0	0	1
c210995_g1_i5	17.31	13	31.87	5	25.53	20.43	74.66	71.08	37.22	36.34	20.28	21.34	21.25	20.28
c195747_g1_i2	254.78	185.83	81.15	45.6	136.59	160.29	31.54	17.67	18.22	9.39	3.35	11.46	5	17.32
c210919_g1_i2	44.12	39.53	56.98	0	56.54	111.74	97.85	44.39	90.49	10.06	83.63	293.6	155.82	141.84
c205406_g2_i1	0	0	0	0	0	0	0	17	9	1	0	0	0	0
c218647_g1_i5	13.87	15.38	64.53	14.41	221.88	151.7	117.38	25.35	27.73	12.99	20.15	53.76	25.87	48.91
c218144_g1_i3	2	0	2	0	2	3	5	1	0	1	2	1	1	3
c206063_g1_i2	14.49	11.47	19	6	21	38.56	15.43	20.39	12.97	8.68	21	22.87	12.63	14.44
c217740_g1_i5	14	20	11	6	16	37	4	4	3	5	5	4	2	1
c208700_g1_i1	15	22	16	6	16	49	34.5	28	23	18.23	15	40	25	19.32
c196843_g3_i2	8	8	5	0	9	11	14	4	4	6	2	2	3	9
c147604_g1_i1	0	0	4	0	0	1	9	2	5	4	1	4	6	1
c169966_g1_i1	1	0	2	0	0	1	2	2	3	0	0	1	1	4
c218732_g2_i5	8.49	10.43	17.97	0	11.68	19.33	36.73	12.74	27.43	8.94	16.3	41.02	29.9	19.34
c67479_g1_i1	0	0	0	0	0	0	0	0	0	0	1	0	1	0
c221669_g1_i3	4	1.05	11	0	5	7	28.15	10	5	1.04	4	9	4	13
c209183_g3_i2	741	803	1002	155	933	1304	770	376	627	471	593	837	691	613
c167582_g1_i1	18	6	9	8	14	34	16	2	2	0	2	4	6	4
c189414_g1_i3	12	16	7	0	6	16	5	5	2	2	0	0	4	8
c220313_g4_i1	1	1	5	2	2	2	4	3	0	3	2	2	4	4
c204067_g1_i8	42.45	27.39	78.53	22.42	72.01	164.56	121.56	85.85	55.68	54.14	37.55	59.58	71.48	45.28
c212367_g1_i2	117.43	119.67	176.61	35.84	161.65	346.02	219.36	136.44	99.71	171.96	103.75	165.86	149.6	154.77
c194771_g1_i7	2.07	1	6.5	1	3.11	0	4.25	2.07	4	1.2	1.09	3	2.16	0
c190617_g8_i1	0	0	1	0	0	2	11	2	2	0	4	0	0	1
c175960_g4_i1	0	0	1	0	1	1	1	0	0	1	0	1	0	2
c207032_g1_i3	1.94	0	2.16	1.33	6.63	15.96	17.28	22.84	12.24	9.65	27.26	33.27	16.69	29.67
c210726_g1_i2	4	9.91	19.61	21	36	164.36	12	20.09	16	44.13	14	26.32	29	66
c185845_g1_i1	19	8	187	15	262	135	322	450	620	412	690	700	608	566
c216853_g1_i5	16	4	35	3	31	27	11	17	16	18	10	25	21	16
c133062_g2_i1	0	0	0	0	1	3	2	0	0	1	0	2	0	0
c211017_g1_i6	34.15	20.26	156.79	25	190.86	190.59	739.46	462.53	349.35	241.29	400.97	500.12	357.16	581.43
c200320_g1_i5	11.99	5.15	13.59	0	5.17	30.37	111.64	25.24	19.63	37.69	0	3.85	10.3	20.04
c190587_g1_i4	13	2	1	0	6	7	0	0	3	0	0	0	1	0
c230088_g1_i1	0	2	0	0	0	1	0	0	0	0	0	0	0	0
c212792_g1_i6	69.92	90.35	190.58	31.44	241.71	277.97	269.13	160.2	155.14	139.82	131.35	175.7	179.99	168.76
c196290_g2_i5	1	0	1	4	1	4	2	2	2	0	2	0	1	1
c196013_g2_i3	0	1	9	2	2	6	2	6	2	2	2	5	1	3
c210233_g1_i2	2	7.13	12.49	0	13.7	4.51	7.77	7.63	4.26	8.54	1.03	8.29	9.28	4.23
c215712_g2_i3	4	3	4	0	1	5	4	2	1	1	1	3	10	7
c197508_g1_i2	0	1	0	0	0	0.48	2	0.15	1	0	0	3	0	0
c122435_g1_i1	1	0	2	0	2	0	0	3	1	1	0	0	0	2
c209616_g4_i1	1	0	1	1	3	1	11	8	0	25	4	0	8	2
c166725_g1_i1	0	0	0	0	0	3	0	0	0	0	0	0	0	0
c216198_g1_i2	4	5.31	13.5	0	4.26	4	9	1	3	12.29	5	3.57	8	9
c205200_g1_i1	0	2	1	1	3	1	5	3	0	0	2	0	1	2
c216183_g1_i5	13.69	9.9	15.52	4.56	23.19	24.46	20.1	5.9	7.77	11	16	19.13	13.9	15.07
c205588_g2_i2	0	0	0	0	1	0	2	1	0	0	0	1	0	0
c199566_g1_i3	0	12.79	0	0	0	16.36	13.1	10.77	12.69	0	116.34	53.6	0	0
c57936_g1_i1	0	0	2	0	5	4	1	0	3	1	0	0	0	1
c218683_g1_i6	19.97	33.76	30.46	3.42	14.05	32.47	22.26	9.06	11.2	17.22	5.44	12.18	16.25	10.91
c220102_g1_i2	30	42	25	17	21	13	2	71	28	24	25	3	9	26
c204026_g3_i1	2	0	2	0	2	2	1	1	1	2	0	2	2	2
c215836_g3_i1	1	0	1	0	2	1	2	2	2	2	1	2	7	4
c203966_g4_i3	0	1	0	0	0	1	3	1	0	0	1	0	1	0
c211276_g2_i4	14.28	2.32	2.21	2.01	12.33	22.09	27.21	6.43	7.63	9.71	8.26	8.34	11.14	35.49
c177871_g2_i1	0	1	0	0	6	2	4	2	3	2	1	0	2	3
c219158_g1_i3	12.15	14.24	44.93	2.85	16.59	81.53	10	10.65	10.61	0	14.87	25.22	8.79	8.81
c206760_g1_i3	8	6	13	2	15	15	21	13	13	9	6	16	8	21
c215565_g1_i2	218.3	169.28	304.98	44.56	324.17	358.14	383.92	237.21	159.32	195.95	135.11	189.25	220.01	179.66
c221017_g1_i3	123.97	94.84	102.17	24.45	112.07	127.84	237.51	70.7	87.22	42.57	31.55	74.66	69.95	119.74
c205259_g1_i2	4	0	5	0	7	11	4	57	21	19	24	9	1	9
c212899_g1_i3	37.77	57.91	28.21	9.39	35.06	81.07	34.64	9.28	23.32	7.02	12.81	104.58	8.46	33.21
c195786_g1_i1	2	1	7	3	4	7	0	5	6	2	3	2	1	8
c211817_g3_i1	13	18	19	3	22	28	30	13	27	16	23	27	9	29
c210152_g1_i1	14.59	9.77	13.48	2.27	12.42	14.55	18.91	14.89	13.61	11.29	12	15.83	11.59	7.55
c173001_g1_i1	0	0	0	0	1	4	0	1	3	0	0	0	4	0
c217048_g1_i2	4.43	11.78	0	0	0.85	33.66	318.87	115.99	126.5	75.04	79.51	140.95	138.68	127.22
c191613_g3_i2	2.37	4.69	2.87	0.43	11.65	3.02	4.67	0	3.8	0	3.33	10.58	7.77	4.63
c204401_g1_i7	18.95	9.87	12	5.71	21.82	10.61	4.85	1.77	7.35	16.81	13.22	49.84	24.71	30.95
c195746_g1_i7	20.91	17.2	22.71	0	12.22	31.05	49.45	7.64	6.24	10.23	9.14	2.07	13.99	8.88
c211654_g1_i8	80	68	212	46	186	388	218	177	130	155	113.53	140	253	189
c202444_g2_i3	7	12	5	1	216	60	0	19	1	2	30	1	20	13
c197258_g1_i4	1	0	1	1	1	2	1	4	0	3	1	1	0	0
c196536_g1_i1	38.39	55.65	6.72	0	31.94	47.16	77.42	0	13.39	27.14	20.75	33.56	13.48	5.52
c212147_g2_i8	52	46	35	15	64	114	45	17	22	9	15	30	32	49
c248814_g1_i1	0	0	0	0	0	0	0	0	2	0	0	0	0	0
c206695_g3_i1	1	3	7	1	10	6	34	10	11	8	14	18	21	23
c217922_g1_i3	61.11	55.13	86.05	19.58	77.42	127.36	107.21	39.93	50.45	50.53	32.98	57.7	65.29	49.8
c191545_g1_i1	7	1	7	0	5	7	14	6	2	3	5	7	9	3
c188167_g1_i5	5	7	2	0	0	1	0	3	0	3	0	3	2	0
c192142_g2_i3	69.79	38.49	17.05	3.22	29.73	94.77	47.19	3.77	15.52	30.14	10.4	35.39	34.61	5.75
c197169_g1_i1	12	17	20	1	15	47	16	8	10	1	12	17	11	20
c208092_g3_i1	1	0	1	0	0	1	0	0	0	0	0	0	2	0
c210379_g1_i3	15.83	7.97	13.44	5.2	25.89	22.56	60.15	31.53	22.71	31.32	19.57	18.91	33.92	26.81
c201672_g1_i2	9	7	13	2	13	14	17	10	9	23	15	21	15	17
c205766_g6_i2	54.1	19.2	54.77	9	37.35	44.48	123.13	38.66	49.45	47.99	19.55	40.71	38.22	38.57
c203991_g1_i1	0	0	0	0	0	1	0	1	0	0	1	1	1	1
c209526_g2_i1	21	41	6	2	27	15	64	19	46	0	36	35	46	21
c213408_g1_i8	290.58	223.89	199.8	37.39	142.63	288.33	84.13	82.81	49.19	59.43	47	67.46	61.36	68.62
c141098_g1_i1	5.35	0	6	2	17.11	11.04	11.65	0	6.27	14.53	17.25	46.54	15	12.82
c208330_g1_i6	23.1	23	34.3	6	63.26	46	50	48	26.75	23.94	36	46.48	43.51	53
c211224_g1_i1	12	13	25	20	36	236	26	6	16	21	7	4	12	25
c207538_g2_i1	1	0	0	0	4	4	1	2	1	1	1	6	2	2
c199750_g1_i7	66.69	55.41	73.66	16.41	91.37	130.79	85.72	44.61	65.41	88.84	127.87	183.32	88.29	119.24
c189744_g1_i1	0	0	0	0	2	0	5	5	3	0	1	1	0	0
c185698_g1_i2	4	4	7	1	10	5	13	9	6	9	8	6	10	8
c211454_g1_i2	55.07	53.94	22.57	6.02	53.15	64.15	49.71	31.23	16.76	17.63	23.66	26.9	24.76	27.6
c203440_g1_i2	2.65	14	29.62	3	29.93	37.66	81.57	47.83	45.27	65.28	80.24	78.45	61.26	56.99
c190599_g1_i4	4	6	3	3	3	9	5	2	4	1	3	17	7	3
c218632_g1_i3	98.93	87.35	0	0	0	0.05	0	136.76	0	61.39	76.16	0	69.74	44.94
c211282_g1_i5	0	2	2	0	2	2	0	1	2	1	0	2	0	2
c182617_g1_i1	1	6	2	0	3	12	6	0	1	0	1	1	2	4
c170241_g1_i1	12	6	50	5	64	68	140	51	75	59	49	125	76	85
c187497_g1_i1	4	3	4	0	8	8	12	6	5	8	6	3	5	8
c135840_g1_i1	0	5	2	1	4	8	10	3	0	1	1	1	3	4
c214380_g1_i5	26.42	27.96	125.53	103.54	167.81	662.24	134.8	153.43	179.89	354.72	125.9	284.61	287.48	430.8
c215481_g2_i12	10.87	13.66	38.76	18.69	62.76	26.23	61.88	27.4	11.73	31.23	11.84	76.79	53.9	57.18
c111161_g1_i1	1	1	0	0	0	0	4	0	0	2	1	0	1	2
c206977_g1_i1	0	0	3	0	4	2	0	2	0	9	1	0	1	2
c210341_g1_i5	163.37	204.78	230.74	41	214.36	338.36	263.19	158.77	135	112.98	120.35	118.47	156	161.72
c207855_g1_i4	14	54.26	42.79	9	22.97	26.74	52.6	36.49	21.97	40.05	20.4	28.87	28.44	31.29
c210474_g1_i1	0	0	2.61	0	2.46	1.89	21.78	6.78	4.36	4.58	2.28	17.48	5.96	8.15
c202474_g1_i4	6	4	6	1	9	7	13.78	9	8	3.63	6	2	6	3
c189042_g1_i4	24	37.58	10	5	23.84	39	3	6	5	18	9	17	7	18
c220766_g2_i4	197.3	186.58	179.54	28.53	193.73	241.57	242.04	62.36	114.12	63.12	52.38	0	77.88	92.68
c200928_g2_i4	21.31	26.44	34.28	4	27	17.06	126.14	49	50	41	56.03	29.09	73.14	26
c190545_g2_i2	3.71	10	67.58	7.7	28.33	22.63	122.61	16.67	17.96	1.05	0	4.96	23.78	15.88
c190585_g1_i2	5	7	0	0	1	8	0	5	3	2	0	2	1	0
c187851_g1_i2	2	1	3	0	6	4	9	14	6	10	8	2	9	11
c205363_g3_i3	18.3	19.68	29.28	6.37	40.63	49.76	20.71	30.84	17.62	35.14	7.78	31.46	26.54	34.36
c175786_g1_i1	0	1	3	1	0	2	5	0	1	2	2	2	2	1
c207571_g2_i3	181.23	249.54	191.91	126.46	317.43	559.14	208.52	87.83	98.53	201.12	147.84	162.82	111.78	146.15
c206835_g1_i2	23.18	14.93	35.56	4	27.03	46.41	38.7	67.28	35.54	38.64	22.87	18.62	21.53	14.85
c218158_g1_i2	130.85	394.61	50.67	37.64	131.88	111.85	59.04	15.98	38.02	37.45	23.33	22.28	30.04	16.35
c62638_g1_i1	0	0	0	0	1	1	1	0	0	1	0	0	0	1
c171758_g2_i1	0	3	3	1	2	0	2	3	5	0	2	4	6	0
c208849_g1_i2	217.29	232.77	136.44	24.91	101.58	168.4	73.88	42.91	28.8	35.44	27.03	29.32	44.67	28.54
c176932_g1_i1	3	2	3	0	2	11	4	0	1	4	1	1	2	0
c186791_g1_i2	0	1	2	0	4	0	8	3	1	2	0	0	1	0
c215497_g2_i1	281	265	371	57	367	486	555	201	279	229	189	258	282	247
c210837_g2_i3	8	8	26	6	12	28	25.18	27	12	22	8	14	15	18
c203720_g1_i3	3.09	2	17	0	6	18.9	56.9	25.42	16.55	21	25.79	35.9	29.61	24.57
c228205_g1_i1	0	3	0	6	0	0	0	3	0	0	1	0	0	0
c217069_g5_i1	4	4	1	1	1	1	2	0	1	0	1	0	1	1
c166125_g1_i1	0	1	2	0	1	0	2	1	0	0	0	1	0	0
c221208_g1_i2	7.22	4.7	14.97	3.81	12.7	20.96	24.67	14.38	13.65	10.85	11.32	19.65	11.77	18.43
c133619_g2_i1	0	4	0	350	0	0	0	2	0	0	1	0	0	0
c203480_g2_i6	18.87	10.03	68.09	3.24	39.41	58.25	36.03	73.18	58.34	28.53	89.87	83.75	72.95	74.58
c187541_g1_i1	1	1	3	1	0	3	2	5	4	1	0	0	1	1
c222318_g1_i1	93	51	118	9	106	135	238	113	97	109	34	100	108	94
c194394_g2_i4	2.97	1.72	0	1.24	1.58	3.22	0	0	0	0	3.44	0.03	0	0
c210693_g1_i6	3.15	2.25	8.19	0	15.57	17.88	24.76	12.72	6.21	22.82	7.41	10.97	13.01	12.72
c219384_g1_i5	21.15	9.23	39.5	12.1	25.26	35.33	46.41	21.4	40.84	39.12	36.88	99.22	36.18	25.41
c219069_g1_i3	5.3	3.47	12.37	0	6.02	21.88	32.37	23.98	15.21	25.64	23.98	12.4	8.45	47.67
c206211_g3_i1	0	0	0	0	1	1	0	0	0	0	0	0	0	0
c193947_g3_i1	2	2	1	0	2	1	34	14	21	5	21	16	26	12
c211899_g1_i11	100.2	147.93	96.68	49.34	105	280.02	13.45	2.37	6.79	27.99	19.95	5.3	28.43	37.88
c163817_g1_i1	3	2	5	1	1	6	3	3	2	1	1	0	5	3
c210573_g1_i5	6	3.26	43.35	3.69	48.53	24.61	405.6	114.04	93.67	76.73	75.54	157.9	199.49	85.98
c192083_g2_i1	1	1	0	0	0	0	3	0	0	0	1	1	1	4
c142017_g1_i1	5	1	0	0	1	2	0	12	3	1	0	5	10	4
c89688_g1_i1	0	0	0	0	1	0	1	1	1	0	0	1	0	0
c218212_g1_i2	18	10	39	7	39	39	77	87	53	36	51	45	25	34
c212488_g2_i2	32.45	44.58	63.59	20.18	75.87	150.1	70.95	49.28	33.14	47.66	35	29.31	50.02	39.94
c210405_g1_i1	167.8	182.89	268.03	45.96	287.36	402.19	200.56	137.61	186.31	240.77	137.66	162.06	183.85	207.98
c208710_g3_i4	29	16	33	7	34	61	68	45	31	30	12	24	26	39
c203788_g2_i3	4	3	7	2	11	8	13	4	5	5	6	6	8	3
c205710_g1_i4	56.12	0	63.56	4.42	75.06	95.09	90.92	60.26	69.36	104.77	51.96	37.31	79.44	39.96
c205206_g2_i1	1.79	0	10.87	0	11.98	1.99	16.07	3.5	2.89	2	1.6	7.58	0	4.08
c217984_g1_i2	162.72	414.65	184.45	38.56	188.71	241.25	315.25	70.28	143.12	91.6	71.52	94.29	123.27	131.44
c211341_g2_i7	3.02	0	38.78	7.38	32.3	13.77	3.81	15.23	7.03	41.58	2.15	2.03	14.33	10.63
c178695_g1_i1	44	15	5	1	3	9	1	0	0	0	1	0	0	1
c180980_g1_i2	1	0	19	1	25	4	90	17	14	11	25	2	11	17
c218465_g1_i1	66.34	56.88	98.23	11.17	115.15	102.24	152.8	71.38	80.28	50.25	44.71	81.42	76.61	64.43
c161226_g1_i1	0	0	8	3	8	6	11	2	9	14	1	7	2	16
c219671_g1_i1	128.77	117.08	275.04	45	242.94	390.03	414.98	204.23	170.95	194.54	137.24	175.28	199.28	200.17
c216094_g1_i1	9	2	5	0	10	6	15	3	7	2	1	4	3	4
c203957_g5_i1	0	0	0	1	1	0	3	1	0	1	1	2	4	0
c47360_g1_i1	0	0	0	0	2	0	2	0	0	0	1	0	0	1
c180833_g1_i1	6	1	12	1	1	12	2	2	4	6	0	0	3	2
c204813_g4_i1	0	0	0	0	0	2	3	0	2	2	6	2	5	1
c215068_g1_i3	13.28	9.4	24.84	6.37	59.55	59.75	112.91	47.1	51.68	14.84	10.58	17.04	47.17	19.1
c181666_g2_i2	0	2	0	1	0	0	12	11	6	8	13	11	5	11
c199654_g2_i1	11	1	1	2	6	15	14	5	7	0	0	1	6	2
c136611_g1_i1	0	0	0	0	0	0	1	0	0	0	1	0	0	0
c198268_g2_i2	0	0	10	3	5	1	2	13	10	17	14	34	32	7
c151859_g2_i2	3	7	0	0	1	1	0	0	0	0	0	5	0	0
c206746_g8_i1	1	0	0	1	0	2	5	0	1	0	0	0	1	0
c202563_g2_i2	9	5	14	1	22	8	40	4	28	15	13	3	3	6
c215471_g1_i4	43.59	66.85	57.63	9.4	63.14	80.48	22.83	22.57	12.08	19	13.92	10.58	13.22	19.4
c209000_g1_i1	39	36	33	6	42	37	88	20	19	11	10	6	7	17
c255708_g1_i1	0	0	0	0	0	0	0	0	0	0	1	0	0	0
c214319_g1_i1	33.54	16.49	41.64	5.45	46.99	62.38	83.64	47.87	31.16	19.16	30.72	25.68	43.47	40.04
c216718_g1_i7	9.37	15.18	25.61	4.6	28.6	22.68	27.36	32.01	14.59	24.76	17	29.14	27.32	16.84
c211242_g1_i1	84	78.78	279.75	100	198	348	274	233	227	451.83	210.91	491	392.86	378.83
c202123_g1_i2	10.87	4	9.39	0	26.52	37.24	48.53	23.79	33.2	30.64	13.24	11.84	11.89	45.93
c180629_g1_i5	33	17	3	0	2	26	0	3	2	2	0	3	6	1
c196772_g2_i2	27.34	34.69	247.43	20.16	285.19	174.64	674.99	405.57	523.28	306.57	816.48	1087.24	587.59	377.88
c248762_g1_i1	0	1	0	0	0	0	0	0	0	0	1	0	1	0
c221358_g1_i1	83.47	94.21	66.65	27.69	104.6	300.3	317.31	97.91	109.6	44.47	24.4	33.24	92.62	74.57
c216974_g1_i2	23.04	9.65	45.07	5.7	25.08	54.5	50.56	29.08	11.65	14.57	16.5	36.28	19.73	22.83
c215973_g2_i1	36.51	45.1	39.86	11.89	41.27	115.72	13.16	11.93	18.12	15.8	2.06	11.49	16.69	32.14
c206083_g5_i1	111	118	33	23	58	115	24	19	6	10	10	4	13	9
c227557_g1_i1	30	0	1	0	9	34	0	0	3	0	0	0	8	0
c184618_g2_i1	10	7	1	1	1	3	0	2	0	1	1	1	0	3
c123089_g1_i1	21	61	0	0	0	154	4	46	0	0	13	0	3	0
c192195_g2_i4	24	26.55	73.06	9	23.01	17	685.17	156.36	247.54	256.97	324.97	12	348.64	117.32
c191068_g2_i1	19	27	15	5	16	22	1	5	3	2	2	0	4	12
c210103_g1_i4	55.27	80.8	172.12	35.12	149.36	162.53	347.48	201.07	169.56	204.09	289.71	121.4	367.22	225.59
c205714_g2_i1	1	2	0	3	1	3	8	3	7	3	1	1	1	3
c214569_g1_i3	26.51	25.37	28.9	12	32.59	29.49	4	16.54	10	7	4.39	11	7.54	9
c216605_g1_i4	6.74	2.5	6.52	3.49	7.22	11.69	41.59	14.66	12.87	27.92	6.4	14.07	16	16.21
c203068_g1_i2	7	2	14	0	11	16.49	20	16	0	21	12	11	8.5	13.34
c192895_g3_i3	4	10	6	5	18	18	28	21	11	10	4	7	6	9
c168501_g1_i1	2	0	6	1	5	3	13	6	2	5	6	6	9	7
c182446_g1_i1	0	0	1	0	0	1	3	1	0	0	0	0	0	1
c198893_g3_i1	20	15	61	12	52	67	140	75	59	76	127	197	122	150
c192554_g2_i1	3	3	7	1	9	3	13	10	8	10	4	3	10	7
c167042_g1_i1	0	0	0	0	0	1	0	0	0	1	1	0	0	0
c214378_g1_i1	18	24	46	13	39	15	73	44	52	26	21	54	17	25
c217064_g2_i5	0	33.35	18.63	24.71	89.9	161.89	39.13	30.6	12.14	87.16	40.53	64.05	56.92	103.38
c207957_g2_i5	26	19	26	7	31	22	4	12	9	1	13	2	13	11
c215582_g1_i1	111.57	62.34	62.17	17	86.63	144.42	105.73	55.42	55.19	68.85	45.85	57	85.27	73.15
c208720_g3_i1	0	0	0	0	0	0	0	0	0	0	0	0	0	0
c199515_g5_i5	3	0	5.5	0	19	55.61	212.15	90.03	22.9	3	33.96	89.42	70.85	30
c200316_g1_i4	18.81	16.47	28	8.49	29.06	61.92	24.34	10	7.52	4	3	3.48	9.59	9.94
c134644_g1_i1	0	0	0	0	0	0	0	0	0	1	0	0	0	1
c115938_g1_i1	5	4	1	0	0	2	0	0	0	0	0	0	0	0
c212388_g2_i7	2	0	111	6	62	52	41	14	7	32	22	1	48	60
c276702_g1_i1	0	0	0	0	0	1	2	0	1	1	1	0	0	0
c167998_g1_i4	7	8	40	9	37	46	25	20	27	30	14	44	46	24
c211691_g1_i1	36.42	56.19	73.84	4.46	109.9	104.57	382.25	60.99	56.73	40.64	26.31	77.93	68.45	47.44
c210678_g3_i6	0	0	0	5.27	0	3.42	1.17	0	0	0	0	0	0	2.24
c16496_g1_i1	0	0	2	0	2	2	4	1	2	2	2	5	0	2
c262045_g1_i1	0	0	0	0	0	2	0	0	0	0	0	0	0	0
c218865_g1_i5	7.45	2.54	20.57	0	16.53	12.83	59.45	14.15	27.02	24.37	12	15.23	15.87	26.29
c189541_g2_i2	6	1	5	1	4	5	4	2	1	2	2	2	1	4
c166331_g1_i1	4	3	1	2	2	1	3	0	1	1	1	1	0	0
c185056_g1_i2	3	8	6	1	1	16.14	5.16	1	4.51	2	4	6.08	9.7	2.4
c212994_g1_i12	11.51	8.98	14.28	0	19.74	27.53	76.04	18.13	37.01	20.86	13.29	12.98	36.71	18.9
c180612_g1_i1	1	0	0	0	1	0	1	0	2	1	1	0	0	0
c41958_g1_i1	0	0	0	0	0	1	0	0	0	0	0	0	0	0
c214381_g1_i7	29.65	53.81	46.65	22.42	63.61	184.33	37.93	17.18	33.59	32.06	34.66	92.68	27.55	60.77
c201989_g1_i1	0	0	0	0	0	1	0	1	1	1	0	4	2	0
c212406_g1_i1	2	2	3	1	7	1	18	0	1	1	4	5	3	2
c221975_g1_i2	70.67	46.83	131.07	48.74	61.36	261.79	9.35	27.3	13.89	14.75	7.69	5.27	13.07	15.08
c219501_g2_i1	1	2	2	2	0	0	0	4	0	0	1	0	4	0
c204652_g1_i4	68.37	84.45	49	22.43	52.36	173.75	12.47	18.44	34.7	88	8.58	59.23	17	78.74
c193172_g1_i2	4	1	7	1	2	2	7	3	5	4	1	1	0	4
c191530_g1_i3	7	7	33	2	32	34	39	12	8	8	10	32	29	24
c187949_g1_i1	3	2	10	0	6	7	14	5	4	2	3	1	1	3
c171400_g2_i1	3	1	4	0	2	0	6	1	4	1	0	2	0	0
c214105_g1_i3	5.89	4.53	19.27	5.37	7.13	29.63	7.86	8.27	9.95	12.15	6.72	9.91	8.94	5.64
c190362_g1_i3	20	16	23	5	20	34	58	21	20	32	7	3	16	19
c212712_g1_i3	72.86	34.63	52.3	12.62	56.01	100.32	61.15	29.09	30.08	19.74	23.47	24.05	37.53	35.59
c217389_g1_i2	81	40.7	107.76	22.4	53.68	80.05	26.78	18.73	53.6	53.35	0	0	0	19.88
c217264_g1_i2	118.09	134.19	295.39	47.98	278.28	360.04	684.94	320.35	282.82	281.71	262.45	315.53	374.48	372.36
c179341_g1_i8	282.23	319.72	171.09	51.27	139.63	164.55	10.85	46.14	18.47	28.02	12.91	13.31	13.61	16.55
c167400_g1_i1	29	73	26	1	48	63	18	31	5	15	27	4	27	11
c218305_g1_i1	57	50	81	27	101	223	103	57	60	90	44	59	64	86
c123508_g1_i1	0	1	1	1	6	10	10	6	1	5	2	6	8	9
c212662_g1_i8	4	6	9	0	11	20	10	9	4	3	1	10	5	10
c165863_g1_i1	0	0	0	0	0	0	0	0	0	0	0	0	0	1
c274975_g1_i1	0	0	0	0	0	2	0	0	0	0	0	0	0	0
c221061_g3_i2	584.9	383.76	461.54	111.3	489.19	574.76	452.31	264.22	202.64	230.77	103.88	243.12	243.58	189.41
c207289_g1_i12	29.88	24.93	41.47	13.72	52.1	67.3	202.68	47.03	49.09	52.91	17.78	30.56	47.78	64.52
c213726_g1_i2	50.22	9.92	0	10.18	21.97	36.75	10.07	5.19	4.99	0	0	17.51	5.08	14.94
c202395_g3_i2	1	3	0	0	0	3	0	1	2	1	0	15	3	1
c186911_g5_i1	19	13	7	1	2	10	1	7	1	3	1	7	3	1
c165632_g1_i1	3	3	3	0	0	4	5	1	2	1	1	3	4	2
c216740_g1_i7	105.91	228.16	52.97	44.98	69.66	125.44	0	7.92	14.67	17.64	12.29	35.49	14.48	3.9
c203714_g2_i2	95	118	148	39	80	139	66	58	51	75	40	45	53	80
c219690_g1_i5	14.21	8.64	15.01	2.46	10.31	25.22	14.34	4.63	4.17	8.06	4.72	14.91	4.03	3.78
c283098_g1_i1	0	1	0	0	0	0	0	2	0	0	0	0	0	0
c216065_g1_i8	2.88	4.31	10.28	7.63	7.69	5.92	34.62	6.67	11.16	2.9	10.41	1.47	13.27	6.71
c176335_g1_i1	2	5	3	1	2	10	7	2	2	5	1	5	4	8
c219513_g1_i4	164.71	58.37	150.29	12.75	79.69	180.01	140.76	46.89	82.99	36.18	14.3	73	97.93	112.01
c198174_g1_i2	43	23.4	40	8	21	68.71	12	3	2	17	0	4	6	7
c213878_g1_i13	1.04	13.93	0	10.55	27.32	66.82	0	25.37	31.7	0	0	17.01	14.53	13.28
c192421_g1_i3	6	3	26	3	15	10	13	30	13	22	9	12	18	15.59
c217218_g2_i1	4	4	2	0	1	0	0	0	2	3	1	2	0	1
c206077_g1_i7	26.94	20.59	34.14	0	40.83	53.73	34.16	0	26.79	0	0	6.74	13.49	6.69
c122235_g1_i1	5	14	18	0	24	17	26	7	10	0	15	6	2	7
c216885_g3_i4	39.51	35.95	58.99	11.55	35.87	80.84	56.19	38.6	27.68	30.65	13.67	35.17	26.82	26.83
c192770_g1_i1	16	12	22	3	22	24	23	8	5	14	13	23	17	16
c221415_g3_i2	12.8	3.51	3.06	0	7.24	26.99	4.83	4.95	2.89	5.46	3.74	2.41	8.9	4.1
c219336_g1_i5	6	2.31	15.66	15.83	16.32	53.99	59.87	9.72	11.81	15.22	26.73	12.63	27.89	34.74
c129294_g1_i1	1	2	1	0	4	0	0	0	0	1	0	0	0	1
c162756_g1_i1	4	1	1	0	2	4	0	0	4	0	0	0	0	0
c215205_g1_i3	0	0	7	0	7	6	25	4	4	2	6	6	8	10
c220508_g2_i4	22.72	39.54	25.8	10.91	44.42	54.24	84.46	21.49	43.98	37.79	34.29	32.23	20.3	51.6
c219445_g1_i5	24	26	26	3	17	24	2	0	1	5	0	1	0	3
c205097_g2_i3	2.4	1	0	0	5.2	16	27.59	3.34	24.51	4.52	4.39	1.11	12.46	1.16
c220142_g2_i2	18	23.77	40	11	36	53.8	49	31	23	26	14	20	25.85	28.92
c156420_g1_i1	10	2	0	0	2	6	0	0	0	0	0	0	0	0
c212492_g1_i5	3.62	5.88	5.5	1.87	8.39	7.99	12.68	14.59	8.71	12.06	1.93	15.72	15.37	9.7
c204177_g2_i1	11	8	1	0	5	1	0	1	0	0	0	1	1	0
c165796_g1_i1	0	1	3	1	4	10	8	4	5	9	5	3	7	7
c211144_g1_i10	121.48	141.11	97.36	25.93	125.39	147.54	72.17	41.8	41.5	51.58	30.74	57.11	55.62	65
c194608_g1_i2	0	0	4	2	12	11	23	10	13	24	12	20	17	15
c215674_g1_i6	75.28	38.49	101.91	10.36	99.74	141.71	210.38	56.34	55.75	32.68	34.96	44.02	38.03	43.61
c212010_g1_i6	19.81	9.54	81.25	7.71	34.97	56.85	19.17	10.92	21.66	13.09	37.59	15.22	18.07	33.37
c222405_g2_i2	86.76	57.77	159.84	27.55	168.42	123.42	353.41	98.4	115.15	64.69	67.74	118.07	122.1	95.45
c220482_g2_i1	0	5	0	0	4	16	19	0	5	0	0	4	1	6
c190363_g1_i5	0	0	1	0	0	2	0	1	1	0	0	1	2	0
c141128_g2_i1	1	0	0	0	0	1	0	0	0	0	0	0	0	0
c217699_g1_i7	111.73	96.67	107.99	14.74	42.29	76.71	48.69	10.71	23.59	5.72	18.2	3.42	28.28	32.79
c219619_g1_i3	121.16	166.12	130.35	0	54.52	57.34	269.84	119.85	103.39	0	94.97	90.67	86.8	105.29
c209287_g4_i4	1.2	0	1.33	0	19.74	3.28	22.1	11.07	2.56	0	10.69	0	2.6	4.47
c212022_g1_i1	48.27	34.84	25.91	5.88	32.35	81.41	25.48	5.92	5.8	16.96	3.45	9.64	8.64	27.89
c220635_g1_i3	8.16	14.57	78.02	0	114.39	33.84	368.38	111.48	149.11	91.35	109.28	176.62	123.4	137.67
c197671_g2_i3	5	7	5	1	16	5	4	3	1	2	1	1	1	1
c206413_g2_i7	112.38	185.23	253.15	28.26	235.82	328.33	335.89	88.29	129.55	95.49	125.29	130.23	130.55	124.02
c213660_g2_i1	24.33	11.14	24.48	19.89	28.04	210.9	15.3	16.43	32.77	47.75	39.45	180.53	50.55	189.98
c188894_g3_i1	2	2	1	1	4	4	6	4	4	3	0	3	4	2
c205080_g1_i3	9	8	14	2	8	26	17	28	23	18	19	18	33	25
c207331_g1_i2	13.51	10.73	15.07	1.76	16.73	5.84	11.24	6.8	2	4.29	7.32	8.32	23.21	11.01
c246898_g1_i1	0	0	0	0	1	0	1	0	0	1	0	0	0	0
c185165_g1_i1	4	2	11	4	7	9	11	7	7	12	1	3	6	6
c198746_g2_i2	94.65	80.92	220.9	33.49	195.91	445.9	299.55	115.53	159.69	0	91.28	121.2	137.35	211.02
c184790_g2_i4	80.36	97.35	40.69	9	29.58	65.72	23.36	12.47	11.75	25.92	4.09	7.99	22.72	33.2
c168562_g1_i1	0	1	2	2	3	10	3	5	6	5	2	1	4	3
c14632_g1_i2	0	0	0	0	0	0	0	0	1	0	0	1	0	0
c210678_g5_i1	0	0	0	0	0	0	0	1	0	1	0	0	0	0
c219741_g1_i1	23.39	6.38	130.66	0.59	48.6	19.42	227.73	71.98	64.27	60.77	31.68	54.51	86.43	44.56
c216340_g1_i3	37.38	21.16	20.14	7.73	24.93	48.76	61.72	20.26	16.59	16.96	16.21	20.34	16.97	14.79
c180864_g1_i1	1	0	1	0	1	0	4	0	0	0	0	1	2	0
c209064_g1_i4	1.56	0	5.28	0	9.4	12.23	36.07	2.78	17.11	23.81	6.7	20.04	16.44	24.28
c208164_g1_i6	71	52	85	14	52	93	61	58	43	42	48	35	45	42
c154898_g1_i1	0	0	0	0	0	0	0	1	1	0	1	0	0	0
c228652_g1_i1	1	0	7	0	1	1	0	1	1	0	1	0	0	0
c215703_g3_i1	43.28	28.62	78.74	15.3	73.36	106.26	128.4	74.87	54.96	59.94	40.19	62.39	77.68	62.98
c126671_g1_i1	1	0	1	0	1	0	2	4	2	0	1	1	0	5
c191551_g1_i1	2	0	0	0	0	2	0	0	0	2	0	3	5	1
c25342_g1_i1	1	0	0	0	0	1	0	0	0	0	0	0	0	1
c209476_g2_i2	9	7	1	1	3	3	1	2	1	0	0	1	0	1
c213363_g1_i2	29.69	37.19	72.51	8.11	42.52	94.5	144.16	86.05	56.88	72.26	35.11	59.42	70.58	79.86
c172500_g1_i1	0	0	1	0	0	0	0	0	0	0	1	0	2	0
c185138_g1_i1	11	5	11	3	15	21	7	10	11	8	19	17	23	17
c211374_g1_i2	63.1	72.02	196.44	16.57	227.09	180.27	279.52	458.23	352.98	369.62	557.1	962.47	465.33	731.91
c139692_g1_i3	0	1	4	0	1	3	5	0	2	2	2	1	1	2
c212376_g1_i5	49	59	47	14	31	97	78	28	19	32	36	49.7	31.57	44
c212765_g2_i2	516.52	311.39	361.38	65.4	312.34	434.57	442.59	243.32	242.91	102.9	231.86	222.02	202.02	226.55
c219501_g1_i1	636	366	556	82	375	481	1010	573	397	330	274	444	578	377
c161700_g1_i1	0	0	0	2	2	3	0	0	0	1	0	0	1	1
c212821_g1_i7	3.75	4.29	6.68	2	6.08	17.7	1.45	2.62	1.25	6.27	4.09	3.87	9.67	1.47
c202883_g1_i3	2	2	11.69	0	9.79	34.75	15.89	17.4	19	45.8	8	36.3	42.33	34.33
c172428_g4_i1	1	3	1	0	4	0	0	2	1	3	3	0	1	0
c203530_g3_i2	3	3	5	1	10	21	22	7	6	8	5	6	1	13
c202633_g1_i5	2	0	0	1	1	0	0	0	0	0	1	0	0	0
c217470_g1_i2	50.68	34.73	55.37	6.83	41.76	70.06	40.22	33.81	33.98	51.66	26.15	19.72	43.8	25.18
c214357_g3_i3	1	2	3	0	7	6	5	4	5	9	3	6	1	3
c213456_g2_i4	1	0	4	0	1	0	0	0	3	2	0	2	2	2
c195122_g1_i4	140.12	411.46	26.92	13.31	125.23	45.24	0	0	1	0	0	0	0	0
c151621_g1_i1	0	1	0	0	0	0	0	0	0	0	0	1	0	0
c206628_g2_i2	6	12.79	3.07	3	11	13.51	48.77	6	21.67	47	9.2	18.88	13.3	12.23
c162678_g1_i1	1	0	0	0	4	0	1	0	0	0	1	0	1	0
c207684_g1_i4	164.94	253.31	127.73	57.5	141.47	252.25	4	2	3	19	3	2	4	12
c210460_g1_i5	10	1	6	4	3	4	2	5	5	8	10	6	6	0
c207212_g1_i5	15.09	18.89	69.14	9.52	73.48	101.4	91.54	55.14	31.57	40.54	41.8	65.61	50.32	53.11
c215563_g1_i4	938.33	2686.56	228.62	259.88	1071.1	2151.27	25.64	7.71	16.56	3.34	11.38	9.84	6.51	8.88
c199404_g2_i2	0	0	0	0	2	2	1	2	1	2	2	5	2	0
c201622_g1_i1	0	3	2	0	1	4	3	1	4	2	0	2	6	3
c216735_g1_i1	7.46	14.68	75.04	1.53	55.87	31.35	220.01	34.87	58.7	63.93	53.44	73.86	31.53	28.35
c216243_g1_i2	49.56	32.48	74.88	13	22.25	57.18	93.51	38.56	50.04	20.32	14.02	30.39	43.96	30.9
c198219_g3_i1	5	5	10	1	7	14	9	5	5	6	1	0	3	6
c207453_g1_i2	8	4	5	0	4	14	5	5	6	1	9	12	7	8
c200172_g2_i3	118	89	237	31	193	317	417	279	223	227	219	291	288	366
c219126_g1_i2	48.25	29.11	91.28	7.19	74.27	81.22	90.13	111.23	61.64	78.63	44.92	57.52	79.79	66.93
c213982_g3_i1	1	0	0	0	1	1	6	1	0	0	0	0	1	0
c171156_g1_i1	0	0	1	0	0	0	0	0	1	0	0	0	0	1
c186670_g1_i1	7	3	13	3	8	22	24	5	7	16	0	11	24	22
c208653_g1_i7	53.45	27.78	54.94	8.47	52	72.59	51.51	22	23.57	41.95	24.39	21	26.35	37.35
c215881_g2_i1	6	8	10	1	7	8.54	15.08	7	8	2	8	10.63	6.38	4.5
c204383_g4_i1	10	0	0	0	5	4	1	2	0	0	0	1	1	3
c195902_g2_i3	0	1.12	2.1	1	3	13	3	5	6	3	2	3.59	4	4
c147630_g1_i1	0	0	1	0	0	1	0	0	0	0	0	0	0	0
c214586_g1_i7	0	11.08	13.81	0	5.85	0	43.1	21.95	22.52	11.99	8.13	85.96	20.32	20.9
c216663_g1_i2	4	8.37	20.24	1.86	18.73	26.1	43.86	21.06	27.85	39.32	16.7	39.91	17.61	32.62
c195369_g1_i1	9	5	10	2	7	9	11	3	8	5	2	5	6	7
c222164_g5_i1	5	1	3	1	3	7	4	1	3	1	0	3	0	2
c215850_g1_i4	12.79	14.53	17.51	1	15.41	18	22	11	4.38	12	3.27	6.31	12.52	10.56
c198303_g4_i3	0	2	6	0	6	2	4	3	4	1	2	9	6	6
c215912_g1_i6	15.77	21.21	12.96	1.33	13.83	19.38	4.28	1	4.19	0	0	0	1.08	4.64
c217061_g1_i4	11.15	7.4	24.57	6.74	18.44	20.71	103.98	48.47	22.81	28.19	46.56	35.98	35.56	86.21
c187111_g1_i1	0	0	0	0	0	3	0	1	0	0	0	0	0	0
c212148_g1_i1	0	0	8	0	16	2	435.19	40.18	29.92	21	47.67	20	35	13.4
c209751_g2_i4	1	2	0	0	0	1	4	1	1	2	0	0	1	3
c201694_g1_i1	0	0	0	0	0	0	1	0	1	0	1	0	1	1
c193230_g6_i4	0	0	0	0	1	0	1	0	1	0	0	0	0	0
c156700_g1_i1	0	0	2	0	1	2	1	0	0	0	0	0	0	0
c215208_g4_i2	1	0	9	1	1	3	8	3	8	11	2	4	6	2
c212070_g1_i8	14.99	17.8	11.19	1.76	20.87	13.35	12.33	15.59	11.94	6.7	8.2	19.68	6.25	24.21
c187452_g2_i1	0	0	1	0	2	2	10	0	2	1	1	4	1	3
c232827_g1_i1	0	0	0	0	0	2	0	0	1	0	0	0	0	0
c198986_g1_i1	17.53	25.15	41.31	13.26	54.32	65.47	247.59	159.16	135.88	123.81	186.48	147.55	183.57	207.41
c211096_g1_i5	20	46	6	9	23	63	6	6	6	3	8	8	6	13
c187227_g3_i1	5	5	6	1	13	11	8	0	1	2	0	7	0	3
c188467_g1_i1	0	2	0	0	0	0	1	1	2	0	0	0	0	2
c201928_g1_i4	5.34	16.02	25.83	2.4	17.66	30.99	20.75	12.68	8.82	25.55	26.29	36.75	18.3	25.31
c218594_g2_i1	0	1	2	1	5	7	7	4	7	10	3	0	3	0
c45255_g1_i1	1	2	1	0	2	5	3	0	0	3	1	4	3	2
c204321_g1_i3	4	2	16.75	2	4	10	5	3	6	9	1	2	2	6
c202671_g1_i2	29.75	25.38	1.02	0	8.06	20.2	0	3.06	3.08	0	0	5.07	8.17	2.09
c214198_g2_i18	49.39	42.18	32.59	5.88	46.05	17.94	0	0	0	0	0	0	0	0
c172587_g1_i1	0	0	0	0	2	1	0	0	0	0	1	0	0	0
c211637_g1_i1	7.36	6.49	13.42	1.6	12.95	30.51	89.9	26.91	28.38	14.73	19.23	16.79	16.17	26.97
c209020_g2_i4	21.93	18.37	17.6	12.93	62.26	125.32	321.82	69.58	88.95	47.14	113.44	98.84	73.19	154.56
c217550_g3_i2	140	106	222	45	314	408	340	189	254	244	190	217	304	239
c158592_g1_i1	1	0	0	0	0	0	0	0	0	0	0	0	0	1
c212965_g1_i3	85.48	99.16	80.87	21.38	68.93	67.94	86.26	37.5	33.92	60.58	5.18	14.06	23.87	54.65
c206899_g2_i3	0	3	5	0	4	7	4	0	4	2	2	2	7	2
c220507_g1_i2	80.51	61.45	71.22	16.34	88.56	144.66	152.03	47.78	51.22	105.61	55.58	95.93	93.19	86.96
c198177_g1_i2	11.88	20.28	4.35	8	30.3	31.16	15.03	7.06	8.59	17.82	9.68	47.58	9	22.59
c191745_g1_i5	3	2	19	0	8	16	22	10	8	16	12	38	17	16
c161892_g1_i1	15	19	0	0	1	3	0	2	4	1	0	0	2	0
c220989_g1_i2	112.87	81.57	77.84	38.03	82	238.3	58	92	75.71	78.73	27.54	74.35	89.23	59.85
c216592_g1_i3	6.26	2	4.06	0	3.14	9.47	7.42	6.59	5.71	1.04	2.53	5.67	3.67	5.69
c166271_g2_i4	0	11	5	1	4	10	4	3	0	14	1	1	3	4
c208603_g3_i1	20	21	48	2	25	34	18	19	20	15	19	8	6.15	18
c179119_g1_i6	4.1	0	4.84	6.48	123.11	35.14	331.54	32.1	86.2	9.96	9.84	2.93	33.26	30.31
c192839_g2_i1	3	0	0	0	2	3	0	8	2	0	0	0	6	0
c75622_g1_i1	0	2	1	0	1	0	0	0	1	0	0	0	0	1
c220370_g2_i2	4.04	2.25	16	2.66	3.82	5.89	119.14	81.88	49.2	65.29	62.81	64.71	87.11	108.36
c205751_g3_i5	70	30	17	0	15	19	15	13	5	9	19	2	7	7
c214626_g1_i1	9.93	16.49	46.71	5.62	57.17	67.1	96.21	73.21	76.08	80.63	21.48	44.09	46.48	84.85
c216368_g2_i2	0	8.79	6.44	4.1	5.71	20.91	6.15	1.78	4.18	4.42	1.96	3.03	1.44	1.88
c188919_g7_i2	0	0	0	0	2	0	3	0	2	0	0	1	0	0
c205189_g2_i4	388	377	392	60	403	327	218	122	147	151	113	125	181	141
c114031_g1_i1	0	0	0	0	0	2	0	0	0	0	0	0	0	0
c216648_g1_i7	15.48	28.37	30.53	17.52	35.39	66.54	33.57	29.36	43.76	17.68	16.13	14.6	16.78	30.28
c204714_g2_i9	63.26	65.43	66.4	15	85.63	111.26	142.52	26.69	68.15	43.13	48.3	137.27	77.11	58.59
c213563_g1_i2	12	10	17	4	5	21	5	17	9	4	6	10	6	7
c174948_g1_i1	2	2	3	0	3	3	1	1	0	1	1	0	1	2
c196082_g4_i1	2	0	2	4	3	8	4	3	1	2	0	1	4	1
c203537_g1_i8	86.93	74.34	102.99	32.44	130.89	156.84	139.11	65.71	57.57	79.02	35.8	46.42	61.45	59.69
c195135_g1_i4	8	0	19.4	1.55	19.56	32.35	75.44	21.31	42.19	22.54	10.44	27	32.35	27.32
c182278_g3_i1	4	2	7	1	6	8	83	25	21	13	52	10	17	8
c219984_g2_i1	59.11	55.11	87.1	13.01	74.79	111.26	181.49	101.26	78.28	76.49	64.53	98.3	94.23	86.16
c189343_g2_i1	3	1	2	0	5	5	2	1	2	3	0	2	3	2
c187393_g1_i1	1	1	3	0	2	2	1	2	1	3	0	0	1	1
c216527_g1_i5	0	0	0	0	0	2	0	2	0	2	0	3	0	1
c203164_g1_i15	29.73	6.43	62.52	5.39	89.67	97.69	488.87	97.79	134.37	79.33	42.83	75.76	119.73	112.49
c185175_g2_i1	1	5	12	3	9	18	12	4	3	17	6	3	6	9
c209337_g1_i4	17	10	27	3	22	34	24	17	18	9	16	34	27	22
c219353_g1_i8	34.01	49.53	103.87	41.04	60.8	434.36	72.49	38.66	36.88	92.28	28.79	32.45	46.46	43.84
c179318_g1_i1	0	0	0	0	0	0	0	0	1	1	0	0	1	0
c150628_g1_i1	1	0	0	0	0	0	1	1	1	0	0	2	1	0
c209265_g3_i7	3.65	0	15.95	1.55	14.29	17.11	40.3	14.05	11.71	20.13	10.88	16.98	27.04	8.66
c190582_g1_i1	36.91	30.53	37.59	0	14.32	55.15	105.6	25.92	26.62	42.7	36.31	27.05	43.94	31.71
c206958_g4_i3	1	1	9.61	0	3.5	2.19	13.99	1.14	4	6.4	0	0	0	1
c202778_g10_i1	1	0	0	0	2	0	2	0	0	0	0	6	0	0
c215116_g2_i1	0	0	1	0	0	0	1	2	0	2	1	2	0	1
c220394_g5_i1	4	37	0	0	0	107	0	49	0	0	41	0	9	0
c143277_g1_i1	27	59	1	1	10	34	1	0	0	0	0	2	0	0
c202335_g2_i2	0	0	0	0	0	0	0	0	0	0	0	0	1	1
c187472_g1_i2	0	2.09	0	0	0	4.08	10.21	0	4.48	0	0	0	0	0
c219192_g2_i1	36	15	28	3	17	20	11	6	7	4	4	11	2	6
c130865_g4_i1	42	63	55	20	29	16	28	41	21	5	3	16	21	29
c206656_g3_i7	17.2	34.63	16.92	0	10.78	20.51	6.95	13.04	0	0	7.19	0	0	17.77
c192718_g1_i1	16	15	5	3	14	40	1	1	4	6	11	7	2	9
c13573_g1_i1	2	0	0	0	0	2	0	0	0	0	0	0	0	0
c180438_g1_i1	3	3	3	0	3	5	1	7.28	1	2	0	0	0	3
c173788_g1_i2	7.41	3.62	15.23	0	5.91	15.52	15.5	18.11	5.93	13.32	1	7	19.91	3.7
c209217_g1_i4	19.08	22.81	6.12	1.66	9.82	29.02	8.14	1.61	0	5.98	15.58	14.22	6.01	24.42
c203511_g1_i4	38	16	55	9	76	76	43	42	40	43	25	18	34	37
c172064_g2_i13	0	0	0	0	0	21.29	7.17	26.45	13.99	37.23	6.97	0	0	7.93
c213262_g2_i1	43.64	82.33	72.89	19.5	69.34	120.2	170.66	144.39	100.84	158.45	123.02	194.09	173.81	262.06
c207680_g1_i8	2	2	9	2	11	8	16	18	8	11	10	9	15	7
c214974_g1_i3	6.8	3	12.08	0	9.72	1.39	41.16	18.97	22.08	2.91	7.15	0	0	5.01
c171607_g1_i1	0	0	1	1	1	1	0	0	1	0	0	3	2	0
c214966_g1_i2	7.92	17.82	39.65	4.75	19.92	45.72	36.73	28.67	30.07	32.41	17.31	20.58	45.23	42.71
c212684_g1_i6	554.05	399.11	631.47	71.24	422.78	908.65	111.37	45.92	86.74	90	90.72	36.43	80.88	106.69
c142885_g1_i1	0	0	1	0	2	1	4	2	2	1	1	0	3	3
c211281_g1_i2	78.18	0	26.97	0	39.62	39.63	105.34	39.59	27.58	27.29	0	0	40.49	41.34
c164621_g2_i1	3	1	10	60	2	3	0	0	1	0	0	0	1	0
c219159_g2_i5	3.82	9.02	22.32	3.64	31.71	21.25	40.39	11.5	20.67	8.7	0	9.96	21.68	7.21
c213499_g1_i4	26.09	0	78.56	7.88	76.73	102.49	129.8	89.7	81.83	42.1	59.11	123.55	83.1	81.7
c200456_g1_i2	18	4	10	2	28	33	13	13	4	62	8	1	27	19
c167755_g3_i1	0	0	0	0	1	0	0	1	0	0	0	0	0	0
c205451_g4_i3	0	16.09	14.23	0	7.85	8.02	0	0	12.98	0	0	0	0	0
c217161_g2_i6	82.69	0	171.89	0	45.54	181.58	161.9	26.73	25.12	47.99	38.84	50.34	115.28	95.5
c215288_g1_i7	46.3	36.51	50.41	7.54	31.94	53.35	82.33	47.74	58.2	39.76	40.05	28.77	31.36	33.29
c202648_g2_i3	8	2	2	1	8	7	4	9	2	8	14	5	4	3
c211596_g2_i7	266.29	246.16	330.65	58.94	444.47	556.21	396.95	186.52	245.9	213.06	251.07	245.4	216.13	306.44
c207876_g1_i1	75.96	64.21	23	4	55.41	17.18	29	16.01	18	0.71	24.02	46.32	12.01	6.99
c220007_g1_i1	197.74	173.66	97.99	25.27	111.18	180.29	129.46	86.15	65.74	49.2	46.72	75.95	70.13	71.88
c125529_g1_i1	14	8	6	0	17	4	1	3	4	2	1	1	1	4
c195360_g2_i3	5	18	3	6	26	31	9	22	8	11	13	14	5	22
c220863_g1_i1	6	1	3	0	8	8	5	5	5	1	2	1	2	1
c151597_g1_i1	0	1	0	0	2	1	0	0	0	0	1	0	0	0
c206990_g3_i2	6	10	3	6	15	13	54	16	24	18	19	17	24	18
c271753_g1_i1	0	0	0	0	2	0	0	0	0	0	0	0	0	0
c197038_g1_i2	6	3	3	1	10	11	14	1	8	11	1	4	4	8
c216046_g1_i2	65.26	90.31	123.4	20.35	118.77	152	36.68	25.34	26	46.41	14	18	33.68	54
c184898_g6_i1	1	0	1	0	1	1	5	3	5	2	3	3	5	4
c217672_g1_i11	7	9	19	0	20	23	23	7	7	8	4	4	10	13
c153654_g1_i1	0	0	1	0	0	0	24	2	6	0	3	5	3	1
c221931_g1_i1	168.8	123.12	245.74	61.08	219.85	444.42	449.99	252.76	173.36	195.3	113.97	186.54	226.58	181.51
c204549_g1_i4	2	0	9	2	8	9	41	19	19	11	20	11	15	21
c168670_g1_i1	2	2	2	0	0	2	4	1	2	3	1	1	2	2
c190267_g1_i3	43	36	44	9	42	75	38	21	19	24	15	18	34	36
c218219_g2_i2	14.33	16.55	29.21	2.71	38.31	45.43	96.54	69.58	55.87	71.35	50.98	106.96	48.35	68.63
c214333_g2_i1	46.49	62.01	93.35	14.9	79.05	56.19	48.73	32.84	45.35	28.21	34.3	57.7	44.38	40.44
c209457_g2_i4	23.46	26.48	49.12	5.52	37.84	52.22	99.07	31.72	61.47	53.93	112.18	97.5	79.48	87.22
c182236_g3_i2	9	1	9.53	0	9.83	16.91	5.33	41.88	11.16	42.88	29.05	21.55	17.26	33.42
c211021_g1_i3	8.65	2.81	67.53	8.86	71.24	46	133	84.08	61.16	42.9	112.5	98.44	67.86	193.42
c114372_g1_i1	1	2	4	0	2	7	1	1	0	3	1	2	5	0
c192726_g2_i2	0	0	1	0	1	0	0	1	3	0	0	0	1	1
c206770_g1_i2	6.93	22.65	82.39	15	43.02	85.23	57.03	42.23	56.37	77.17	49.31	120.58	75.79	90.13
c191646_g3_i1	5	7	12	2	8	18	8	2	2	3	3	2	0	1
c5853_g1_i1	1	0	4	0	0	1	0	1	0	0	0	0	0	0
c211417_g3_i5	140.22	171.65	150.1	23.21	196.73	128.05	168.66	84.31	126	67.47	106.03	212.21	147.91	128.63
c214874_g3_i9	210.27	192.64	175.49	53.74	222.89	347.27	302.07	118.24	129.52	138.44	84.96	134.39	132.61	182.53
c205397_g1_i4	2	1	4	1	7	4	18	7	6	6	3	8	4	3
c201482_g1_i5	4	5	8	1	6	11	9	15	8	2	4	5	14	9
c218827_g6_i1	0	0	2	1	0	0	1	1	1	4	0	0	0	3
c214546_g1_i4	1.15	2	9.96	3.58	7.54	19.65	24.96	16.8	19.84	16.61	16.35	24	13.96	31.45
c151977_g1_i1	2	2	5	0	6	4	7	6	4	3	10	11	7	14
c210195_g1_i1	0	13	16	14.41	7.35	76.2	0	0	0	28	0	24	0	0
c53612_g1_i1	0	0	0	0	6	0	3	1	4	1	0	0	2	6
c179300_g1_i1	3	0	0	0	5	3	7	2	1	3	2	8	4	7
c146495_g1_i1	0	0	1	0	0	0	1	0	0	0	0	0	0	0
c281081_g1_i1	0	1	0	0	0	0	0	1	0	0	0	0	1	0
c202453_g1_i7	24	43	8	10	12	16	9	7	6	13	0	2	4	5
c144344_g2_i1	0	0	2	0	0	0	0	0	0	1	0	0	0	0
c215641_g1_i1	74.09	30.68	65.98	9.69	76.55	82.16	91.18	49	43.67	44.62	34.6	42	56.35	26.38
c218201_g1_i1	73.15	26.6	71.16	7.76	0	49.18	5.24	34.62	13.24	12.44	13.1	10.48	0	9.45
c183747_g1_i1	0	0	1	0	1	0	6	1	3	0	0	1	0	2
c149076_g1_i1	1	0	4	0	3	6	8	4	8	14	6	21	13	11
c207762_g1_i7	4	0	1	6	10	18	12	3	9	39	17	3	27	23
c185537_g4_i1	0	0	1	1	4	6	8	17	9	0	5	3	10	8
c196272_g1_i3	0	0	1	0	3	3	39	0	8	10	4	9	6	3
c186775_g1_i2	2	1	2	0	2	0	13	4	4	7	5	3	3	5
c218906_g1_i3	13	17	29	6	34	38	49	28	20	15	21	27	18	16
c214711_g1_i8	176.65	230.49	183.36	32.54	230.38	199.81	25.32	0	8.68	36.32	20.02	82.53	41.2	0
c169836_g1_i1	4	33	21	5	31	20	6	7	7	9	8	1	6	7
c217689_g2_i2	14.38	8.08	19	6.48	26.21	58.04	39.24	21.71	16.55	16	2.06	16.75	8.75	14.05
c195648_g4_i2	2	0	0	0	5	4	8	2	4	5	1	4	6	5
c145992_g1_i1	79	79	48	11	35	82	22	11	6	11	7	11	9	19
c212270_g1_i1	11.45	11	16.99	3	33.57	31	42.47	22.54	25.56	9	14	29	34.64	29
c201406_g1_i1	0	0	1	0	1	0	8	0	0	0	7	0	1	0
c190862_g1_i8	0	1	7	1	4	8	3	6	7	6	3	6	7	4
c176277_g1_i3	25	22	18	2	7	40	10	2	4	7	5	5	5	8
c210483_g1_i3	45	45	46	6	55	34	83	50	50	51	84	129	62	36
c188926_g1_i4	3	3	6	3	3	4.04	1	4	3	6	1	6	2	3.16
c272547_g1_i1	0	0	0	0	0	1	0	0	0	0	0	0	0	0
c206719_g1_i3	19.84	16.16	11.5	3.92	12.96	9.71	28.82	3.88	5.83	1.22	8.91	7.47	4.61	3.73
c208674_g1_i4	35.42	54.36	34.01	6	26.57	38.96	10	8.6	18	247.6	16	31.8	7	226.93
c201704_g1_i1	3	3	9	0	18	21	13	20	21	16	18	20	23	22
c212137_g1_i6	7	3	22	3	30	24	35	15	20	14	10	7	18	13
c209391_g1_i1	0	17.68	18.56	0	21.34	52.65	26.04	30.65	41.11	7.15	37.37	27.58	11.94	33.33
c190567_g2_i3	0	3	1	1	1	4	0	0	0	1	1	3	0	1
c198484_g1_i3	9	9	9	1	8	16	16	6	9	11	5	6	12	9
c160690_g1_i1	1	1	1	1	0	3	1	1	0	2	0	1	1	0
c220295_g1_i1	134.09	198.81	132.26	2.04	26.35	33.74	26.12	43.48	30.4	91.38	60.54	96.37	57.01	4.07
c137067_g1_i1	1	3	0	0	1	0	0	2	0	0	0	0	0	0
c189365_g1_i3	1	0	10.04	2	14	3	18.11	10	8.75	9.49	12.61	6.36	5.28	4.06
c249031_g1_i1	0	0	0	0	0	2	0	0	0	0	0	0	0	0
c194424_g1_i9	12.32	2.68	14.51	2.12	7.99	7.78	19.5	3.14	12.64	6.8	4	0	10	3
c175832_g1_i1	1	2	1	0	2	2	8	2	3	2	1	1	1	3
c180261_g1_i1	0	1	1	0	2	1	4	1	0	4	0	0	1	1
c194118_g1_i4	1	1	7	2	8	11	4	0	4	4	0	3	7	5
c221988_g2_i2	8	7	13	5	10	9	26	10	28	21	16	28	18	19
c215979_g1_i2	7	12	19	2	23	30	32	15	12	11	8	24	21	7
c187319_g1_i2	16	26	6	2	22	29	0	0	0	0	1	0	1	3
c216995_g3_i1	3	1	0	1	1	2	18	5	5	6	1	2	4	6
c213789_g2_i6	14.32	12.37	39	13	34	97.43	38	19.33	27	33.34	25	37	51.47	43.54
c197566_g2_i2	1	1	1	0	4	3	4	1	3	4	3	4	2	4
c179353_g3_i1	5	2	1	0	2	6	2	1	1	1	2	2	3	1
c218616_g1_i5	16.04	15.47	55.87	6.8	30.48	87.6	104.57	43.4	74.44	67.58	46.09	10.4	83.65	28.41
c209288_g2_i5	8.78	0	41.2	32.68	35.64	70.68	141.37	34.84	31.98	169.51	7.56	48.28	47.7	77.14
c207970_g3_i1	0	0	0	0	0	0	1	1	0	0	0	0	0	1
c197528_g2_i2	17	12	9	1	9	18	3	2	2	0	3	0	3	3
c212899_g2_i1	13	3	2	0	2	5	0	3	1	1	0	0	3	3
c118859_g1_i1	2	5	1	0	1	1	4	1	1	3	1	1	0	4
c155264_g1_i1	0	0	0	0	0	2	0	0	0	0	1	1	0	0
c210758_g1_i6	8.72	22.45	22.61	14	35.35	11.3	74.56	39.45	43	18	26	105.82	18.72	67.58
c208000_g1_i2	10.26	6.13	13	0	13.05	17.56	22.1	0	9.84	27	3.14	42	12	23.9
c178167_g1_i4	6	8	18	8	11	14	9	8	2	2	3	6	4	9
c127998_g1_i1	0	0	2	0	0	2	0	3	4	1	0	0	3	0
c217308_g1_i1	8	6	22	4	20	18	42	14	13	11	11	15	10	13
c213495_g1_i7	8	11	17	9.43	28.57	118.46	12	18.76	3.23	34	5	10.96	9	38.62
c194839_g1_i1	3	3	6	1	2	7	11	3	4	5	0	2	6	0
c157979_g1_i2	0	0	0	0	3	1	1	0	2	1	4	0	0	2
c198350_g1_i4	12.49	4.12	37.83	2.15	13.87	17.49	42.76	27.85	24.29	24.03	37.3	48.6	53.01	23.11
c196778_g1_i1	13.6	9.15	18.47	8.91	40.71	92	22.22	9.44	10.19	25.41	20.52	21.96	28.51	60.8
c205202_g1_i5	5.93	0	13.63	1	7.55	9.68	58.79	27.43	38.51	10.46	22.2	65	33.47	29.1
c121948_g1_i1	1	0	0	0	1	0	3	3	2	4	1	0	4	6
c216167_g1_i1	0	1	2	0	7.56	0	10	5	4.43	6	4.48	6.36	12.48	2.18
c199239_g1_i6	15.08	9.05	23.05	5.23	21.93	53.63	40.26	15.67	17.12	22.11	7.12	13.24	18.6	15.05
c183651_g1_i1	6	1	0	0	0	5	29.08	0	4.67	0	0	0	2	7
c210229_g3_i1	2	0	0	0	1	3	1	0	0	3	2	3	2	2
c201468_g1_i13	30.36	47.26	3.25	2	5.09	41	5.9	7.42	15.03	1.05	3	3.1	2	5
c214231_g1_i12	2	0	1	0	0	0	0	1	0	0	0	1	1	0
c93319_g1_i1	0	1	0	0	1	0	1	2	1	0	1	1	1	0
c207262_g1_i3	2	0	5	0	3	3	14	18	9	10	16	42	12	15
c210046_g3_i5	39.75	27	37.54	10	41	89.26	97.44	31	37.44	36.83	20.74	28.57	36.93	28
c213970_g1_i16	16.55	5.21	18.94	5.45	23.25	36.26	55.41	26.04	12.73	9.64	22.57	16.62	38.67	16.85
c199801_g1_i3	3.13	2.22	3.27	0	5	7	10.31	3.16	5.25	6.59	7	15	5	20.56
c99659_g1_i1	0	0	1	0	4	2	7	6	3	4	5	4	1	6
c203179_g2_i1	0	1	10	1	8	5	1	4	0	3	0	0	1	1
c192288_g1_i2	17	37	11	5	11	23	0	2	1	3	3	4	1	3
c218110_g1_i4	113.62	118.04	118.45	18.8	96.04	117.36	134.63	70.94	75.95	75.71	53.82	47.93	58.11	88.26
c206639_g2_i6	0	0	0	0	0	0	0	3	0	0	0	0	0	0
c211409_g1_i10	22.14	0	0	11.32	0	16.98	21.34	36.11	18.82	18.82	17.45	27.73	0	38.21
c216552_g1_i8	12.93	14.32	85.94	7.92	91.01	31.26	148.71	65.7	71.48	72.71	75.14	120.82	105.07	91.71
c139616_g1_i1	3	2	4	0	3	5	6	0	1	2	2	2	2	4
c86046_g1_i1	1	0	0	0	0	0	1	0	0	0	1	0	0	0
c217291_g1_i8	0	3.14	1.6	0.49	2.79	2.14	18.05	23.92	12.45	0	19.8	0	0	30.29
c179376_g1_i2	1	2	2	0	4	0	4	0	1	2	0	0	2	0
c210113_g4_i1	1	0	0	1	0	5	3	10	6	14	2	4	1	19
c194318_g1_i4	27	9	1	0	2	17	0	20	9	4	0	7	18	5
c202608_g4_i1	0	0	0	0	1	1	0	0	0	0	1	0	0	0
c214389_g2_i2	0	11.03	13.28	0	23.99	69.99	31.52	9.85	11.83	15.95	6.94	28.17	15.74	49.1
c215367_g1_i1	8	2	15	1	16	8	16	13	7	2	8	11	8	8
c210709_g2_i1	33.11	24.25	28.89	14	29.94	26.6	10.47	5.25	1.42	4	3.61	4.07	8.94	9.94
c207377_g1_i9	8.59	9.61	33.38	1.2	12.44	25.46	37.55	22.97	21.77	25.31	11.92	14.32	25.3	23.52
c30575_g1_i1	0	0	0	0	0	0	2	1	3	0	1	0	1	0
c200330_g2_i4	14.54	1.06	7.31	1	5	30.11	16.78	36.67	4.16	71.57	14.73	2	14.95	50.65
c205749_g4_i3	0	0	5	1	5	11	7	16	9	7	0	1	3	10
c133010_g1_i2	5	8	0	0	1	2	0	1	0	0	0	1	1	0
c194516_g4_i3	1	0	0	1	0.78	2.91	12.64	4.78	0	27.43	0	0	10.41	9.81
c217780_g1_i2	3539.32	2189.85	1432.97	310.6	1669.13	2367.93	69.82	46.93	54.18	47	15.64	54.28	23.43	36.56
c196312_g1_i5	2.66	4.73	7.02	1.81	1.15	3	23	1.67	7.36	1.27	1	1	5.99	9.96
c213485_g1_i6	50.87	0	26.07	8.55	19.46	60.43	113.76	37.43	31.16	10.89	23.21	31.08	42.18	61
c181310_g1_i1	1	0	2	1	5	1	3	2	1	8	2	1	1	9
c92975_g1_i1	0	2	0	0	2	1	1	0	0	1	3	0	0	0
c208032_g1_i10	10.37	13.9	54.04	10.6	28.93	47.75	45.93	19.48	23.18	21.81	13.09	17.01	24.33	47.6
c220846_g1_i1	223.69	303.71	261.71	54.35	219.97	348.99	353.22	169.03	158.66	114.37	169.07	184.75	229.33	189.35
c210865_g1_i9	17.87	17.56	4.41	3.49	17.33	29.96	10.55	9.05	13.96	0	6.94	4.91	10.03	8.06
c114603_g1_i1	0	1	1	0	1	3	1	2	0	5	0	0	3	1
c210283_g2_i1	10	23	35	3	24	10	70	18	14	7	10	10	14	8
c205185_g1_i4	31	28	49	6	42	59	28	59	24	35	27	26	32	37
c129124_g2_i1	0	0	0	0	0	0	1	0	0	1	2	0	0	0
c196515_g1_i3	10.85	6.87	2.37	8.21	14.47	18.6	14.58	4.39	8.07	9.74	4.33	0	17.56	3.13
c195256_g5_i1	0	0	0	0	2	4	0	1	1	0	1	1	2	1
c206400_g1_i10	0	2	0	0	0	0	0	1	0	0	0	0	0	0
c182509_g1_i1	4	3	8	0	10	10	22	9	11	12	5	31	24	29
c199467_g1_i3	0	1	2	0	3	0	5	1	0	1	0	0	0	2
c222744_g1_i3	30.51	12.01	62.64	7.78	91.08	43.5	701.6	90.56	158.09	134.11	68.91	90.57	104.15	44.26
c222145_g2_i2	37	25	116	64	126	533	158	89	86	333	50	129	119	235
c214571_g1_i2	29	32	40	5	18	54	22	4	9	18	5	12	12	29
c208319_g4_i1	0	0	11	0	6	5	20	22	15	15	24	76	13	20
c29432_g1_i1	1	1	1	0	0	0	0	0	1	0	0	0	0	0
c207443_g2_i4	0	0	0	0	0	1	0	1	2	0	1	10	0	1
c108255_g1_i1	1	0	2	0	0	4	0	0	0	3	0	0	0	0
c79906_g1_i1	3	0	1	0	2	4	0	0	1	1	1	1	0	1
c214794_g1_i7	5	31	3	4	13	5	4	0	0	1	0	0	1	2
c192773_g4_i1	1	0	0	0	2	2	1	2	2	1	1	2	0	0
c207847_g1_i2	123	246	103	25	95	124	59	71	41	56	52	127	68	70
c204022_g2_i1	0	1	3	0	3	4	3	4	4	1	2	3	5	5
c164828_g4_i1	1	0	2	1	9	7	1	1	2	1	0	0	1	3
c181816_g1_i2	60.27	25.3	124.38	38	97.55	224.81	280.28	103.41	89.6	81.63	84.41	89.22	86.97	107.31
c195856_g2_i1	0	0	2	0	0	0	2	0	1	0	0	0	2	1
c210430_g1_i3	29.56	34.02	32.09	5.92	36.7	62.75	77.24	50.79	21.42	46.91	29.2	34.93	39.91	35.04
c190130_g9_i1	3	0	5	5	11	54	27	14	6	46	4	22	15	29
c211490_g1_i1	128.34	105.32	153.54	31.66	150.14	306.76	155.38	87.41	77.28	135.68	65.93	124.02	132.1	146.74
c152432_g1_i1	0	0	0	0	0	0	1	0	0	0	1	0	0	0
c211295_g1_i1	10	12	26.68	2	19	24	32	18	16	15	18	22.62	22.55	14
c207164_g1_i1	5	2	9	0	1	2	0	0	1	0	0	0	1	1
c30884_g1_i1	0	0	0	1	2	0	0	0	0	1	8	0	0	1
c221837_g1_i1	9	9	4	2	9	2	28	7	10	8	7	10	13	7
c221548_g1_i3	84.92	109.66	123.56	38.6	92.77	183.48	207.11	125.72	44.73	113.03	121.34	107.63	135.28	168.88
c212081_g1_i2	3	0	4	1	5	3	10	4	10	9	4	4	10	7
c206873_g1_i3	15	18	37	8	27	41	25	28	17	27	12	17	27	22
c205488_g2_i1	6	3	3	0	2	5	1	0	0	1	3	1	1	2
c222438_g1_i2	63	69	32	31	53	216	9	8	11	29	7	11	7	22
c211985_g2_i5	6	7.56	7.12	2.44	5.62	12.73	10.83	6	2.41	10.77	2.59	7.72	3.69	2.11
c192222_g1_i9	1	0	3	2	3	4	14	5	3	0	5	3	13	1
c196694_g1_i2	0	0	0	0	1	0	0	0	1	3	0	0	0	0
c217960_g2_i2	103.91	83.58	70.39	21.07	33.73	80.4	87.79	77.56	75.36	42.85	0	64.61	54.27	55.43
c222376_g2_i1	1	0	2	0	2	0	2	0	0	0	0	0	0	0
c197873_g2_i2	33	24	52	9	43	73	45	26	36	28	37	36	40	31
c222259_g1_i7	22.3	8.54	49.96	5.4	49.85	48.02	249.35	92.22	90.13	91.54	65.8	136.73	104.46	102.83
c198359_g4_i2	29	26	42	8	34	103	36	9	12	18	6	14	14	15
c215771_g1_i9	33.39	27	27.36	4.4	40.16	27.9	42.56	21.2	24.92	12.62	17	22.39	29.37	14.97
c215532_g1_i2	22.93	31.4	87.62	8.34	73.18	96.13	176.97	33.16	67.83	76.53	50.67	72.41	67.65	50.92
c206641_g1_i5	1	0	14.1	0	7.63	12.8	55.02	33.05	26.04	19.36	29.7	14.56	31.14	30.06
c200504_g1_i14	0	0	1	0	0	0	0	0	0	0	0	0	0	1
c215110_g3_i2	8	3	5	2	3	7	5	6	3	2	4	2	8	5
c218656_g1_i4	26.88	41.84	32.48	6.47	26.1	29.46	18.32	25.79	23.82	20.66	15.54	55.4	13.24	27.02
c217178_g1_i1	3.29	3	0.17	0	15.52	0	0	2.55	3	3.77	0.57	7.32	7.01	1.28
c208913_g3_i2	37.65	6.18	11.75	4.67	34.95	74.41	108.16	18.97	46.35	47.29	6.49	30.08	22.57	29.5
c206991_g1_i11	20.28	62.1	116.03	43.89	94.43	133.41	0	10.84	0	87.41	0	0	0	0
c267488_g1_i1	0	0	0	1	0	0	0	0	0	0	0	0	0	0
c216641_g1_i9	20.04	11.11	33.17	3.37	35.82	34.53	54.65	21.57	19.25	27.42	14.72	18.29	22.77	30.98
c81474_g1_i1	2	0	0	0	0	0	0	0	0	0	0	0	0	0
c211104_g1_i2	54.55	52.59	49.28	6.96	36.85	78.66	27.97	17.71	30.87	15.98	14.53	17.89	18.63	18.29
c259419_g1_i1	0	0	0	0	0	0	0	1	0	0	1	0	0	0
c188480_g1_i2	21	29	36	4	30	36	35	28	21	24	14	19	29	25
c220565_g1_i4	51.83	25.16	93.68	20.06	1971.58	1429.34	1534.61	125.93	823.43	0	852.09	1675.71	89.64	736.01
c158925_g1_i1	2	1	6	3	4	16	7	2	9	5	7	4	9	17
c217203_g1_i9	64.31	47.84	67.03	9.87	85.46	151.01	61.5	31.94	49.75	41.46	27.74	63.02	59.96	45.16
c199342_g1_i1	1	3	7	12	13	78	39	14	7	38	6	16	16	36
c180658_g1_i6	17	3	123	12	61	73	14	37	14	165	4	0	30	12
c174076_g2_i1	3	3	5	1	7	7	22	7	20	2	5	13	6	15
c218258_g1_i9	0	0	0	0	0	141.74	0	0	0	0	0	0	0	0
c187187_g1_i1	0	0	0	0	0	0	1	3	0	2	1	0	0	0
c217522_g1_i2	16.65	5.27	87.18	12.17	123.9	77.18	697.1	276.46	268.37	146.82	305.43	281.71	339.89	309.61
c188380_g5_i1	4	4	3	4	6	16	4	5	5	6	2	6	4	4
c195399_g1_i1	4	6	12	1	8	27	1	0	3	2	0	1	3	4
c213419_g1_i7	12.74	7.87	12.01	8	9.06	26.79	10.9	4	4	10.94	6.89	10.78	11.25	1.3
c242583_g1_i1	0	0	0	0	0	0	0	0	2	0	0	0	0	0
[truncated: 78,999 more rows]
