# Supplementary material for: Transcriptome analysis of creeping bentgrass exposed to drought stress and polyamine treatment
Source: PLoS One. 2017 Apr 26;12(4):e0175848. doi: 10.1371/journal.pone.0175848 (PMC5406032; doi:10.1371/journal.pone.0175848)
Supplement: S4 Table — (XLSX) [file pone.0175848.s009.xlsx]

## Sheet:  S4 table
Supporting S4 table: Primer pairs used for quantitative real-time-PCR analysis to confirm RNA-seq results from creeping bentgrass.
Gene ID	Gene name	Forward Sequence (5’ to 3’)	Reverse Sequence (5’ to 3’)
c215662_g1_i2	Putative aconitate hydratase	CTCACTCGGCCTTACTGGACAT	CTCGCTGACGTCGGTAGGAA
Actin	Actin	TCCAGCAAGGTCAAGACGAA	GCCATACTGTGCCAATCTATGAAG
c207964_g1_i6	Gamma-aminobutyrate transaminase 1	AGCATATCACGGATCAACATTGA	TCTGGTGCAGGGCAGGAA
c210911_g1_i5	Beta-amylase 1 chloroplastic	GGCCAGCAACGGACAACT	GATCCGCTAGTGTAGGGAACGA
c206464_g1_i1	Potassium channel KOR1	CGCAGTCCTCTCCACATAGCT	ACCAGCATCTTCGCCATCA
c212560_g1_i7	ATP-dependent Clp protease proteolytic subunit-related protein 3	TTACACTGAGCACAGGCCTAGAAG	ACTATTCATCCAATCAAGGTACATCAA
c211457_g3_i7	Dehydrin Rab15	GACCGACCGAGCCACACT	TCGCGCTGACCTTGGAA
c201145_g2_i4	Ribulose bisphosphate carboxylase small chain clone 512	GACTCTGCTCCAGGGTTTGTT	GTCCTTATGTGTAGCCGGTTGT
c199947_g1_i4	6-methylsalicylic acid synthase	GTACAGAGGATCTTGGCGAGCTA	AGCTCCATCAACATCTCCACAA
c211568_g1_i7	Histone-lysine N-methyltransferase setd3	TGCTGCATGGCTGTCTTCAG	CAAGGCGACACGGTATGGT
c201596_g3_i1	Sucrose synthase 4	CCGTGAGCTGGTGAAGAGTGT	GGCACTGACCACGGTTAGTGT
c217665_g1_i3	Bidirectional sugar transporter SWEET15	GAAGAAGCCATCCGTGACCA	CTGCCAAACCCAAGCGAATC
c219508_g1_i4	Vacuolar amino acid transporter 1	GCCAGTGGCCGCAGAGT	GGTGACGCAGCGATTGTGTA
c205816_g1_i2	Anthocyanidin 5 3-O-glucosyltransferase	GACATGTCGACCACGATGCT	TGTACTGACGCAACCGTTCCT
c192083_g2_i5	Dehydrin COR410	CCAGGCCAGCACTGAGCTA	ACTGGCACCTCAACCTTCACA
c210664_g1_i5	Dehydrin DHN1	TGCACATGTAATACGCACTATCTCA	GACGCGATAGCTAGGGAACATAC
c216031_g2_i11	Fatty acyl-CoA reductase 1	CGGTTGCACAGTTGACATTGT	GGCGAAGCATCTCAATTGGA
c214281_g1_i7	Beta-glucosidase 5	GGAGGATGGCTAAGCCCTACA	GGAAGCACACATCTGCAAATTC
c221086_g1_i3	Glutamine synthetase cytosolic isozyme 1-3	ACATCCTGGTTATCTGTGACTGCTAT	CCGCTTGTTGGACGGAAT
c211186_g2_i6	Glutathione transferase GST 23	CAGTAGCACGAAGCACTCTGTCTT	CACATGCCGAACACCTTCAC
c198465_g2_i4	Dehydrin Rab15	GCGTAATCAAGCATGCTCTGAAT	GGAACGTGGACGATGAGGAA
