# Supplementary material for: Transcriptome analysis of creeping bentgrass exposed to drought stress and polyamine treatment
Source: PLoS One. 2017 Apr 26;12(4):e0175848. doi: 10.1371/journal.pone.0175848 (PMC5406032; doi:10.1371/journal.pone.0175848)
Supplement: S5 Table — (XLSX) [file pone.0175848.s010.xlsx]

## Sheet: S5 table 
Supporting S5 table: The number of filtered and trimmed read pairs (each pair representing one library fragment) from each sample used for de novo transcriptome assembly, number of alignments, and corresponding alignment efficiency value as percent of aligned reads (%Aligned).
Sample ID	Fragments (Read Pairs) in Assembly	Number Aligned*	% Aligned
DC2	13436849	7836081	0.583178
DC3	11816223	6906540	0.584496
DS1	15704066	9553299	0.608333
DS3	15008649	11181811	0.745024
DS2	16060766	9743475	0.606663
DS4	24739054	14837478	0.599759
WC1	26768625	16079327	0.600678
WC2	12631224	7287334	0.57693
WC3	13370381	7914263	0.591925
WC4	12327584	7334851	0.594995
WS2	11771586	7052781	0.599136
WS1	15978518	9474455	0.59295
WS3	13717972	8084610	0.589344
WS4	14219651	8410619	0.591479
Grand	234389901	131696924	0.561871
* A fragment is counted as aligned if one or both of the reads in the pair align
