# Supplementary material for: Transcriptome analysis of creeping bentgrass exposed to drought stress and polyamine treatment
Source: PLoS One. 2017 Apr 26;12(4):e0175848. doi: 10.1371/journal.pone.0175848 (PMC5406032; doi:10.1371/journal.pone.0175848)
Supplement: S6 Table — (XLSX) [file pone.0175848.s011.xlsx]

## Sheet:  S6 table
Supporting S6 table: Biological process (P), molecular function (F), and cellular compartment (C) separation that is over represented from the whole transcript of creeping bentgrass in response to drought and spermindine treatment. Over/under indicates the statistically significant processes that detected.
GO-ID	Term	Category	FDR	P-Value	#Test	#Ref	#notAnnotTest	#notAnnotRef	Over/Under
GO:0016020	membrane	C	0	0	14188	8606	24705	33634	OVER
GO:0016021	integral component of membrane	C	0	0	9485	5533	29408	36707	OVER
GO:0005488	binding	F	0	0	22077	14535	16816	27705	OVER
GO:0044699	single-organism process	P	0	0	15740	10546	23153	31694	OVER
GO:0044763	single-organism cellular process	P	0	0	12964	8789	25929	33451	OVER
GO:0005737	cytoplasm	C	0	0	18531	11892	20362	30348	OVER
GO:0006807	nitrogen compound metabolic process	P	0	0	11545	7079	27348	35161	OVER
GO:0005623	cell	C	0	0	28168	17816	10725	24424	OVER
GO:0005622	intracellular	C	0	0	24164	15806	14729	26434	OVER
GO:0003824	catalytic activity	F	0	0	21428	13025	17465	29215	OVER
GO:0097159	organic cyclic compound binding	F	0	0	16007	10879	22886	31361	OVER
GO:1901576	organic substance biosynthetic process	P	0	0	10185	5908	28708	36332	OVER
GO:0009058	biosynthetic process	P	0	0	10560	6047	28333	36193	OVER
GO:1901363	heterocyclic compound binding	F	0	0	15991	10850	22902	31390	OVER
GO:0034641	cellular nitrogen compound metabolic process	P	0	0	10304	6400	28589	35840	OVER
GO:0071704	organic substance metabolic process	P	0	0	17698	10849	21195	31391	OVER
GO:0008152	metabolic process	P	0	0	19181	11530	19712	30710	OVER
GO:0044444	cytoplasmic part	C	0	0	12905	8454	25988	33786	OVER
GO:0044464	cell part	C	0	0	28166	17816	10727	24424	OVER
GO:0044425	membrane part	C	0	0	10757	6283	28136	35957	OVER
GO:0044424	intracellular part	C	0	0	23793	15523	15100	26717	OVER
GO:0043167	ion binding	F	0	0	16200	11272	22693	30968	OVER
GO:0043170	macromolecule metabolic process	P	0	0	12166	7687	26727	34553	OVER
GO:0043229	intracellular organelle	C	0	0	18377	12327	20516	29913	OVER
GO:0043226	organelle	C	0	0	18450	12373	20443	29867	OVER
GO:0043227	membrane-bounded organelle	C	0	0	16944	11515	21949	30725	OVER
GO:0043231	intracellular membrane-bounded organelle	C	0	0	16925	11499	21968	30741	OVER
GO:0031224	intrinsic component of membrane	C	0	0	9693	5615	29200	36625	OVER
GO:0009987	cellular process	P	0	0	21159	13355	17734	28885	OVER
GO:0044238	primary metabolic process	P	0	0	16294	10070	22599	32170	OVER
GO:0044237	cellular metabolic process	P	0	0	16420	9880	22473	32360	OVER
GO:0044249	cellular biosynthetic process	P	0	0	10006	5805	28887	36435	OVER
GO:0044260	cellular macromolecule metabolic process	P	0	0	10748	6766	28145	35474	OVER
GO:0016740	transferase activity	F	7.25234e-272	1.43561e-274	8436	5238	30457	37002	OVER
GO:0044710	single-organism metabolic process	P	8.10448e-272	1.65147e-274	8416	5221	30477	37019	OVER
GO:1901360	organic cyclic compound metabolic process	P	4.52452e-269	9.48316e-272	9322	6037	29571	36203	OVER
GO:0071944	cell periphery	C	1.52999e-263	3.29585e-266	6959	4030	31934	38210	OVER
GO:0044271	cellular nitrogen compound biosynthetic process	P	2.21547e-258	4.90149e-261	6973	4072	31920	38168	OVER
GO:0006725	cellular aromatic compound metabolic process	P	6.03572e-258	1.37048e-260	9008	5834	29885	36406	OVER
GO:0046483	heterocycle metabolic process	P	1.36438e-248	3.17742e-251	8862	5769	30031	36471	OVER
GO:0043169	cation binding	F	3.07507e-246	7.34036e-249	8616	5567	30277	36673	OVER
GO:0009059	macromolecule biosynthetic process	P	2.02887e-236	4.96114e-239	6756	4022	32137	38218	OVER
GO:0034645	cellular macromolecule biosynthetic process	P	4.59554e-236	1.15049e-238	6669	3951	32224	38289	OVER
GO:0005886	plasma membrane	C	1.03132e-232	2.64196e-235	6346	3701	32547	38539	OVER
GO:0010467	gene expression	P	9.94517e-231	2.60557e-233	6930	4205	31963	38035	OVER
GO:0046872	metal ion binding	F	9.89758e-227	2.65073e-229	8237	5368	30656	36872	OVER
GO:0006139	nucleobase-containing compound metabolic process	P	5.58699e-215	1.52881e-217	8088	5320	30805	36920	OVER
GO:1901564	organonitrogen compound metabolic process	P	1.47497e-214	4.12195e-217	5240	2899	33653	39341	OVER
GO:1901566	organonitrogen compound biosynthetic process	P	2.83587e-182	8.09023e-185	4145	2203	34748	40037	OVER
GO:0003676	nucleic acid binding	F	2.93997e-175	8.55836e-178	6736	4416	32157	37824	OVER
GO:0032991	macromolecular complex	C	6.45365e-175	1.91626e-177	5622	3456	33271	38784	OVER
GO:0036094	small molecule binding	F	2.04062e-174	6.17792e-177	10478	7862	28415	34378	OVER
GO:0090304	nucleic acid metabolic process	P	4.86443e-171	1.50102e-173	6870	4566	32023	37674	OVER
GO:0044422	organelle part	C	5.30017e-170	1.66633e-172	9257	6750	29636	35490	OVER
GO:0019538	protein metabolic process	P	3.0638e-169	9.81073e-172	5874	3710	33019	38530	OVER
GO:0044446	intracellular organelle part	C	6.11764e-167	1.99457e-169	9145	6673	29748	35567	OVER
GO:0016491	oxidoreductase activity	F	7.4696e-167	2.47885e-169	3572	1838	35321	40402	OVER
GO:0000166	nucleotide binding	F	4.13154e-166	1.41919e-168	10166	7644	28727	34596	OVER
GO:1901265	nucleoside phosphate binding	F	4.13154e-166	1.41919e-168	10166	7644	28727	34596	OVER
GO:1901362	organic cyclic compound biosynthetic process	P	4.21306e-162	1.47173e-164	5421	3372	33472	38868	OVER
GO:0043168	anion binding	F	1.51751e-157	5.38937e-160	9706	7289	29187	34951	OVER
GO:0065007	biological regulation	P	2.83795e-157	1.02441e-159	7314	5073	31579	37167	OVER
GO:0044281	small molecule metabolic process	P	3.57057e-156	1.30965e-158	4722	2823	34171	39417	OVER
GO:0016787	hydrolase activity	F	4.38181e-153	1.63272e-155	7315	5109	31578	37131	OVER
GO:0019438	aromatic compound biosynthetic process	P	2.99886e-151	1.13487e-153	5104	3177	33789	39063	OVER
GO:0044267	cellular protein metabolic process	P	5.51143e-151	2.1178e-153	4678	2820	34215	39420	OVER
GO:0018130	heterocycle biosynthetic process	P	1.08903e-145	4.24807e-148	5075	3191	33818	39049	OVER
GO:0016070	RNA metabolic process	P	2.03787e-143	8.06797e-146	5618	3676	33275	38564	OVER
GO:0050789	regulation of biological process	P	5.2483e-143	2.10836e-145	6763	4695	32130	37545	OVER
GO:0005634	nucleus	C	7.62676e-141	3.10825e-143	8018	5863	30875	36377	OVER
GO:0044711	single-organism biosynthetic process	P	7.06826e-139	2.92179e-141	3954	2299	34939	39941	OVER
GO:0097367	carbohydrate derivative binding	F	6.74911e-137	2.82916e-139	8793	6627	30100	35613	OVER
GO:0050794	regulation of cellular process	P	8.82325e-134	3.74998e-136	6104	4181	32789	38059	OVER
GO:0005198	structural molecule activity	F	3.8817e-131	1.67237e-133	1591	571	37302	41669	OVER
GO:0032553	ribonucleotide binding	F	3.45427e-130	1.50833e-132	8617	6528	30276	35712	OVER
GO:0001882	nucleoside binding	F	6.43458e-126	2.84716e-128	8515	6475	30378	35765	OVER
GO:0032549	ribonucleoside binding	F	7.57839e-126	3.39739e-128	8511	6472	30382	35768	OVER
GO:0035639	purine ribonucleoside triphosphate binding	F	2.46897e-125	1.12121e-127	8461	6430	30432	35810	OVER
GO:0001883	purine nucleoside binding	F	2.68527e-125	1.25071e-127	8470	6439	30423	35801	OVER
GO:0032550	purine ribonucleoside binding	F	2.68527e-125	1.25071e-127	8470	6439	30423	35801	OVER
GO:0017076	purine nucleotide binding	F	7.04608e-124	3.32285e-126	8501	6483	30392	35757	OVER
GO:0032555	purine ribonucleotide binding	F	7.64587e-124	3.65022e-126	8490	6473	30403	35767	OVER
GO:0005840	ribosome	C	1.47892e-120	7.14661e-123	1213	370	37680	41870	OVER
GO:0016772	transferase activity, transferring phosphorus-containing groups	F	2.21297e-120	1.08226e-122	4374	2774	34519	39466	OVER
GO:0034654	nucleobase-containing compound biosynthetic process	P	6.99765e-119	3.46297e-121	4401	2808	34492	39432	OVER
GO:0043604	amide biosynthetic process	P	5.65215e-118	2.83002e-120	2123	988	36770	41252	OVER
GO:0003735	structural constituent of ribosome	F	4.37626e-115	2.21667e-117	1012	269	37881	41971	OVER
GO:0004674	protein serine/threonine kinase activity	F	1.02546e-113	5.25387e-116	2653	1408	36240	40832	OVER
GO:0004672	protein kinase activity	F	8.03039e-112	4.16106e-114	2908	1619	35985	40621	OVER
GO:0016301	kinase activity	F	1.28194e-111	6.7172e-114	3515	2113	35378	40127	OVER
GO:0043043	peptide biosynthetic process	P	3.65672e-111	1.93736e-113	2013	939	36880	41301	OVER
GO:0006412	translation	P	1.8177e-109	9.73614e-112	1950	901	36943	41339	OVER
GO:0043603	cellular amide metabolic process	P	3.85186e-109	2.0856e-111	2270	1139	36623	41101	OVER
GO:0003677	DNA binding	F	7.41919e-108	4.06034e-110	3681	2277	35212	39963	OVER
GO:0006518	peptide metabolic process	P	2.02723e-107	1.12125e-109	2067	996	36826	41244	OVER
GO:0016773	phosphotransferase activity, alcohol group as acceptor	F	8.13019e-104	4.54412e-106	3307	1993	35586	40247	OVER
GO:0050896	response to stimulus	P	5.02578e-101	2.83827e-103	7603	5876	31290	36364	OVER
GO:0009536	plastid	C	3.82555e-98	2.18272e-100	3529	2218	35364	40022	OVER
GO:0043436	oxoacid metabolic process	P	5.84514e-97	3.36906e-99	2845	1659	36048	40581	OVER
GO:0006082	organic acid metabolic process	P	2.28952e-96	1.33821e-98	2860	1675	36033	40565	OVER
GO:0097659	nucleic acid-templated transcription	P	2.28952e-96	1.35963e-98	3595	2287	35298	39953	OVER
GO:0006351	transcription, DNA-templated	P	2.28952e-96	1.35963e-98	3595	2287	35298	39953	OVER
GO:0032774	RNA biosynthetic process	P	3.21602e-96	1.92856e-98	3636	2323	35257	39917	OVER
GO:0009507	chloroplast	C	1.58278e-93	9.5837e-96	3430	2168	35463	40072	OVER
GO:0019752	carboxylic acid metabolic process	P	2.02542e-93	1.23818e-95	2742	1598	36151	40642	OVER
GO:0051179	localization	P	2.07229e-93	1.27889e-95	4525	3119	34368	39121	OVER
GO:0005524	ATP binding	F	9.72375e-93	6.05753e-95	7596	5963	31297	36277	OVER
GO:0043234	protein complex	C	8.29731e-92	5.21722e-94	3871	2559	35022	39681	OVER
GO:0032559	adenyl ribonucleotide binding	F	1.96764e-91	1.24868e-93	7623	6004	31270	36236	OVER
GO:0030554	adenyl nucleotide binding	F	2.12851e-91	1.36316e-93	7633	6014	31260	36226	OVER
GO:0051234	establishment of localization	P	5.34374e-91	3.45339e-93	4207	2859	34686	39381	OVER
GO:0006810	transport	P	4.24465e-90	2.76782e-92	4146	2813	34747	39427	OVER
GO:0031090	organelle membrane	C	1.71438e-87	1.12788e-89	4215	2896	34678	39344	OVER
GO:0043228	non-membrane-bounded organelle	C	3.12181e-84	2.07199e-86	3856	2608	35037	39632	OVER
GO:0043232	intracellular non-membrane-bounded organelle	C	3.53577e-83	2.36733e-85	3839	2602	35054	39638	OVER
GO:0009628	response to abiotic stimulus	P	1.08579e-81	7.33302e-84	2173	1214	36720	41026	OVER
GO:0042221	response to chemical	P	8.6854e-81	5.91635e-83	3048	1939	35845	40301	OVER
GO:0030529	intracellular ribonucleoprotein complex	C	8.25304e-80	5.71793e-82	1768	910	37125	41330	OVER
GO:1990904	ribonucleoprotein complex	C	8.25304e-80	5.71793e-82	1768	910	37125	41330	OVER
GO:0005739	mitochondrion	C	3.05932e-78	2.13739e-80	2368	1392	36525	40848	OVER
GO:0007154	cell communication	P	1.73928e-75	1.22528e-77	2983	1924	35910	40316	OVER
GO:0009055	electron carrier activity	F	1.29031e-74	9.16497e-77	828	274	38065	41966	OVER
GO:0044283	small molecule biosynthetic process	P	7.22643e-73	5.17496e-75	1740	926	37153	41314	OVER
GO:0098796	membrane protein complex	C	3.58618e-71	2.589e-73	1297	603	37596	41637	OVER
GO:0005576	extracellular region	C	8.38382e-71	6.10141e-73	2084	1210	36809	41030	OVER
GO:0003700	transcription factor activity, sequence-specific DNA binding	F	2.34903e-68	1.72321e-70	1463	739	37430	41501	OVER
GO:0001071	nucleic acid binding transcription factor activity	F	2.60579e-68	1.92673e-70	1464	740	37429	41500	OVER
GO:0006091	generation of precursor metabolites and energy	P	1.65878e-66	1.23616e-68	1118	496	37775	41744	OVER
GO:0046906	tetrapyrrole binding	F	3.08017e-65	2.31335e-67	802	288	38091	41952	OVER
GO:0016053	organic acid biosynthetic process	P	9.8253e-65	7.43647e-67	1295	632	37598	41608	OVER
GO:0046394	carboxylic acid biosynthetic process	P	1.72969e-64	1.31922e-66	1292	631	37601	41609	OVER
GO:0006520	cellular amino acid metabolic process	P	5.7495e-63	4.41857e-65	1634	900	37259	41340	OVER
GO:0071840	cellular component organization or biogenesis	P	1.73481e-62	1.34332e-64	4072	3004	34821	39236	OVER
GO:0055114	oxidation-reduction process	P	5.39595e-62	4.2097e-64	900	364	37993	41876	OVER
GO:0044700	single organism signaling	P	6.04119e-62	4.74826e-64	2651	1747	36242	40493	OVER
GO:0023052	signaling	P	6.24223e-62	4.94261e-64	2652	1748	36241	40492	OVER
GO:0003723	RNA binding	F	7.51341e-62	5.99288e-64	2788	1866	36105	40374	OVER
GO:0031975	envelope	C	1.17722e-60	9.45837e-63	2132	1318	36761	40922	OVER
GO:0007165	signal transduction	P	1.00597e-58	8.14096e-61	2532	1671	36361	40569	OVER
GO:0019222	regulation of metabolic process	P	2.21454e-58	1.80505e-60	3701	2709	35192	39531	OVER
GO:0098588	bounding membrane of organelle	C	1.89177e-57	1.55298e-59	3123	2199	35770	40041	OVER
GO:0030312	external encapsulating structure	C	1.0286e-56	8.50375e-59	897	383	37996	41857	OVER
GO:1901700	response to oxygen-containing compound	P	2.48854e-55	2.07185e-57	1463	811	37430	41429	OVER
GO:0022900	electron transport chain	P	2.54298e-55	2.13198e-57	546	162	38347	42078	OVER
GO:0005215	transporter activity	F	3.50793e-55	2.9614e-57	2484	1659	36409	40581	OVER
GO:0044429	mitochondrial part	C	2.15971e-54	1.8358e-56	1115	550	37778	41690	OVER
GO:0046914	transition metal ion binding	F	2.64839e-54	2.26661e-56	3340	2424	35553	39816	OVER
GO:0080090	regulation of primary metabolic process	P	6.33466e-54	5.45837e-56	3208	2309	35685	39931	OVER
GO:0020037	heme binding	F	1.19654e-53	1.03799e-55	676	247	38217	41993	OVER
GO:0031323	regulation of cellular metabolic process	P	1.29227e-53	1.12855e-55	3269	2367	35624	39873	OVER
GO:0032502	developmental process	P	1.73368e-53	1.52414e-55	3582	2652	35311	39588	OVER
GO:0005618	cell wall	C	4.59962e-53	4.07046e-55	823	347	38070	41893	OVER
GO:0009056	catabolic process	P	2.33232e-52	2.07758e-54	2493	1691	36400	40549	OVER
GO:0031967	organelle envelope	C	2.84014e-52	2.54647e-54	1985	1257	36908	40983	OVER
GO:0044391	ribosomal subunit	C	1.07458e-51	9.69721e-54	455	120	38438	42120	OVER
GO:0071702	organic substance transport	P	1.99871e-51	1.81532e-53	2448	1660	36445	40580	OVER
GO:0001101	response to acid chemical	P	9.90805e-51	9.05661e-53	1043	515	37850	41725	OVER
GO:0044767	single-organism developmental process	P	1.25775e-49	1.15699e-51	3509	2627	35384	39613	OVER
GO:0060255	regulation of macromolecule metabolic process	P	1.93015e-49	1.78676e-51	3216	2362	35677	39878	OVER
GO:0016043	cellular component organization	P	4.209e-49	3.92082e-51	3543	2664	35350	39576	OVER
GO:0005975	carbohydrate metabolic process	P	6.75733e-49	6.33401e-51	1979	1278	36914	40962	OVER
GO:0051716	cellular response to stimulus	P	8.41736e-49	7.93905e-51	3888	2986	35005	39254	OVER
GO:0009889	regulation of biosynthetic process	P	9.48662e-49	9.00279e-51	2799	1994	36094	40246	OVER
GO:0009719	response to endogenous stimulus	P	3.93237e-48	3.7547e-50	1443	840	37450	41400	OVER
GO:0005773	vacuole	C	3.58341e-47	3.44238e-49	1551	934	37342	41306	OVER
GO:0032501	multicellular organismal process	P	4.17007e-47	4.03023e-49	3499	2646	35394	39594	OVER
GO:0010033	response to organic substance	P	4.36811e-47	4.24705e-49	1870	1200	37023	41040	OVER
GO:0031326	regulation of cellular biosynthetic process	P	6.16434e-47	6.02939e-49	2760	1977	36133	40263	OVER
GO:0019843	rRNA binding	F	1.02711e-46	1.0106e-48	465	139	38428	42101	OVER
GO:0033036	macromolecule localization	P	1.1083e-46	1.09694e-48	2315	1586	36578	40654	OVER
GO:0010035	response to inorganic substance	P	1.6405e-46	1.63324e-48	1084	568	37809	41672	OVER
GO:2000112	regulation of cellular macromolecule biosynthetic process	P	3.06874e-46	3.07303e-48	2666	1900	36227	40340	OVER
GO:0010556	regulation of macromolecule biosynthetic process	P	3.09044e-46	3.11275e-48	2685	1917	36208	40323	OVER
GO:0048856	anatomical structure development	P	3.88816e-46	3.93887e-48	3002	2203	35891	40037	OVER
GO:0065008	regulation of biological quality	P	1.23272e-45	1.25597e-47	2031	1349	36862	40891	OVER
GO:0051171	regulation of nitrogen compound metabolic process	P	1.37032e-45	1.40415e-47	2785	2013	36108	40227	OVER
GO:0044459	plasma membrane part	C	4.22793e-45	4.35691e-47	1223	684	37670	41556	OVER
GO:0006796	phosphate-containing compound metabolic process	P	8.34556e-45	8.64875e-47	2243	1540	36650	40700	OVER
GO:0016874	ligase activity	F	1.57259e-44	1.63888e-46	1521	928	37372	41312	OVER
GO:0022857	transmembrane transporter activity	F	1.90275e-44	1.99403e-46	1953	1292	36940	40948	OVER
GO:0006793	phosphorus metabolic process	P	3.0237e-44	3.18636e-46	2276	1574	36617	40666	OVER
GO:0098805	whole membrane	C	3.59456e-44	3.80886e-46	2049	1377	36844	40863	OVER
GO:0043565	sequence-specific DNA binding	F	3.62028e-44	3.85719e-46	787	360	38106	41880	OVER
GO:0005506	iron ion binding	F	1.01252e-43	1.08467e-45	709	307	38184	41933	OVER
GO:0010468	regulation of gene expression	P	1.98015e-43	2.13279e-45	2737	1992	36156	40248	OVER
GO:0044085	cellular component biogenesis	P	2.07794e-43	2.25021e-45	1881	1239	37012	41001	OVER
GO:0022626	cytosolic ribosome	C	2.73067e-43	2.97296e-45	391	106	38502	42134	OVER
GO:0005740	mitochondrial envelope	C	5.11892e-43	5.60292e-45	850	411	38043	41829	OVER
GO:0044707	single-multicellular organism process	P	1.86131e-41	2.04814e-43	3234	2467	35659	39773	OVER
GO:0009725	response to hormone	P	1.91312e-41	2.11629e-43	1258	735	37635	41505	OVER
GO:0034660	ncRNA metabolic process	P	2.71328e-41	3.01722e-43	1364	822	37529	41418	OVER
GO:0045184	establishment of protein localization	P	3.02221e-41	3.37834e-43	1889	1264	37004	40976	OVER
GO:0009579	thylakoid	C	1.37879e-40	1.5493e-42	902	462	37991	41778	OVER
GO:0016853	isomerase activity	F	2.97726e-40	3.36276e-42	857	430	38036	41810	OVER
GO:0015031	protein transport	P	3.99227e-40	4.53244e-42	1857	1246	37036	40994	OVER
GO:0044436	thylakoid part	C	9.31269e-40	1.0627e-41	801	391	38092	41849	OVER
GO:0031966	mitochondrial membrane	C	1.3991e-39	1.6047e-41	812	400	38081	41840	OVER
GO:0043412	macromolecule modification	P	1.7712e-39	2.04179e-41	2516	1834	36377	40406	OVER
GO:0044248	cellular catabolic process	P	3.57324e-39	4.13993e-41	1688	1109	37205	41131	OVER
GO:0008104	protein localization	P	6.7806e-39	7.89543e-41	2018	1397	36875	40843	OVER
GO:0044435	plastid part	C	1.90528e-38	2.22963e-40	1900	1298	36993	40942	OVER
GO:1902578	single-organism localization	P	2.0479e-38	2.40845e-40	2570	1894	36323	40346	OVER
GO:0006629	lipid metabolic process	P	2.06828e-38	2.44447e-40	1761	1178	37132	41062	OVER
GO:0005829	cytosol	C	4.44234e-38	5.27619e-40	2524	1856	36369	40384	OVER
GO:2001141	regulation of RNA biosynthetic process	P	5.71376e-38	6.81952e-40	2187	1555	36706	40685	OVER
GO:0044765	single-organism transport	P	6.34045e-38	7.6044e-40	2469	1808	36424	40432	OVER
GO:1903506	regulation of nucleic acid-templated transcription	P	8.56351e-38	1.03703e-39	2185	1555	36708	40685	OVER
GO:0006355	regulation of transcription, DNA-templated	P	8.56351e-38	1.03703e-39	2185	1555	36708	40685	OVER
GO:1901605	alpha-amino acid metabolic process	P	9.34905e-38	1.13761e-39	930	499	37963	41741	OVER
GO:0019219	regulation of nucleobase-containing compound metabolic process	P	1.29725e-37	1.58607e-39	2362	1715	36531	40525	OVER
GO:0030246	carbohydrate binding	F	1.50513e-37	1.84899e-39	665	303	38228	41937	OVER
GO:0044434	chloroplast part	C	2.33475e-37	2.88174e-39	1884	1294	37009	40946	OVER
GO:0016705	oxidoreductase activity, acting on paired donors, with incorporation or reduction of molecular oxygen	F	2.36978e-37	2.93877e-39	644	289	38249	41951	OVER
GO:0006399	tRNA metabolic process	P	2.88295e-37	3.59194e-39	965	529	37928	41711	OVER
GO:1901135	carbohydrate derivative metabolic process	P	3.20011e-37	4.00572e-39	1809	1230	37084	41010	OVER
GO:0007275	multicellular organismal development	P	7.4061e-37	9.31368e-39	2916	2228	35977	40012	OVER
GO:0051252	regulation of RNA metabolic process	P	1.2903e-36	1.63015e-38	2230	1607	36663	40633	OVER
GO:0012505	endomembrane system	C	2.54758e-36	3.23342e-38	3570	2845	35323	39395	OVER
GO:0042651	thylakoid membrane	C	4.07119e-36	5.19091e-38	722	351	38171	41889	OVER
GO:0016829	lyase activity	F	4.26844e-36	5.46726e-38	1056	608	37837	41632	OVER
GO:0031976	plastid thylakoid	C	4.36855e-36	5.62093e-38	761	380	38132	41860	OVER
GO:0009534	chloroplast thylakoid	C	1.66926e-35	2.15752e-37	757	380	38136	41860	OVER
GO:1901575	organic substance catabolic process	P	4.38285e-35	5.69036e-37	2141	1543	36752	40697	OVER
GO:0071310	cellular response to organic substance	P	4.84196e-35	6.31462e-37	1171	708	37722	41532	OVER
GO:0034357	photosynthetic membrane	C	5.83669e-35	7.64588e-37	725	359	38168	41881	OVER
GO:0070887	cellular response to chemical stimulus	P	1.3707e-34	1.80356e-36	1373	879	37520	41361	OVER
GO:0016746	transferase activity, transferring acyl groups	F	2.34943e-34	3.10503e-36	757	386	38136	41854	OVER
GO:0071495	cellular response to endogenous stimulus	P	2.68782e-34	3.5679e-36	909	503	37984	41737	OVER
GO:0044445	cytosolic part	C	4.99765e-34	6.66315e-36	495	200	38398	42040	OVER
GO:0035556	intracellular signal transduction	P	6.41679e-34	8.59258e-36	1143	693	37750	41547	OVER
GO:0016757	transferase activity, transferring glycosyl groups	F	8.39695e-34	1.12931e-35	1046	615	37847	41625	OVER
GO:0016817	hydrolase activity, acting on acid anhydrides	F	9.43604e-34	1.27455e-35	2549	1927	36344	40313	OVER
GO:0006464	cellular protein modification process	P	1.09474e-33	1.49144e-35	2216	1625	36677	40615	OVER
GO:0036211	protein modification process	P	1.09474e-33	1.49144e-35	2216	1625	36677	40615	OVER
GO:0005525	GTP binding	F	1.16977e-33	1.60047e-35	956	544	37937	41696	OVER
GO:0005743	mitochondrial inner membrane	C	2.4868e-33	3.41689e-35	603	278	38290	41962	OVER
GO:0005783	endoplasmic reticulum	C	3.50148e-33	4.83145e-35	1713	1183	37180	41057	OVER
GO:0016788	hydrolase activity, acting on ester bonds	F	3.93272e-33	5.44939e-35	2185	1603	36708	40637	OVER
GO:0055086	nucleobase-containing small molecule metabolic process	P	4.72652e-33	6.57684e-35	1167	719	37726	41521	OVER
GO:0019637	organophosphate metabolic process	P	1.48669e-32	2.07735e-34	1656	1139	37237	41101	OVER
GO:0009266	response to temperature stimulus	P	3.75317e-32	5.26616e-34	736	382	38157	41858	OVER
GO:0016818	hydrolase activity, acting on acid anhydrides, in phosphorus-containing anhydrides	F	6.48367e-32	9.13513e-34	2494	1898	36399	40342	OVER
GO:0016747	transferase activity, transferring acyl groups other than amino-acyl groups	F	1.12903e-31	1.59732e-33	613	293	38280	41947	OVER
GO:0022891	substrate-specific transmembrane transporter activity	F	1.13098e-31	1.60666e-33	1571	1073	37322	41167	OVER
GO:0031984	organelle subcompartment	C	1.71916e-31	2.45222e-33	1078	657	37815	41583	OVER
GO:0022892	substrate-specific transporter activity	F	2.08742e-31	2.98966e-33	1813	1288	37080	40952	OVER
GO:0055035	plastid thylakoid membrane	C	2.90133e-31	4.17227e-33	647	320	38246	41920	OVER
GO:0016462	pyrophosphatase activity	F	6.25562e-31	9.03233e-33	2478	1895	36415	40345	OVER
GO:0004497	monooxygenase activity	F	7.80399e-31	1.13134e-32	498	215	38395	42025	OVER
GO:0009535	chloroplast thylakoid membrane	C	1.11098e-30	1.61706e-32	643	320	38250	41920	OVER
GO:0019866	organelle inner membrane	C	1.99725e-30	2.91866e-32	713	374	38180	41866	OVER
GO:0008652	cellular amino acid biosynthetic process	P	4.03803e-30	5.92444e-32	733	391	38160	41849	OVER
GO:0006508	proteolysis	P	9.6253e-30	1.41779e-31	1876	1361	37017	40879	OVER
GO:0019001	guanyl nucleotide binding	F	9.75506e-30	1.44826e-31	976	586	37917	41654	OVER
GO:0032561	guanyl ribonucleotide binding	F	9.75506e-30	1.44826e-31	976	586	37917	41654	OVER
GO:0015979	photosynthesis	P	3.55723e-29	5.30188e-31	440	182	38453	42058	OVER
GO:0032870	cellular response to hormone stimulus	P	6.84243e-29	1.02382e-30	802	452	38091	41788	OVER
GO:0072330	monocarboxylic acid biosynthetic process	P	1.54876e-28	2.32638e-30	491	220	38402	42020	OVER
GO:0008610	lipid biosynthetic process	P	3.00582e-28	4.53253e-30	1030	641	37863	41599	OVER
GO:0009755	hormone-mediated signaling pathway	P	3.0333e-28	4.59162e-30	697	374	38196	41866	OVER
GO:0008233	peptidase activity	F	3.94964e-28	6.00173e-30	1530	1070	37363	41170	OVER
GO:0015934	large ribosomal subunit	C	4.30831e-28	6.57183e-30	263	74	38630	42166	OVER
GO:0009521	photosystem	C	4.98879e-28	7.63886e-30	243	63	38650	42177	OVER
GO:0006753	nucleoside phosphate metabolic process	P	5.00285e-28	7.68952e-30	1005	622	37888	41618	OVER
GO:0009117	nucleotide metabolic process	P	9.6349e-28	1.48652e-29	994	615	37899	41625	OVER
GO:1990204	oxidoreductase complex	C	1.36879e-27	2.11981e-29	250	68	38643	42172	OVER
GO:0070011	peptidase activity, acting on L-amino acid peptides	F	4.54448e-27	7.06437e-29	1490	1045	37403	41195	OVER
GO:0044432	endoplasmic reticulum part	C	6.06095e-27	9.45701e-29	1274	858	37619	41382	OVER
GO:0048731	system development	P	6.62469e-27	1.03752e-28	2083	1580	36810	40660	OVER
GO:0009605	response to external stimulus	P	9.17172e-27	1.44176e-28	1686	1222	37207	41018	OVER
GO:0005789	endoplasmic reticulum membrane	C	1.22122e-26	1.92682e-28	1180	780	37713	41460	OVER
GO:0051704	multi-organism process	P	1.43722e-26	2.27599e-28	2095	1595	36798	40645	OVER
GO:1901607	alpha-amino acid biosynthetic process	P	2.08415e-26	3.31261e-28	643	343	38250	41897	OVER
GO:0017111	nucleoside-triphosphatase activity	F	2.3852e-26	3.80498e-28	2353	1836	36540	40404	OVER
GO:0016758	transferase activity, transferring hexosyl groups	F	2.46094e-26	3.94014e-28	784	454	38109	41786	OVER
GO:0048037	cofactor binding	F	2.77977e-26	4.4668e-28	1113	726	37780	41514	OVER
GO:0042175	nuclear outer membrane-endoplasmic reticulum membrane network	C	4.19262e-26	6.7615e-28	1191	794	37702	41446	OVER
GO:0015075	ion transmembrane transporter activity	F	5.31487e-26	8.60232e-28	1315	902	37578	41338	OVER
GO:0044255	cellular lipid metabolic process	P	1.26744e-25	2.05878e-27	1303	895	37590	41345	OVER
GO:0032787	monocarboxylic acid metabolic process	P	1.71689e-25	2.79884e-27	1019	653	37874	41587	OVER
GO:0009415	response to water	P	1.9948e-25	3.2635e-27	403	172	38490	42068	OVER
GO:0044712	single-organism catabolic process	P	4.41826e-25	7.25401e-27	1272	873	37621	41367	OVER
GO:0060089	molecular transducer activity	F	7.66726e-25	1.26329e-26	1001	643	37892	41597	OVER
GO:0004871	signal transducer activity	F	1.3538e-24	2.23846e-26	921	578	37972	41662	OVER
GO:0070469	respiratory chain	C	2.18551e-24	3.6264e-26	219	59	38674	42181	OVER
GO:0006950	response to stress	P	3.81539e-24	6.35306e-26	4401	3840	34492	38400	OVER
GO:0009523	photosystem II	C	3.93076e-24	6.56805e-26	192	45	38701	42195	OVER
GO:0016741	transferase activity, transferring one-carbon groups	F	6.74965e-24	1.13175e-25	923	585	37970	41655	OVER
GO:0009116	nucleoside metabolic process	P	1.2379e-23	2.08287e-25	796	482	38097	41758	OVER
GO:1901137	carbohydrate derivative biosynthetic process	P	1.92336e-23	3.24741e-25	1203	828	37690	41412	OVER
GO:0090407	organophosphate biosynthetic process	P	2.16687e-23	3.67116e-25	1081	723	37812	41517	OVER
GO:0015935	small ribosomal subunit	C	2.79885e-23	4.75817e-25	192	47	38701	42193	OVER
GO:0045454	cell redox homeostasis	P	3.17825e-23	5.42168e-25	296	109	38597	42131	OVER
GO:0009057	macromolecule catabolic process	P	4.46713e-23	7.64635e-25	1130	768	37763	41472	OVER
GO:0044723	single-organism carbohydrate metabolic process	P	7.0273e-23	1.20695e-24	1237	863	37656	41377	OVER
GO:0019693	ribose phosphate metabolic process	P	7.70798e-23	1.32834e-24	840	524	38053	41716	OVER
GO:0006970	response to osmotic stress	P	9.91548e-23	1.71454e-24	601	332	38292	41908	OVER
GO:1902494	catalytic complex	C	1.09815e-22	1.90526e-24	1236	864	37657	41376	OVER
GO:0007264	small GTPase mediated signal transduction	P	1.17459e-22	2.04473e-24	376	165	38517	42075	OVER
GO:0022607	cellular component assembly	P	1.932e-22	3.37448e-24	1159	799	37734	41441	OVER
GO:0016651	oxidoreductase activity, acting on NAD(P)H	F	1.93669e-22	3.39395e-24	331	135	38562	42105	OVER
GO:0016684	oxidoreductase activity, acting on peroxide as acceptor	F	2.77351e-22	4.89273e-24	248	82	38645	42158	OVER
GO:0004601	peroxidase activity	F	2.77351e-22	4.89273e-24	248	82	38645	42158	OVER
GO:0009119	ribonucleoside metabolic process	P	2.80827e-22	4.97039e-24	767	468	38126	41772	OVER
GO:0051186	cofactor metabolic process	P	3.18935e-22	5.66344e-24	1026	686	37867	41554	OVER
GO:0008168	methyltransferase activity	F	3.64991e-22	6.50252e-24	847	535	38046	41705	OVER
GO:1901657	glycosyl compound metabolic process	P	9.46649e-22	1.69202e-23	842	534	38051	41706	OVER
GO:0022804	active transmembrane transporter activity	F	9.91392e-22	1.77776e-23	945	621	37948	41619	OVER
GO:0051536	iron-sulfur cluster binding	F	1.38601e-21	2.50153e-23	578	321	38315	41919	OVER
GO:0051540	metal cluster binding	F	1.38601e-21	2.50153e-23	578	321	38315	41919	OVER
GO:0009651	response to salt stress	P	1.8567e-21	3.36187e-23	515	273	38378	41967	OVER
GO:0043038	amino acid activation	P	1.97223e-21	3.58253e-23	564	311	38329	41929	OVER
GO:0005509	calcium ion binding	F	2.03022e-21	3.69969e-23	852	545	38041	41695	OVER
GO:0043039	tRNA aminoacylation	P	2.64962e-21	4.84385e-23	563	311	38330	41929	OVER
GO:0009409	response to cold	P	2.75703e-21	5.05628e-23	401	189	38492	42051	OVER
GO:0042744	hydrogen peroxide catabolic process	P	3.36361e-21	6.18829e-23	188	50	38705	42190	OVER
GO:0016879	ligase activity, forming carbon-nitrogen bonds	F	3.59213e-21	6.62964e-23	505	267	38388	41973	OVER
GO:0006418	tRNA aminoacylation for protein translation	P	4.38879e-21	8.12549e-23	560	310	38333	41930	OVER
GO:0009505	plant-type cell wall	C	6.1734e-21	1.14655e-22	241	82	38652	42158	OVER
GO:0031410	cytoplasmic vesicle	C	7.11028e-21	1.32469e-22	913	601	37980	41639	OVER
GO:0009259	ribonucleotide metabolic process	P	7.11697e-21	1.33008e-22	775	485	38118	41755	OVER
GO:0004812	aminoacyl-tRNA ligase activity	F	7.40488e-21	1.3882e-22	590	335	38303	41905	OVER
GO:0006811	ion transport	P	7.47841e-21	1.40634e-22	812	516	38081	41724	OVER
GO:0031982	vesicle	C	1.24598e-20	2.35035e-22	934	621	37959	41619	OVER
GO:0009791	post-embryonic development	P	1.24908e-20	2.36349e-22	1058	728	37835	41512	OVER
GO:0000003	reproduction	P	1.40392e-20	2.66464e-22	1590	1204	37303	41036	OVER
GO:0016667	oxidoreductase activity, acting on a sulfur group of donors	F	1.8708e-20	3.56167e-22	303	124	38590	42116	OVER
GO:0005515	protein binding	F	2.13779e-20	4.08241e-22	1271	918	37622	41322	OVER
GO:0016876	ligase activity, forming aminoacyl-tRNA and related compounds	F	2.16523e-20	4.16003e-22	590	338	38303	41902	OVER
GO:0016875	ligase activity, forming carbon-oxygen bonds	F	2.16523e-20	4.16003e-22	590	338	38303	41902	OVER
GO:0046686	response to cadmium ion	P	2.19253e-20	4.22523e-22	465	241	38428	41999	OVER
GO:0042592	homeostatic process	P	2.98034e-20	5.76078e-22	792	504	38101	41736	OVER
GO:0016051	carbohydrate biosynthetic process	P	4.75625e-20	9.22119e-22	562	318	38331	41922	OVER
GO:0050662	coenzyme binding	F	4.98151e-20	9.68691e-22	841	547	38052	41693	OVER
GO:0016023	cytoplasmic, membrane-bounded vesicle	C	5.04583e-20	9.84136e-22	881	581	38012	41659	OVER
GO:0034470	ncRNA processing	P	5.1637e-20	1.01013e-21	755	475	38138	41765	OVER
GO:0072521	purine-containing compound metabolic process	P	5.7009e-20	1.11854e-21	769	487	38124	41753	OVER
GO:0031988	membrane-bounded vesicle	C	7.24317e-20	1.42535e-21	897	596	37996	41644	OVER
GO:0016798	hydrolase activity, acting on glycosyl bonds	F	1.03356e-19	2.03992e-21	739	464	38154	41776	OVER
GO:0042743	hydrogen peroxide metabolic process	P	1.73635e-19	3.43711e-21	204	64	38689	42176	OVER
GO:0022625	cytosolic large ribosomal subunit	C	2.08952e-19	4.14838e-21	167	43	38726	42197	OVER
GO:0008324	cation transmembrane transporter activity	F	2.18983e-19	4.36027e-21	898	601	37995	41639	OVER
GO:0005516	calmodulin binding	F	2.28571e-19	4.56451e-21	253	95	38640	42145	OVER
GO:0016209	antioxidant activity	F	3.24824e-19	6.50556e-21	300	127	38593	42113	OVER
GO:0005774	vacuolar membrane	C	5.41294e-19	1.08725e-20	767	493	38126	41747	OVER
GO:0022414	reproductive process	P	5.92002e-19	1.19255e-20	1538	1176	37355	41064	OVER
GO:0009414	response to water deprivation	P	6.79652e-19	1.37307e-20	345	160	38548	42080	OVER
GO:0005730	nucleolus	C	7.32417e-19	1.48394e-20	881	591	38012	41649	OVER
GO:0009653	anatomical structure morphogenesis	P	8.4941e-19	1.72592e-20	1303	964	37590	41276	OVER
GO:0004175	endopeptidase activity	F	8.98411e-19	1.83072e-20	901	609	37992	41631	OVER
GO:0048869	cellular developmental process	P	1.05282e-18	2.15149e-20	1527	1169	37366	41071	OVER
GO:0006732	coenzyme metabolic process	P	1.18964e-18	2.43802e-20	772	500	38121	41740	OVER
GO:0033993	response to lipid	P	1.35975e-18	2.79454e-20	627	380	38266	41860	OVER
GO:0044437	vacuolar part	C	1.54454e-18	3.18333e-20	778	506	38115	41734	OVER
GO:0019725	cellular homeostasis	P	1.77733e-18	3.67346e-20	519	294	38374	41946	OVER
GO:0005794	Golgi apparatus	C	1.80561e-18	3.74241e-20	1526	1171	37367	41069	OVER
GO:0004553	hydrolase activity, hydrolyzing O-glycosyl compounds	F	1.98965e-18	4.13544e-20	656	405	38237	41835	OVER
GO:0015035	protein disulfide oxidoreductase activity	F	2.06812e-18	4.31059e-20	180	53	38713	42187	OVER
GO:0071229	cellular response to acid chemical	P	2.57418e-18	5.38037e-20	405	207	38488	42033	OVER
GO:0098798	mitochondrial protein complex	C	2.63227e-18	5.51709e-20	188	58	38705	42182	OVER
GO:0097305	response to alcohol	P	3.28843e-18	6.91153e-20	547	318	38346	41922	OVER
GO:0004872	receptor activity	F	3.30597e-18	6.96763e-20	695	439	38198	41801	OVER
GO:0006163	purine nucleotide metabolic process	P	4.45867e-18	9.42301e-20	689	435	38204	41805	OVER
GO:0009108	coenzyme biosynthetic process	P	4.77954e-18	1.0129e-19	449	242	38444	41998	OVER
GO:0009416	response to light stimulus	P	4.83045e-18	1.0265e-19	667	417	38226	41823	OVER
GO:0016192	vesicle-mediated transport	P	6.06931e-18	1.2933e-19	1077	771	37816	41469	OVER
GO:0038023	signaling receptor activity	F	1.00395e-17	2.14515e-19	612	374	38281	41866	OVER
GO:0008234	cysteine-type peptidase activity	F	1.10647e-17	2.37063e-19	463	255	38430	41985	OVER
GO:0008033	tRNA processing	P	1.78109e-17	3.8264e-19	395	204	38498	42036	OVER
GO:0010038	response to metal ion	P	1.95643e-17	4.21448e-19	585	354	38308	41886	OVER
GO:0009314	response to radiation	P	2.09682e-17	4.52911e-19	703	452	38190	41788	OVER
GO:1901701	cellular response to oxygen-containing compound	P	2.17116e-17	4.70232e-19	576	347	38317	41893	OVER
GO:0006396	RNA processing	P	2.19217e-17	4.7606e-19	1409	1077	37484	41163	OVER
GO:0009737	response to abscisic acid	P	2.5858e-17	5.63047e-19	455	251	38438	41989	OVER
GO:0044764	multi-organism cellular process	P	2.90889e-17	6.35091e-19	649	408	38244	41832	OVER
GO:0031974	membrane-enclosed lumen	C	3.30568e-17	7.23647e-19	2146	1770	36747	40470	OVER
GO:0051188	cofactor biosynthetic process	P	3.49846e-17	7.67886e-19	635	397	38258	41843	OVER
GO:0072593	reactive oxygen species metabolic process	P	4.8618e-17	1.06996e-18	278	121	38615	42119	OVER
GO:0009150	purine ribonucleotide metabolic process	P	5.45958e-17	1.20475e-18	674	431	38219	41809	OVER
GO:0030163	protein catabolic process	P	5.45958e-17	1.20787e-18	772	514	38121	41726	OVER
GO:0006457	protein folding	P	7.81002e-17	1.73637e-18	633	398	38260	41842	OVER
GO:0022627	cytosolic small ribosomal subunit	C	7.81002e-17	1.73698e-18	88	10	38805	42230	OVER
GO:0008194	UDP-glycosyltransferase activity	F	8.38336e-17	1.86937e-18	451	251	38442	41989	OVER
GO:0006631	fatty acid metabolic process	P	1.04155e-16	2.32856e-18	487	280	38406	41960	OVER
GO:0031226	intrinsic component of plasma membrane	C	1.10494e-16	2.47672e-18	523	309	38370	41931	OVER
GO:0006790	sulfur compound metabolic process	P	1.41403e-16	3.17778e-18	532	317	38361	41923	OVER
GO:0009532	plastid stroma	C	1.92184e-16	4.33161e-18	891	622	38002	41618	OVER
GO:0006633	fatty acid biosynthetic process	P	1.92184e-16	4.34138e-18	330	161	38563	42079	OVER
GO:0004888	transmembrane signaling receptor activity	F	2.25303e-16	5.10263e-18	483	279	38410	41961	OVER
GO:0071554	cell wall organization or biogenesis	P	2.30789e-16	5.24031e-18	396	211	38497	42029	OVER
GO:0030247	polysaccharide binding	F	3.99153e-16	9.1097e-18	221	86	38672	42154	OVER
GO:0001871	pattern binding	F	3.99153e-16	9.1097e-18	221	86	38672	42154	OVER
GO:0032268	regulation of cellular protein metabolic process	P	5.40614e-16	1.23696e-17	894	629	37999	41611	OVER
GO:0044262	cellular carbohydrate metabolic process	P	5.41487e-16	1.24212e-17	668	434	38225	41806	OVER
GO:0042278	purine nucleoside metabolic process	P	5.62467e-16	1.29352e-17	625	398	38268	41842	OVER
GO:0009123	nucleoside monophosphate metabolic process	P	6.18174e-16	1.42523e-17	627	400	38266	41840	OVER
GO:0046128	purine ribonucleoside metabolic process	P	7.17311e-16	1.65797e-17	624	398	38269	41842	OVER
GO:0009165	nucleotide biosynthetic process	P	7.26664e-16	1.68382e-17	571	354	38322	41886	OVER
GO:0012506	vesicle membrane	C	9.66679e-16	2.2456e-17	464	268	38429	41972	OVER
GO:0006996	organelle organization	P	9.77371e-16	2.27613e-17	2066	1717	36827	40523	OVER
GO:1901293	nucleoside phosphate biosynthetic process	P	1.05218e-15	2.45649e-17	578	361	38315	41879	OVER
GO:0044702	single organism reproductive process	P	1.44668e-15	3.38592e-17	1344	1040	37549	41200	OVER
GO:0051246	regulation of protein metabolic process	P	1.69948e-15	3.98748e-17	955	688	37938	41552	OVER
GO:0005976	polysaccharide metabolic process	P	1.84971e-15	4.35073e-17	554	343	38339	41897	OVER
GO:0015980	energy derivation by oxidation of organic compounds	P	1.99065e-15	4.69385e-17	293	139	38600	42101	OVER
GO:0044265	cellular macromolecule catabolic process	P	2.55057e-15	6.02894e-17	764	522	38129	41718	OVER
GO:0051603	proteolysis involved in cellular protein catabolic process	P	2.82052e-15	6.68346e-17	610	391	38283	41849	OVER
GO:0006259	DNA metabolic process	P	2.95628e-15	7.02353e-17	1318	1020	37575	41220	OVER
GO:0016887	ATPase activity	F	2.95628e-15	7.03959e-17	1268	974	37625	41266	OVER
GO:0098800	inner mitochondrial membrane protein complex	C	3.25811e-15	7.77728e-17	142	40	38751	42200	OVER
GO:0043656	intracellular region of host	C	4.0844e-15	9.79723e-17	354	186	38539	42054	OVER
GO:0033646	host intracellular part	C	4.0844e-15	9.79723e-17	354	186	38539	42054	OVER
GO:0016835	carbon-oxygen lyase activity	F	4.13031e-15	9.93142e-17	455	265	38438	41975	OVER
GO:0030659	cytoplasmic vesicle membrane	C	4.41992e-15	1.06535e-16	451	262	38442	41978	OVER
GO:0044257	cellular protein catabolic process	P	4.59707e-15	1.11073e-16	621	402	38272	41838	OVER
GO:0044272	sulfur compound biosynthetic process	P	5.10445e-15	1.23629e-16	419	237	38474	42003	OVER
GO:0009570	chloroplast stroma	C	5.83269e-15	1.41606e-16	872	620	38021	41620	OVER
GO:0009161	ribonucleoside monophosphate metabolic process	P	6.36346e-15	1.54863e-16	603	388	38290	41852	OVER
GO:0034062	RNA polymerase activity	F	6.83956e-15	1.66848e-16	404	226	38489	42014	OVER
GO:0019012	virion	C	7.91713e-15	1.93596e-16	361	193	38532	42047	OVER
GO:0008509	anion transmembrane transporter activity	F	9.04027e-15	2.21586e-16	417	237	38476	42003	OVER
GO:0051641	cellular localization	P	9.95817e-15	2.44664e-16	1637	1325	37256	40915	OVER
GO:0003954	NADH dehydrogenase activity	F	1.07414e-14	2.64534e-16	136	38	38757	42202	OVER
GO:0015926	glucosidase activity	F	1.09106e-14	2.69335e-16	277	131	38616	42109	OVER
GO:0043657	host cell	C	1.20818e-14	3.00357e-16	421	241	38472	41999	OVER
GO:0018995	host	C	1.20818e-14	3.00357e-16	421	241	38472	41999	OVER
GO:0033643	host cell part	C	1.20818e-14	3.00357e-16	421	241	38472	41999	OVER
GO:0030430	host cell cytoplasm	C	1.34657e-14	3.35546e-16	286	138	38607	42102	OVER
GO:0044216	other organism cell	C	1.40039e-14	3.51403e-16	428	247	38465	41993	OVER
GO:0044215	other organism	C	1.40039e-14	3.51403e-16	428	247	38465	41993	OVER
GO:0044217	other organism part	C	1.40039e-14	3.51403e-16	428	247	38465	41993	OVER
GO:0008270	zinc ion binding	F	1.40378e-14	3.5307e-16	2156	1823	36737	40417	OVER
GO:0043233	organelle lumen	C	1.4678e-14	3.70025e-16	2083	1753	36810	40487	OVER
GO:0055085	transmembrane transport	P	1.557e-14	3.93419e-16	543	341	38350	41899	OVER
GO:0044433	cytoplasmic vesicle part	C	1.8615e-14	4.71445e-16	468	280	38425	41960	OVER
GO:0015036	disulfide oxidoreductase activity	F	2.06697e-14	5.24684e-16	196	76	38697	42164	OVER
GO:0070013	intracellular organelle lumen	C	2.77737e-14	7.06632e-16	2075	1750	36818	40490	OVER
GO:0009506	plasmodesma	C	3.91665e-14	1.00105e-15	587	381	38306	41859	OVER
GO:0055044	symplast	C	3.91665e-14	1.00105e-15	587	381	38306	41859	OVER
GO:0006260	DNA replication	P	4.08836e-14	1.04732e-15	569	366	38324	41874	OVER
GO:0008757	S-adenosylmethionine-dependent methyltransferase activity	F	4.29183e-14	1.10194e-15	493	303	38400	41937	OVER
GO:0009526	plastid envelope	C	4.37115e-14	1.12485e-15	864	622	38029	41618	OVER
GO:0050136	NADH dehydrogenase (quinone) activity	F	4.47512e-14	1.15421e-15	133	38	38760	42202	OVER
GO:0044815	DNA packaging complex	C	5.77735e-14	1.49344e-15	103	22	38790	42218	OVER
GO:0009163	nucleoside biosynthetic process	P	5.96482e-14	1.54538e-15	455	273	38438	41967	OVER
GO:0042455	ribonucleoside biosynthetic process	P	6.06312e-14	1.57438e-15	450	269	38443	41971	OVER
GO:0009141	nucleoside triphosphate metabolic process	P	6.81543e-14	1.77369e-15	519	326	38374	41914	OVER
GO:0031225	anchored component of membrane	C	7.7228e-14	2.01433e-15	212	89	38681	42151	OVER
GO:0019684	photosynthesis, light reaction	P	8.18953e-14	2.14084e-15	185	71	38708	42169	OVER
GO:0005911	cell-cell junction	C	9.02878e-14	2.36548e-15	700	481	38193	41759	OVER
GO:0051213	dioxygenase activity	F	9.08869e-14	2.38647e-15	283	140	38610	42100	OVER
GO:0009941	chloroplast envelope	C	9.71757e-14	2.55726e-15	843	607	38050	41633	OVER
GO:0051649	establishment of localization in cell	P	9.85826e-14	2.60002e-15	1478	1190	37415	41050	OVER
GO:0003006	developmental process involved in reproduction	P	9.95715e-14	2.6319e-15	1113	851	37780	41389	OVER
GO:0048519	negative regulation of biological process	P	1.28118e-13	3.39389e-15	1597	1304	37296	40936	OVER
GO:0016226	iron-sulfur cluster assembly	P	1.61994e-13	4.31015e-15	103	23	38790	42217	OVER
GO:0031163	metallo-sulfur cluster assembly	P	1.61994e-13	4.31015e-15	103	23	38790	42217	OVER
GO:0016810	hydrolase activity, acting on carbon-nitrogen (but not peptide) bonds	F	1.8957e-13	5.0549e-15	386	221	38507	42019	OVER
GO:0007049	cell cycle	P	1.94284e-13	5.19192e-15	1279	1008	37614	41232	OVER
GO:0044455	mitochondrial membrane part	C	2.1421e-13	5.73688e-15	202	84	38691	42156	OVER
GO:0004930	G-protein coupled receptor activity	F	2.30864e-13	6.19634e-15	232	105	38661	42135	OVER
GO:0098803	respiratory chain complex	C	2.34535e-13	6.30853e-15	108	26	38785	42214	OVER
GO:0009408	response to heat	P	2.40066e-13	6.47127e-15	347	191	38546	42049	OVER
GO:0006022	aminoglycan metabolic process	P	2.51608e-13	6.79705e-15	265	129	38628	42111	OVER
GO:0022890	inorganic cation transmembrane transporter activity	F	2.85629e-13	7.73274e-15	706	491	38187	41749	OVER
GO:0016881	acid-amino acid ligase activity	F	2.98274e-13	8.09244e-15	168	62	38725	42178	OVER
GO:0044036	cell wall macromolecule metabolic process	P	3.05615e-13	8.30939e-15	290	148	38603	42092	OVER
GO:0016310	phosphorylation	P	3.46799e-13	9.44935e-15	762	541	38131	41699	OVER
GO:0009813	flavonoid biosynthetic process	P	3.67862e-13	1.00447e-14	137	43	38756	42197	OVER
GO:0006662	glycerol ether metabolic process	P	3.82996e-13	1.04802e-14	125	36	38768	42204	OVER
GO:0004298	threonine-type endopeptidase activity	F	4.88826e-13	1.3433e-14	97	21	38796	42219	OVER
GO:0070003	threonine-type peptidase activity	F	4.88826e-13	1.3433e-14	97	21	38796	42219	OVER
GO:0018904	ether metabolic process	P	5.41652e-13	1.49162e-14	126	37	38767	42203	OVER
GO:0030054	cell junction	C	5.80098e-13	1.60088e-14	895	662	37998	41578	OVER
GO:0006812	cation transport	P	6.27074e-13	1.73416e-14	523	337	38370	41903	OVER
GO:0000502	proteasome complex	C	7.17384e-13	1.98809e-14	226	103	38667	42137	OVER
GO:0043648	dicarboxylic acid metabolic process	P	7.67263e-13	2.13079e-14	299	157	38594	42083	OVER
GO:0005759	mitochondrial matrix	C	7.88505e-13	2.19437e-14	291	151	38602	42089	OVER
GO:0005839	proteasome core complex	C	8.2887e-13	2.31153e-14	96	21	38797	42219	OVER
GO:0009991	response to extracellular stimulus	P	9.84144e-13	2.75029e-14	365	209	38528	42031	OVER
GO:0006766	vitamin metabolic process	P	9.91367e-13	2.77624e-14	277	141	38616	42099	OVER
GO:0048513	animal organ development	P	1.06598e-12	2.99138e-14	1004	764	37889	41476	OVER
GO:0016469	proton-transporting two-sector ATPase complex	C	1.11004e-12	3.12151e-14	202	87	38691	42153	OVER
GO:0009522	photosystem I	C	1.2353e-12	3.48094e-14	131	41	38762	42199	OVER
GO:0016655	oxidoreductase activity, acting on NAD(P)H, quinone or similar compound as acceptor	F	1.33958e-12	3.78257e-14	175	69	38718	42171	OVER
GO:0009699	phenylpropanoid biosynthetic process	P	1.38312e-12	3.91357e-14	139	46	38754	42194	OVER
GO:0071496	cellular response to external stimulus	P	1.5721e-12	4.45745e-14	338	189	38555	42051	OVER
GO:0009110	vitamin biosynthetic process	P	1.66457e-12	4.72934e-14	262	131	38631	42109	OVER
GO:0071822	protein complex subunit organization	P	1.77347e-12	5.04906e-14	765	551	38128	41689	OVER
GO:0009126	purine nucleoside monophosphate metabolic process	P	1.90133e-12	5.43523e-14	536	352	38357	41888	OVER
GO:0009167	purine ribonucleoside monophosphate metabolic process	P	1.90133e-12	5.43523e-14	536	352	38357	41888	OVER
GO:0051301	cell division	P	2.37485e-12	6.80268e-14	759	547	38134	41693	OVER
GO:0005746	mitochondrial respiratory chain	C	2.46296e-12	7.06941e-14	107	28	38786	42212	OVER
GO:0048046	apoplast	C	2.49011e-12	7.16182e-14	449	280	38444	41960	OVER
GO:0022604	regulation of cell morphogenesis	P	2.87773e-12	8.29341e-14	263	133	38630	42107	OVER
GO:1901659	glycosyl compound biosynthetic process	P	2.91431e-12	8.41579e-14	482	308	38411	41932	OVER
GO:0022603	regulation of anatomical structure morphogenesis	P	3.07834e-12	8.90741e-14	342	194	38551	42046	OVER
GO:0009072	aromatic amino acid family metabolic process	P	3.15029e-12	9.13395e-14	219	101	38674	42139	OVER
GO:0019748	secondary metabolic process	P	3.19255e-12	9.27506e-14	268	137	38625	42103	OVER
GO:0070271	protein complex biogenesis	P	3.31883e-12	9.66125e-14	630	435	38263	41805	OVER
GO:0009199	ribonucleoside triphosphate metabolic process	P	3.35554e-12	9.78764e-14	479	306	38414	41934	OVER
GO:0051537	2 iron, 2 sulfur cluster binding	F	4.33468e-12	1.26689e-13	175	71	38718	42169	OVER
GO:0044431	Golgi apparatus part	C	4.5495e-12	1.33232e-13	955	727	37938	41513	OVER
GO:0016765	transferase activity, transferring alkyl or aryl (other than methyl) groups	F	5.46804e-12	1.6045e-13	375	222	38518	42018	OVER
GO:0042364	water-soluble vitamin biosynthetic process	P	7.21918e-12	2.12255e-13	240	118	38653	42122	OVER
GO:0006461	protein complex assembly	P	9.01847e-12	2.65682e-13	623	433	38270	41807	OVER
GO:0030137	COPI-coated vesicle	C	1.05389e-11	3.11086e-13	136	47	38757	42193	OVER
GO:0000786	nucleosome	C	1.14552e-11	3.39188e-13	91	21	38802	42219	OVER
GO:0016032	viral process	P	1.14552e-11	3.39469e-13	534	357	38359	41883	OVER
GO:0042578	phosphoric ester hydrolase activity	F	1.2095e-11	3.59132e-13	824	613	38069	41627	OVER
GO:0042254	ribosome biogenesis	P	1.32391e-11	3.93873e-13	524	349	38369	41891	OVER
GO:0046907	intracellular transport	P	1.41896e-11	4.2298e-13	1205	965	37688	41275	OVER
GO:0009698	phenylpropanoid metabolic process	P	1.44332e-11	4.31079e-13	166	67	38727	42173	OVER
GO:0043933	macromolecular complex subunit organization	P	1.59942e-11	4.78634e-13	1267	1024	37626	41216	OVER
GO:0030663	COPI-coated vesicle membrane	C	1.61571e-11	4.8445e-13	135	47	38758	42193	OVER
GO:0022829	wide pore channel activity	F	1.74374e-11	5.23852e-13	72	12	38821	42228	OVER
GO:0046390	ribose phosphate biosynthetic process	P	1.74532e-11	5.25345e-13	465	300	38428	41940	OVER
GO:0000139	Golgi membrane	C	1.87906e-11	5.66694e-13	816	608	38077	41632	OVER
GO:0000902	cell morphogenesis	P	1.9325e-11	5.83935e-13	609	424	38284	41816	OVER
GO:0061458	reproductive system development	P	2.0147e-11	6.1112e-13	885	671	38008	41569	OVER
GO:0048608	reproductive structure development	P	2.0147e-11	6.1112e-13	885	671	38008	41569	OVER
GO:0006767	water-soluble vitamin metabolic process	P	2.2003e-11	6.68698e-13	246	125	38647	42115	OVER
GO:0005798	Golgi-associated vesicle	C	2.21512e-11	6.74491e-13	191	85	38702	42155	OVER
GO:0006414	translational elongation	P	2.27164e-11	6.93026e-13	198	90	38695	42150	OVER
GO:0019867	outer membrane	C	2.3412e-11	7.1561e-13	331	191	38562	42049	OVER
GO:0030135	coated vesicle	C	2.52025e-11	7.71805e-13	337	196	38556	42044	OVER
GO:0008360	regulation of cell shape	P	2.60724e-11	7.99962e-13	206	96	38687	42144	OVER
GO:0031668	cellular response to extracellular stimulus	P	2.65088e-11	8.14896e-13	323	185	38570	42055	OVER
GO:0032989	cellular component morphogenesis	P	2.69852e-11	8.31112e-13	680	488	38213	41752	OVER
GO:0046930	pore complex	C	2.72822e-11	8.41847e-13	69	11	38824	42229	OVER
GO:0042325	regulation of phosphorylation	P	2.92224e-11	9.03416e-13	310	175	38583	42065	OVER
GO:0030660	Golgi-associated vesicle membrane	C	3.03973e-11	9.41509e-13	167	69	38726	42171	OVER
GO:0009611	response to wounding	P	3.19075e-11	9.90143e-13	423	267	38470	41973	OVER
GO:0008173	RNA methyltransferase activity	F	3.54358e-11	1.1017e-12	276	149	38617	42091	OVER
GO:0009260	ribonucleotide biosynthetic process	P	3.71021e-11	1.15566e-12	457	296	38436	41944	OVER
GO:0050793	regulation of developmental process	P	4.45961e-11	1.39168e-12	810	607	38083	41633	OVER
GO:0016854	racemase and epimerase activity	F	4.52163e-11	1.41367e-12	145	55	38748	42185	OVER
GO:0015293	symporter activity	F	4.79004e-11	1.50037e-12	275	149	38618	42091	OVER
GO:0015288	porin activity	F	4.84185e-11	1.51942e-12	68	11	38825	42229	OVER
GO:0070647	protein modification by small protein conjugation or removal	P	4.93074e-11	1.55019e-12	860	653	38033	41587	OVER
GO:0009066	aspartate family amino acid metabolic process	P	4.99866e-11	1.57445e-12	211	101	38682	42139	OVER
GO:0031977	thylakoid lumen	C	5.0605e-11	1.59687e-12	183	81	38710	42159	OVER
GO:0010243	response to organonitrogen compound	P	5.21424e-11	1.65133e-12	285	157	38608	42083	OVER
GO:0042623	ATPase activity, coupled	F	5.21424e-11	1.65146e-12	948	734	37945	41506	OVER
GO:0008374	O-acyltransferase activity	F	5.30979e-11	1.68554e-12	180	79	38713	42161	OVER
GO:0051174	regulation of phosphorus metabolic process	P	5.30979e-11	1.69099e-12	381	234	38512	42006	OVER
GO:0019220	regulation of phosphate metabolic process	P	5.30979e-11	1.69099e-12	381	234	38512	42006	OVER
GO:0072528	pyrimidine-containing compound biosynthetic process	P	5.40243e-11	1.72364e-12	255	134	38638	42106	OVER
GO:0016830	carbon-carbon lyase activity	F	5.51557e-11	1.76295e-12	344	204	38549	42036	OVER
GO:0030964	NADH dehydrogenase complex	C	6.10281e-11	1.95575e-12	76	15	38817	42225	OVER
GO:0001932	regulation of protein phosphorylation	P	6.10281e-11	1.95776e-12	287	159	38606	42081	OVER
GO:0015291	secondary active transmembrane transporter activity	F	6.75243e-11	2.17009e-12	520	352	38373	41888	OVER
GO:0052689	carboxylic ester hydrolase activity	F	6.82794e-11	2.19833e-12	403	253	38490	41987	OVER
GO:1901698	response to nitrogen compound	P	7.23635e-11	2.33403e-12	359	217	38534	42023	OVER
GO:0016614	oxidoreductase activity, acting on CH-OH group of donors	F	8.21245e-11	2.65365e-12	548	377	38345	41863	OVER
GO:0015399	primary active transmembrane transporter activity	F	8.33728e-11	2.69884e-12	444	288	38449	41952	OVER
GO:0004721	phosphoprotein phosphatase activity	F	9.06599e-11	2.94001e-12	391	244	38502	41996	OVER
GO:0072527	pyrimidine-containing compound metabolic process	P	9.32023e-11	3.02788e-12	274	150	38619	42090	OVER
GO:0048583	regulation of response to stimulus	P	9.95313e-11	3.23929e-12	1026	810	37867	41430	OVER
GO:0045271	respiratory chain complex I	C	1.02699e-10	3.34835e-12	73	14	38820	42226	OVER
GO:0016791	phosphatase activity	F	1.13921e-10	3.72086e-12	687	501	38206	41739	OVER
GO:0009654	photosystem II oxygen evolving complex	C	1.1468e-10	3.75235e-12	62	9	38831	42231	OVER
GO:0071806	protein transmembrane transport	P	1.24026e-10	4.06536e-12	147	58	38746	42182	OVER
GO:0044419	interspecies interaction between organisms	P	1.25922e-10	4.13484e-12	628	449	38265	41791	OVER
GO:0015405	P-P-bond-hydrolysis-driven transmembrane transporter activity	F	1.32717e-10	4.36568e-12	442	288	38451	41952	OVER
GO:0071396	cellular response to lipid	P	1.3575e-10	4.47337e-12	274	151	38619	42089	OVER
GO:0006023	aminoglycan biosynthetic process	P	1.3888e-10	4.58459e-12	190	88	38703	42152	OVER
GO:0034637	cellular carbohydrate biosynthetic process	P	1.43864e-10	4.7575e-12	360	220	38533	42020	OVER
GO:0016168	chlorophyll binding	F	1.52059e-10	5.03736e-12	112	36	38781	42204	OVER
GO:0008422	beta-glucosidase activity	F	1.52585e-10	5.06365e-12	209	102	38684	42138	OVER
GO:0009067	aspartate family amino acid biosynthetic process	P	1.58848e-10	5.28075e-12	191	89	38702	42151	OVER
GO:0009812	flavonoid metabolic process	P	1.83152e-10	6.09937e-12	168	73	38725	42167	OVER
GO:0044403	symbiosis, encompassing mutualism through parasitism	P	1.85416e-10	6.18556e-12	626	449	38267	41791	OVER
GO:0010876	lipid localization	P	1.99912e-10	6.6808e-12	231	119	38662	42121	OVER
GO:0008137	NADH dehydrogenase (ubiquinone) activity	F	2.06868e-10	6.92531e-12	108	34	38785	42206	OVER
GO:0003690	double-stranded DNA binding	F	2.14966e-10	7.20892e-12	266	146	38627	42094	OVER
GO:0006972	hyperosmotic response	P	2.18553e-10	7.34194e-12	87	22	38806	42218	OVER
GO:0000325	plant-type vacuole	C	2.21954e-10	7.46911e-12	220	111	38673	42129	OVER
GO:0044264	cellular polysaccharide metabolic process	P	2.39754e-10	8.08206e-12	405	259	38488	41981	OVER
GO:0065002	intracellular protein transmembrane transport	P	2.58738e-10	8.73706e-12	133	50	38760	42190	OVER
GO:0046658	anchored component of plasma membrane	C	2.65104e-10	8.96748e-12	136	52	38757	42188	OVER
GO:0015267	channel activity	F	2.92618e-10	9.93224e-12	422	274	38471	41966	OVER
GO:0022803	passive transmembrane transporter activity	F	2.92618e-10	9.93224e-12	422	274	38471	41966	OVER
GO:0034613	cellular protein localization	P	3.02426e-10	1.02828e-11	965	760	37928	41480	OVER
GO:0009734	auxin-activated signaling pathway	P	3.04907e-10	1.03849e-11	248	133	38645	42107	OVER
GO:0003755	peptidyl-prolyl cis-trans isomerase activity	F	3.45931e-10	1.18023e-11	179	82	38714	42158	OVER
GO:0009205	purine ribonucleoside triphosphate metabolic process	P	3.85647e-10	1.32022e-11	422	275	38471	41965	OVER
GO:0009144	purine nucleoside triphosphate metabolic process	P	3.85647e-10	1.32022e-11	422	275	38471	41965	OVER
GO:0015077	monovalent inorganic cation transmembrane transporter activity	F	3.89173e-10	1.33455e-11	442	292	38451	41948	OVER
GO:0019028	viral capsid	C	3.90911e-10	1.34279e-11	187	88	38706	42152	OVER
GO:0006886	intracellular protein transport	P	4.58975e-10	1.57926e-11	827	635	38066	41605	OVER
GO:0045333	cellular respiration	P	4.60712e-10	1.58792e-11	207	103	38686	42137	OVER
GO:0030414	peptidase inhibitor activity	F	4.69235e-10	1.62003e-11	130	49	38763	42191	OVER
GO:0071365	cellular response to auxin stimulus	P	5.38831e-10	1.86345e-11	250	136	38643	42104	OVER
GO:0070727	cellular macromolecule localization	P	5.5287e-10	1.91522e-11	974	772	37919	41468	OVER
GO:0009620	response to fungus	P	5.62697e-10	1.95254e-11	229	120	38664	42120	OVER
GO:0016859	cis-trans isomerase activity	F	5.63542e-10	1.95875e-11	179	83	38714	42157	OVER
GO:0004866	endopeptidase inhibitor activity	F	5.65832e-10	1.97e-11	128	48	38765	42192	OVER
GO:0051539	4 iron, 4 sulfur cluster binding	F	5.70005e-10	1.98785e-11	363	227	38530	42013	OVER
GO:0015197	peptide transporter activity	F	6.42454e-10	2.24425e-11	83	21	38810	42219	OVER
GO:0043094	cellular metabolic compound salvage	P	6.44477e-10	2.25507e-11	180	84	38713	42156	OVER
GO:0009607	response to biotic stimulus	P	6.83228e-10	2.39464e-11	964	764	37929	41476	OVER
GO:0009089	lysine biosynthetic process via diaminopimelate	P	6.85899e-10	2.41199e-11	102	32	38791	42208	OVER
GO:0046451	diaminopimelate metabolic process	P	6.85899e-10	2.41199e-11	102	32	38791	42208	OVER
GO:0030313	cell envelope	C	6.90787e-10	2.4332e-11	147	61	38746	42179	OVER
GO:0097306	cellular response to alcohol	P	7.6164e-10	2.6872e-11	228	120	38665	42120	OVER
GO:0016903	oxidoreductase activity, acting on the aldehyde or oxo group of donors	F	7.98991e-10	2.82364e-11	288	167	38605	42073	OVER
GO:0044428	nuclear part	C	8.12232e-10	2.87516e-11	2225	1984	36668	40256	OVER
GO:0030662	coated vesicle membrane	C	8.3416e-10	2.95764e-11	274	156	38619	42084	OVER
GO:0004540	ribonuclease activity	F	8.39231e-10	2.9805e-11	359	225	38534	42015	OVER
GO:0010154	fruit development	P	8.6409e-10	3.07382e-11	348	216	38545	42024	OVER
GO:0005747	mitochondrial respiratory chain complex I	C	8.83039e-10	3.14637e-11	69	14	38824	42226	OVER
GO:0016779	nucleotidyltransferase activity	F	9.07676e-10	3.23944e-11	789	604	38104	41636	OVER
GO:0048523	negative regulation of cellular process	P	9.93607e-10	3.5519e-11	1213	1001	37680	41239	OVER
GO:0008514	organic anion transmembrane transporter activity	F	1.00632e-09	3.60321e-11	231	123	38662	42117	OVER
GO:0065003	macromolecular complex assembly	P	1.02362e-09	3.67111e-11	696	520	38197	41720	OVER
GO:0016831	carboxy-lyase activity	F	1.04915e-09	3.76877e-11	223	117	38670	42123	OVER
GO:0033655	host cell cytoplasm part	C	1.11085e-09	3.99689e-11	163	73	38730	42167	OVER
GO:0009273	peptidoglycan-based cell wall biogenesis	P	1.17737e-09	4.24307e-11	160	71	38733	42169	OVER
GO:0009312	oligosaccharide biosynthetic process	P	1.23096e-09	4.44338e-11	123	46	38770	42194	OVER
GO:0006024	glycosaminoglycan biosynthetic process	P	1.27309e-09	4.60288e-11	178	84	38715	42156	OVER
GO:0033644	host cell membrane	C	1.33446e-09	4.83251e-11	252	140	38641	42100	OVER
GO:0007005	mitochondrion organization	P	1.38259e-09	5.01488e-11	186	90	38707	42150	OVER
GO:0000287	magnesium ion binding	F	1.45578e-09	5.28882e-11	457	310	38436	41930	OVER
GO:0042546	cell wall biogenesis	P	1.48918e-09	5.41884e-11	231	124	38662	42116	OVER
GO:0042430	indole-containing compound metabolic process	P	1.49178e-09	5.43697e-11	110	38	38783	42202	OVER
GO:0006221	pyrimidine nucleotide biosynthetic process	P	1.58599e-09	5.78956e-11	162	73	38731	42167	OVER
GO:0044218	other organism cell membrane	C	1.59849e-09	5.85382e-11	259	146	38634	42094	OVER
GO:0044279	other organism membrane	C	1.59849e-09	5.85382e-11	259	146	38634	42094	OVER
GO:0009124	nucleoside monophosphate biosynthetic process	P	1.62889e-09	5.97461e-11	343	214	38550	42026	OVER
GO:0006869	lipid transport	P	1.64691e-09	6.05032e-11	203	103	38690	42137	OVER
GO:0009888	tissue development	P	1.91838e-09	7.05879e-11	667	497	38226	41743	OVER
GO:0006220	pyrimidine nucleotide metabolic process	P	1.97099e-09	7.26382e-11	167	77	38726	42163	OVER
GO:0009751	response to salicylic acid	P	2.26264e-09	8.35184e-11	138	57	38755	42183	OVER
GO:0006733	oxidoreduction coenzyme metabolic process	P	2.30306e-09	8.51447e-11	368	236	38525	42004	OVER
GO:0009723	response to ethylene	P	2.3944e-09	8.86607e-11	219	116	38674	42124	OVER
GO:0065009	regulation of molecular function	P	2.51355e-09	9.32191e-11	737	562	38156	41678	OVER
GO:0031399	regulation of protein modification process	P	2.62435e-09	9.74811e-11	410	272	38483	41968	OVER
GO:0033647	host intracellular organelle	C	2.66085e-09	9.89918e-11	261	149	38632	42091	OVER
GO:0043632	modification-dependent macromolecule catabolic process	P	2.71993e-09	1.01398e-10	516	364	38377	41876	OVER
GO:0009765	photosynthesis, light harvesting	P	2.71993e-09	1.01506e-10	107	37	38786	42203	OVER
GO:0006448	regulation of translational elongation	P	2.72213e-09	1.01747e-10	173	82	38720	42158	OVER
GO:0005887	integral component of plasma membrane	C	3.08819e-09	1.15609e-10	381	248	38512	41992	OVER
GO:0006468	protein phosphorylation	P	3.12657e-09	1.17228e-10	443	301	38450	41939	OVER
GO:0019941	modification-dependent protein catabolic process	P	3.22924e-09	1.21266e-10	514	363	38379	41877	OVER
GO:0009064	glutamine family amino acid metabolic process	P	3.29442e-09	1.23905e-10	264	152	38629	42088	OVER
GO:0016679	oxidoreductase activity, acting on diphenols and related substances as donors	F	3.50172e-09	1.31906e-10	90	27	38803	42213	OVER
GO:0051128	regulation of cellular component organization	P	3.64689e-09	1.37586e-10	703	533	38190	41707	OVER
GO:0003899	DNA-directed RNA polymerase activity	F	3.8739e-09	1.46376e-10	247	139	38646	42101	OVER
GO:0022613	ribonucleoprotein complex biogenesis	P	4.01217e-09	1.51835e-10	557	402	38336	41838	OVER
GO:0015992	proton transport	P	4.13907e-09	1.56878e-10	120	46	38773	42194	OVER
GO:0046983	protein dimerization activity	F	5.60839e-09	2.12894e-10	211	112	38682	42128	OVER
GO:0003682	chromatin binding	F	6.31135e-09	2.40314e-10	385	254	38508	41986	OVER
GO:0016866	intramolecular transferase activity	F	6.5727e-09	2.50647e-10	235	131	38658	42109	OVER
GO:0004857	enzyme inhibitor activity	F	6.62724e-09	2.53113e-10	192	98	38701	42142	OVER
GO:0030154	cell differentiation	P	6.81403e-09	2.60644e-10	1187	990	37706	41250	OVER
GO:0071367	cellular response to brassinosteroid stimulus	P	6.82942e-09	2.6163e-10	30	0	38863	42240	OVER
GO:0044423	virion part	C	6.95863e-09	2.66985e-10	275	163	38618	42077	OVER
GO:0009733	response to auxin	P	7.11044e-09	2.73224e-10	331	209	38562	42031	OVER
GO:0000160	phosphorelay signal transduction system	P	7.22731e-09	2.78135e-10	181	90	38712	42150	OVER
GO:0009718	anthocyanin-containing compound biosynthetic process	P	7.38979e-09	2.84818e-10	65	14	38828	42226	OVER
GO:0033648	host intracellular membrane-bounded organelle	C	7.52762e-09	2.90569e-10	256	148	38637	42092	OVER
GO:1902600	hydrogen ion transmembrane transport	P	7.59441e-09	2.93589e-10	90	28	38803	42212	OVER
GO:0072522	purine-containing compound biosynthetic process	P	7.96183e-09	3.08257e-10	405	272	38488	41968	OVER
GO:0051707	response to other organism	P	8.0022e-09	3.10751e-10	909	728	37984	41512	OVER
GO:0043207	response to external biotic stimulus	P	8.0022e-09	3.10751e-10	909	728	37984	41512	OVER
GO:0044038	cell wall macromolecule biosynthetic process	P	8.08961e-09	3.15088e-10	186	94	38707	42146	OVER
GO:0070589	cellular component macromolecule biosynthetic process	P	8.08961e-09	3.15088e-10	186	94	38707	42146	OVER
GO:0061135	endopeptidase regulator activity	F	8.85891e-09	3.45568e-10	130	54	38763	42186	OVER
GO:0005984	disaccharide metabolic process	P	9.08303e-09	3.54839e-10	115	44	38778	42196	OVER
GO:0042181	ketone biosynthetic process	P	9.22529e-09	3.60933e-10	121	48	38772	42192	OVER
GO:0000270	peptidoglycan metabolic process	P	1.01579e-08	3.98013e-10	165	79	38728	42161	OVER
GO:0016702	oxidoreductase activity, acting on single donors with incorporation of molecular oxygen, incorporation of two atoms of oxygen	F	1.01743e-08	3.99248e-10	209	112	38684	42128	OVER
GO:0031978	plastid thylakoid lumen	C	1.03578e-08	4.07654e-10	144	64	38749	42176	OVER
GO:0009543	chloroplast thylakoid lumen	C	1.03578e-08	4.07654e-10	144	64	38749	42176	OVER
GO:0080167	response to karrikin	P	1.04718e-08	4.12749e-10	169	82	38724	42158	OVER
GO:0006553	lysine metabolic process	P	1.06578e-08	4.20703e-10	110	41	38783	42199	OVER
GO:0044743	intracellular protein transmembrane import	P	1.11406e-08	4.41059e-10	122	49	38771	42191	OVER
GO:0004364	glutathione transferase activity	F	1.11406e-08	4.41059e-10	122	49	38771	42191	OVER
GO:0009085	lysine biosynthetic process	P	1.15726e-08	4.58835e-10	102	36	38791	42204	OVER
GO:0008135	translation factor activity, RNA binding	F	1.21226e-08	4.81346e-10	505	361	38388	41879	OVER
GO:0006818	hydrogen transport	P	1.36312e-08	5.42043e-10	120	48	38773	42192	OVER
GO:0044042	glucan metabolic process	P	1.40445e-08	5.60113e-10	298	184	38595	42056	OVER
GO:0006073	cellular glucan metabolic process	P	1.40445e-08	5.60113e-10	298	184	38595	42056	OVER
GO:0042803	protein homodimerization activity	F	1.41384e-08	5.64681e-10	164	79	38729	42161	OVER
GO:0051606	detection of stimulus	P	1.47661e-08	5.90608e-10	196	103	38697	42137	OVER
GO:0016840	carbon-nitrogen lyase activity	F	1.50773e-08	6.03936e-10	95	32	38798	42208	OVER
GO:0009753	response to jasmonic acid	P	1.52186e-08	6.10479e-10	180	91	38713	42149	OVER
GO:0016052	carbohydrate catabolic process	P	1.55641e-08	6.25248e-10	489	348	38404	41892	OVER
GO:0044877	macromolecular complex binding	F	1.61267e-08	6.48788e-10	614	460	38279	41780	OVER
GO:0009156	ribonucleoside monophosphate biosynthetic process	P	1.67598e-08	6.75232e-10	319	202	38574	42038	OVER
GO:0009873	ethylene-activated signaling pathway	P	1.74453e-08	7.03865e-10	162	78	38731	42162	OVER
GO:0009073	aromatic amino acid family biosynthetic process	P	1.81823e-08	7.34658e-10	155	73	38738	42167	OVER
GO:0046527	glucosyltransferase activity	F	1.92847e-08	7.80327e-10	255	150	38638	42090	OVER
GO:0050790	regulation of catalytic activity	P	1.95738e-08	7.93161e-10	614	461	38279	41779	OVER
GO:1902589	single-organism organelle organization	P	1.97813e-08	8.02721e-10	1240	1049	37653	41191	OVER
GO:0009892	negative regulation of metabolic process	P	2.00165e-08	8.13434e-10	860	688	38033	41552	OVER
GO:0009311	oligosaccharide metabolic process	P	2.25162e-08	9.16326e-10	192	101	38701	42139	OVER
GO:0030203	glycosaminoglycan metabolic process	P	2.27053e-08	9.25346e-10	205	111	38688	42129	OVER
GO:0009252	peptidoglycan biosynthetic process	P	2.4329e-08	9.92935e-10	150	70	38743	42170	OVER
GO:0071369	cellular response to ethylene stimulus	P	2.55671e-08	1.04495e-09	169	84	38724	42156	OVER
GO:0003924	GTPase activity	F	2.59416e-08	1.06177e-09	466	330	38427	41910	OVER
GO:0010181	FMN binding	F	2.61509e-08	1.07186e-09	130	56	38763	42184	OVER
GO:0010200	response to chitin	P	2.67939e-08	1.09977e-09	100	36	38793	42204	OVER
GO:0098797	plasma membrane protein complex	C	2.70588e-08	1.11222e-09	250	147	38643	42093	OVER
GO:0018193	peptidyl-amino acid modification	P	2.77282e-08	1.14135e-09	452	318	38441	41922	OVER
GO:0098660	inorganic ion transmembrane transport	P	2.80678e-08	1.15696e-09	166	82	38727	42158	OVER
GO:0042451	purine nucleoside biosynthetic process	P	3.13286e-08	1.29502e-09	314	200	38579	42040	OVER
GO:0046129	purine ribonucleoside biosynthetic process	P	3.13286e-08	1.29502e-09	314	200	38579	42040	OVER
GO:0045229	external encapsulating structure organization	P	3.22898e-08	1.33663e-09	145	67	38748	42173	OVER
GO:0016820	hydrolase activity, acting on acid anhydrides, catalyzing transmembrane movement of substances	F	3.23442e-08	1.34077e-09	410	282	38483	41958	OVER
GO:0006979	response to oxidative stress	P	3.59807e-08	1.49361e-09	349	230	38544	42010	OVER
GO:1901661	quinone metabolic process	P	3.62423e-08	1.50869e-09	113	45	38780	42195	OVER
GO:1901663	quinone biosynthetic process	P	3.62423e-08	1.50869e-09	113	45	38780	42195	OVER
GO:0046034	ATP metabolic process	P	3.76903e-08	1.57116e-09	385	261	38508	41979	OVER
GO:0030001	metal ion transport	P	3.89386e-08	1.62547e-09	325	210	38568	42030	OVER
GO:0046131	pyrimidine ribonucleoside metabolic process	P	3.93538e-08	1.64509e-09	126	54	38767	42186	OVER
GO:0010608	posttranscriptional regulation of gene expression	P	4.29725e-08	1.79886e-09	477	342	38416	41898	OVER
GO:0010089	xylem development	P	4.35968e-08	1.82753e-09	40	4	38853	42236	OVER
GO:0006511	ubiquitin-dependent protein catabolic process	P	4.63145e-08	1.94415e-09	498	361	38395	41879	OVER
GO:0044550	secondary metabolite biosynthetic process	P	4.64477e-08	1.95454e-09	187	99	38706	42141	OVER
GO:1901615	organic hydroxy compound metabolic process	P	4.64477e-08	1.95515e-09	546	404	38347	41836	OVER
GO:0048528	post-embryonic root development	P	5.17657e-08	2.18202e-09	118	49	38775	42191	OVER
GO:0016638	oxidoreductase activity, acting on the CH-NH2 group of donors	F	5.28841e-08	2.23224e-09	115	47	38778	42193	OVER
GO:0016836	hydro-lyase activity	F	5.30301e-08	2.24149e-09	289	181	38604	42059	OVER
GO:0006040	amino sugar metabolic process	P	5.34845e-08	2.26381e-09	112	45	38781	42195	OVER
GO:0098662	inorganic cation transmembrane transport	P	5.37077e-08	2.27816e-09	164	82	38729	42158	OVER
GO:0000326	protein storage vacuole	C	5.37077e-08	2.27951e-09	37	3	38856	42237	OVER
GO:0032446	protein modification by small protein conjugation	P	5.43081e-08	2.30816e-09	759	600	38134	41640	OVER
GO:0009742	brassinosteroid mediated signaling pathway	P	5.58675e-08	2.37768e-09	27	0	38866	42240	OVER
GO:0043650	dicarboxylic acid biosynthetic process	P	5.60651e-08	2.38936e-09	142	66	38751	42174	OVER
GO:0004568	chitinase activity	F	5.89492e-08	2.51571e-09	42	5	38851	42235	OVER
GO:0045177	apical part of cell	C	5.98038e-08	2.55566e-09	165	83	38728	42157	OVER
GO:0004722	protein serine/threonine phosphatase activity	F	6.02814e-08	2.57958e-09	139	64	38754	42176	OVER
GO:0009639	response to red or far red light	P	6.1063e-08	2.61658e-09	258	156	38635	42084	OVER
GO:0006857	oligopeptide transport	P	6.2072e-08	2.66343e-09	57	12	38836	42228	OVER
GO:0046148	pigment biosynthetic process	P	6.70832e-08	2.88236e-09	325	212	38568	42028	OVER
GO:0019439	aromatic compound catabolic process	P	6.90558e-08	2.98448e-09	339	224	38554	42016	OVER
GO:0042435	indole-containing compound biosynthetic process	P	6.90558e-08	2.99036e-09	85	28	38808	42212	OVER
GO:0090662	ATP hydrolysis coupled transmembrane transport	P	6.90558e-08	2.99036e-09	85	28	38808	42212	OVER
GO:0015991	ATP hydrolysis coupled proton transport	P	6.90558e-08	2.99036e-09	85	28	38808	42212	OVER
GO:0015988	energy coupled proton transmembrane transport, against electrochemical gradient	P	6.90558e-08	2.99036e-09	85	28	38808	42212	OVER
GO:0009218	pyrimidine ribonucleotide metabolic process	P	6.90558e-08	2.99526e-09	123	53	38770	42187	OVER
GO:0009220	pyrimidine ribonucleotide biosynthetic process	P	6.90558e-08	2.99526e-09	123	53	38770	42187	OVER
GO:0015672	monovalent inorganic cation transport	P	7.42863e-08	3.22645e-09	225	130	38668	42110	OVER
GO:0072655	establishment of protein localization to mitochondrion	P	7.60517e-08	3.31199e-09	66	17	38827	42223	OVER
GO:0070585	protein localization to mitochondrion	P	7.60517e-08	3.31199e-09	66	17	38827	42223	OVER
GO:0000096	sulfur amino acid metabolic process	P	8.1835e-08	3.56861e-09	164	83	38729	42157	OVER
GO:0006164	purine nucleotide biosynthetic process	P	9.0337e-08	3.94462e-09	360	243	38533	41997	OVER
GO:0042538	hyperosmotic salinity response	P	9.64367e-08	4.21658e-09	60	14	38833	42226	OVER
GO:0016706	oxidoreductase activity, acting on paired donors, with incorporation or reduction of molecular oxygen, 2-oxoglutarate as one donor, and incorporation of one atom each of oxygen into both donors	F	1.02575e-07	4.49093e-09	143	68	38750	42172	OVER
GO:0071941	nitrogen cycle metabolic process	P	1.11535e-07	4.88974e-09	126	56	38767	42184	OVER
GO:0032586	protein storage vacuole membrane	C	1.11715e-07	4.90412e-09	33	2	38860	42238	OVER
GO:0009152	purine ribonucleotide biosynthetic process	P	1.12446e-07	4.94277e-09	359	243	38534	41997	OVER
GO:0006721	terpenoid metabolic process	P	1.20438e-07	5.30108e-09	227	133	38666	42107	OVER
GO:0016072	rRNA metabolic process	P	1.23277e-07	5.43318e-09	384	265	38509	41975	OVER
GO:0008171	O-methyltransferase activity	F	1.40848e-07	6.21579e-09	85	29	38808	42211	OVER
GO:0016857	racemase and epimerase activity, acting on carbohydrates and derivatives	F	1.50205e-07	6.63748e-09	80	26	38813	42214	OVER
GO:0006928	movement of cell or subcellular component	P	1.59605e-07	7.06216e-09	571	433	38322	41807	OVER
GO:0005216	ion channel activity	F	1.62349e-07	7.19304e-09	385	267	38508	41973	OVER
GO:0032993	protein-DNA complex	C	1.63858e-07	7.26943e-09	143	69	38750	42171	OVER
GO:0031968	organelle outer membrane	C	1.66363e-07	7.39026e-09	248	151	38645	42089	OVER
GO:0006586	indolalkylamine metabolic process	P	1.76167e-07	7.83602e-09	78	25	38815	42215	OVER
GO:0022838	substrate-specific channel activity	F	1.77486e-07	7.90505e-09	388	270	38505	41970	OVER
GO:0043549	regulation of kinase activity	P	1.82254e-07	8.12799e-09	218	127	38675	42113	OVER
GO:0006213	pyrimidine nucleoside metabolic process	P	1.84819e-07	8.25315e-09	133	62	38760	42178	OVER
GO:0035251	UDP-glucosyltransferase activity	F	1.93879e-07	8.66904e-09	224	132	38669	42108	OVER
GO:0006626	protein targeting to mitochondrion	P	2.04988e-07	9.1777e-09	64	17	38829	42223	OVER
GO:0016616	oxidoreductase activity, acting on the CH-OH group of donors, NAD or NADP as acceptor	F	2.09083e-07	9.3732e-09	472	345	38421	41895	OVER
GO:0004739	pyruvate dehydrogenase (acetyl-transferring) activity	F	2.15042e-07	9.66538e-09	32	2	38861	42238	OVER
GO:0004738	pyruvate dehydrogenase activity	F	2.15042e-07	9.66538e-09	32	2	38861	42238	OVER
GO:0016860	intramolecular oxidoreductase activity	F	2.35931e-07	1.0618e-08	179	97	38714	42143	OVER
GO:0006450	regulation of translational fidelity	P	2.37657e-07	1.07095e-08	150	75	38743	42165	OVER
GO:0072524	pyridine-containing compound metabolic process	P	2.7074e-07	1.22161e-08	348	237	38545	42003	OVER
GO:0006568	tryptophan metabolic process	P	2.75559e-07	1.24496e-08	77	25	38816	42215	OVER
GO:0048518	positive regulation of biological process	P	2.79238e-07	1.2632e-08	1429	1255	37464	40985	OVER
GO:0042802	identical protein binding	F	2.80341e-07	1.26983e-08	181	99	38712	42141	OVER
GO:0042597	periplasmic space	C	2.9025e-07	1.3164e-08	144	71	38749	42169	OVER
GO:0046132	pyrimidine ribonucleoside biosynthetic process	P	3.00798e-07	1.36599e-08	119	53	38774	42187	OVER
GO:0009451	RNA modification	P	3.09388e-07	1.4068e-08	290	188	38603	42052	OVER
GO:0019079	viral genome replication	P	3.09931e-07	1.41107e-08	137	66	38756	42174	OVER
GO:0031667	response to nutrient levels	P	3.29876e-07	1.5038e-08	238	145	38655	42095	OVER
GO:0044421	extracellular region part	C	3.46453e-07	1.58139e-08	412	294	38481	41946	OVER
GO:1904029	regulation of cyclin-dependent protein kinase activity	P	3.53317e-07	1.61683e-08	86	31	38807	42209	OVER
GO:0000079	regulation of cyclin-dependent protein serine/threonine kinase activity	P	3.53317e-07	1.61683e-08	86	31	38807	42209	OVER
GO:0040011	locomotion	P	3.53372e-07	1.61914e-08	651	511	38242	41729	OVER
GO:0014070	response to organic cyclic compound	P	3.53385e-07	1.62126e-08	327	220	38566	42020	OVER
GO:0034220	ion transmembrane transport	P	3.69174e-07	1.69585e-08	189	106	38704	42134	OVER
GO:0043401	steroid hormone mediated signaling pathway	P	3.86016e-07	1.77546e-08	28	1	38865	42239	OVER
GO:0005342	organic acid transmembrane transporter activity	F	3.8821e-07	1.78781e-08	185	103	38708	42137	OVER
GO:0034728	nucleosome organization	P	3.90063e-07	1.79862e-08	114	50	38779	42190	OVER
GO:0006417	regulation of translation	P	4.11399e-07	1.89999e-08	419	301	38474	41939	OVER
GO:0045859	regulation of protein kinase activity	P	4.11399e-07	1.90179e-08	210	123	38683	42117	OVER
GO:0046351	disaccharide biosynthetic process	P	4.19888e-07	1.94347e-08	66	19	38827	42221	OVER
GO:0010287	plastoglobule	C	4.51699e-07	2.09334e-08	148	75	38745	42165	OVER
GO:0015198	oligopeptide transporter activity	F	4.77936e-07	2.21772e-08	64	18	38829	42222	OVER
GO:0046943	carboxylic acid transmembrane transporter activity	F	4.78088e-07	2.22121e-08	183	102	38710	42138	OVER
GO:1990351	transporter complex	C	4.81121e-07	2.2381e-08	174	95	38719	42145	OVER
GO:0016567	protein ubiquitination	P	5.05052e-07	2.35236e-08	712	570	38181	41670	OVER
GO:0048527	lateral root development	P	5.34865e-07	2.49433e-08	85	31	38808	42209	OVER
GO:0009704	de-etiolation	P	5.35323e-07	2.49958e-08	49	10	38844	42230	OVER
GO:0046134	pyrimidine nucleoside biosynthetic process	P	5.72559e-07	2.67679e-08	120	55	38773	42185	OVER
GO:0016893	endonuclease activity, active with either ribo- or deoxyribonucleic acids and producing 5'-phosphomonoesters	F	5.79698e-07	2.71354e-08	205	120	38688	42120	OVER
GO:0005507	copper ion binding	F	6.4266e-07	3.012e-08	275	178	38618	42062	OVER
GO:1901361	organic cyclic compound catabolic process	P	6.49701e-07	3.04878e-08	345	238	38548	42002	OVER
GO:0004518	nuclease activity	F	6.50884e-07	3.05812e-08	738	596	38155	41644	OVER
GO:0016114	terpenoid biosynthetic process	P	6.51113e-07	3.06299e-08	187	106	38706	42134	OVER
GO:0031981	nuclear lumen	C	6.5282e-07	3.07482e-08	1675	1506	37218	40734	OVER
GO:0043492	ATPase activity, coupled to movement of substances	F	6.69578e-07	3.16155e-08	378	267	38515	41973	OVER
GO:0042626	ATPase activity, coupled to transmembrane movement of substances	F	6.69578e-07	3.16155e-08	378	267	38515	41973	OVER
GO:0098589	membrane region	C	6.76181e-07	3.19666e-08	404	290	38489	41950	OVER
GO:0019685	photosynthesis, dark reaction	P	6.85686e-07	3.24559e-08	70	22	38823	42218	OVER
GO:0042440	pigment metabolic process	P	7.13249e-07	3.38021e-08	356	248	38537	41992	OVER
GO:0000049	tRNA binding	F	7.4064e-07	3.51433e-08	184	104	38709	42136	OVER
GO:0071383	cellular response to steroid hormone stimulus	P	7.56099e-07	3.59209e-08	40	6	38853	42234	OVER
GO:0008289	lipid binding	F	7.7849e-07	3.70299e-08	568	439	38325	41801	OVER
GO:0071695	anatomical structure maturation	P	7.87675e-07	3.75127e-08	54	13	38839	42227	OVER
GO:0022836	gated channel activity	F	8.27808e-07	3.94722e-08	262	168	38631	42072	OVER
GO:0016811	hydrolase activity, acting on carbon-nitrogen (but not peptide) bonds, in linear amides	F	9.27771e-07	4.42927e-08	187	107	38706	42133	OVER
GO:0010584	pollen exine formation	P	9.43208e-07	4.50846e-08	23	0	38870	42240	OVER
GO:0060429	epithelium development	P	9.56267e-07	4.57645e-08	278	182	38615	42058	OVER
GO:0016701	oxidoreductase activity, acting on single donors with incorporation of molecular oxygen	F	1.04632e-06	5.01352e-08	231	143	38662	42097	OVER
GO:0034248	regulation of cellular amide metabolic process	P	1.05865e-06	5.07873e-08	423	309	38470	41931	OVER
GO:0050832	defense response to fungus	P	1.05996e-06	5.09122e-08	184	105	38709	42135	OVER
GO:0000910	cytokinesis	P	1.06547e-06	5.12389e-08	170	94	38723	42146	OVER
GO:0005985	sucrose metabolic process	P	1.06759e-06	5.14029e-08	64	19	38829	42221	OVER
GO:0003008	system process	P	1.10494e-06	5.32658e-08	347	242	38546	41998	OVER
GO:0098655	cation transmembrane transport	P	1.11e-06	5.36386e-08	166	91	38727	42149	OVER
GO:0071900	regulation of protein serine/threonine kinase activity	P	1.11e-06	5.36386e-08	166	91	38727	42149	OVER
GO:0004197	cysteine-type endopeptidase activity	F	1.11882e-06	5.41301e-08	180	102	38713	42138	OVER
GO:0016645	oxidoreductase activity, acting on the CH-NH group of donors	F	1.14517e-06	5.54715e-08	111	50	38782	42190	OVER
GO:0009835	fruit ripening	P	1.15615e-06	5.60708e-08	37	5	38856	42235	OVER
GO:0019842	vitamin binding	F	1.16766e-06	5.66969e-08	141	72	38752	42168	OVER
GO:0046219	indolalkylamine biosynthetic process	P	1.21898e-06	5.92598e-08	62	18	38831	42222	OVER
GO:0030234	enzyme regulator activity	F	1.22461e-06	5.96048e-08	563	437	38330	41803	OVER
GO:0071214	cellular response to abiotic stimulus	P	1.24482e-06	6.06612e-08	265	172	38628	42068	OVER
GO:0015833	peptide transport	P	1.28398e-06	6.26442e-08	105	46	38788	42194	OVER
GO:0033178	proton-transporting two-sector ATPase complex, catalytic domain	C	1.30122e-06	6.3561e-08	119	56	38774	42184	OVER
GO:0006364	rRNA processing	P	1.35716e-06	6.63726e-08	371	264	38522	41976	OVER
GO:0048029	monosaccharide binding	F	1.40982e-06	6.903e-08	116	54	38777	42186	OVER
GO:0000097	sulfur amino acid biosynthetic process	P	1.44356e-06	7.07659e-08	139	71	38754	42169	OVER
GO:0006897	endocytosis	P	1.46649e-06	7.21319e-08	341	238	38552	42002	OVER
GO:0010208	pollen wall assembly	P	1.46649e-06	7.21464e-08	26	1	38867	42239	OVER
GO:0009864	induced systemic resistance, jasmonic acid mediated signaling pathway	P	1.46649e-06	7.21464e-08	26	1	38867	42239	OVER
GO:0004386	helicase activity	F	1.47008e-06	7.24084e-08	663	531	38230	41709	OVER
GO:0050660	flavin adenine dinucleotide binding	F	1.51531e-06	7.47243e-08	290	194	38603	42046	OVER
GO:0019877	diaminopimelate biosynthetic process	P	1.562e-06	7.7118e-08	58	16	38835	42224	OVER
GO:0010557	positive regulation of macromolecule biosynthetic process	P	1.56414e-06	7.73147e-08	413	302	38480	41938	OVER
GO:0016407	acetyltransferase activity	F	1.58247e-06	7.84051e-08	195	115	38698	42125	OVER
GO:0048569	post-embryonic organ development	P	1.58247e-06	7.84051e-08	195	115	38698	42125	OVER
GO:0061134	peptidase regulator activity	F	1.59524e-06	7.91304e-08	136	69	38757	42171	OVER
GO:0015144	carbohydrate transmembrane transporter activity	F	1.72334e-06	8.56853e-08	125	61	38768	42179	OVER
GO:1901476	carbohydrate transporter activity	F	1.72334e-06	8.56853e-08	125	61	38768	42179	OVER
GO:0007389	pattern specification process	P	1.76557e-06	8.80194e-08	267	175	38626	42065	OVER
GO:0031406	carboxylic acid binding	F	1.76557e-06	8.80933e-08	202	121	38691	42119	OVER
GO:0043177	organic acid binding	F	1.76557e-06	8.80933e-08	202	121	38691	42119	OVER
GO:0006281	DNA repair	P	1.86916e-06	9.3371e-08	656	526	38237	41714	OVER
GO:0000162	tryptophan biosynthetic process	P	1.92717e-06	9.63807e-08	61	18	38832	42222	OVER
GO:0000272	polysaccharide catabolic process	P	1.93546e-06	9.6908e-08	193	114	38700	42126	OVER
GO:0002161	aminoacyl-tRNA editing activity	F	1.96269e-06	9.83861e-08	138	71	38755	42169	OVER
GO:0009581	detection of external stimulus	P	1.96848e-06	9.87907e-08	134	68	38759	42172	OVER
GO:0036361	racemase activity, acting on amino acids and derivatives	F	2.12348e-06	1.06817e-07	52	13	38841	42227	OVER
GO:0047661	amino-acid racemase activity	F	2.12348e-06	1.06817e-07	52	13	38841	42227	OVER
GO:1990234	transferase complex	C	2.13284e-06	1.07412e-07	721	588	38172	41652	OVER
GO:0098590	plasma membrane region	C	2.15484e-06	1.08645e-07	315	217	38578	42023	OVER
GO:0035821	modification of morphology or physiology of other organism	P	2.18411e-06	1.10248e-07	331	231	38562	42009	OVER
GO:0042886	amide transport	P	2.29517e-06	1.15988e-07	109	50	38784	42190	OVER
GO:0009142	nucleoside triphosphate biosynthetic process	P	2.29567e-06	1.16147e-07	212	130	38681	42110	OVER
GO:0009612	response to mechanical stimulus	P	2.37489e-06	1.20293e-07	72	25	38821	42215	OVER
GO:0016324	apical plasma membrane	C	2.38531e-06	1.2096e-07	124	61	38769	42179	OVER
GO:0003968	RNA-directed RNA polymerase activity	F	2.53215e-06	1.28554e-07	158	87	38735	42153	OVER
GO:0015450	P-P-bond-hydrolysis-driven protein transmembrane transporter activity	F	2.56856e-06	1.30552e-07	46	10	38847	42230	OVER
GO:0016682	oxidoreductase activity, acting on diphenols and related substances as donors, oxygen as acceptor	F	2.63617e-06	1.34141e-07	62	19	38831	42221	OVER
GO:1901565	organonitrogen compound catabolic process	P	2.68796e-06	1.36933e-07	355	253	38538	41987	OVER
GO:0098772	molecular function regulator	F	2.74428e-06	1.39962e-07	716	585	38177	41655	OVER
GO:0034622	cellular macromolecular complex assembly	P	2.86991e-06	1.46536e-07	488	373	38405	41867	OVER
GO:0015078	hydrogen ion transmembrane transporter activity	F	2.88044e-06	1.47242e-07	222	139	38671	42101	OVER
GO:0043900	regulation of multi-organism process	P	3.00458e-06	1.53763e-07	217	135	38676	42105	OVER
GO:0033176	proton-transporting V-type ATPase complex	C	3.02832e-06	1.55154e-07	65	21	38828	42219	OVER
GO:0006743	ubiquinone metabolic process	P	3.03853e-06	1.56207e-07	60	18	38833	42222	OVER
GO:0006744	ubiquinone biosynthetic process	P	3.03853e-06	1.56207e-07	60	18	38833	42222	OVER
GO:0006030	chitin metabolic process	P	3.03853e-06	1.56207e-07	60	18	38833	42222	OVER
GO:0009127	purine nucleoside monophosphate biosynthetic process	P	3.14908e-06	1.62258e-07	255	167	38638	42073	OVER
GO:0009168	purine ribonucleoside monophosphate biosynthetic process	P	3.14908e-06	1.62258e-07	255	167	38638	42073	OVER
GO:0009148	pyrimidine nucleoside triphosphate biosynthetic process	P	3.21527e-06	1.65855e-07	101	45	38792	42195	OVER
GO:0009147	pyrimidine nucleoside triphosphate metabolic process	P	3.23451e-06	1.67036e-07	108	50	38785	42190	OVER
GO:0006112	energy reserve metabolic process	P	3.27179e-06	1.69151e-07	85	34	38808	42206	OVER
GO:0004867	serine-type endopeptidase inhibitor activity	F	3.27789e-06	1.69658e-07	82	32	38811	42208	OVER
GO:0006888	ER to Golgi vesicle-mediated transport	P	3.28708e-06	1.70325e-07	135	70	38758	42170	OVER
GO:0008236	serine-type peptidase activity	F	3.71084e-06	1.92499e-07	406	300	38487	41940	OVER
GO:0016763	transferase activity, transferring pentosyl groups	F	3.83474e-06	1.99149e-07	178	104	38715	42136	OVER
GO:0022622	root system development	P	3.84371e-06	1.99839e-07	303	209	38590	42031	OVER
GO:0000278	mitotic cell cycle	P	3.86557e-06	2.012e-07	521	405	38372	41835	OVER
GO:0031970	organelle envelope lumen	C	3.96872e-06	2.06801e-07	66	22	38827	42218	OVER
GO:0033177	proton-transporting two-sector ATPase complex, proton-transporting domain	C	3.99128e-06	2.08208e-07	80	31	38813	42209	OVER
GO:0051338	regulation of transferase activity	P	3.99226e-06	2.08492e-07	235	151	38658	42089	OVER
GO:0006334	nucleosome assembly	P	4.18546e-06	2.18825e-07	96	42	38797	42198	OVER
GO:0030117	membrane coat	C	4.23033e-06	2.21664e-07	224	142	38669	42098	OVER
GO:0048475	coated membrane	C	4.23033e-06	2.21664e-07	224	142	38669	42098	OVER
GO:0071215	cellular response to abscisic acid stimulus	P	4.30609e-06	2.25884e-07	185	110	38708	42130	OVER
GO:0016688	L-ascorbate peroxidase activity	F	4.37621e-06	2.29817e-07	39	7	38854	42233	OVER
GO:0009582	detection of abiotic stimulus	P	4.48259e-06	2.35665e-07	134	70	38759	42170	OVER
GO:0008175	tRNA methyltransferase activity	F	4.56364e-06	2.40191e-07	90	38	38803	42202	OVER
GO:0051726	regulation of cell cycle	P	4.67023e-06	2.46074e-07	388	285	38505	41955	OVER
GO:0017171	serine hydrolase activity	F	4.68924e-06	2.47348e-07	408	303	38485	41937	OVER
GO:0009664	plant-type cell wall organization	P	5.0759e-06	2.68039e-07	52	14	38841	42226	OVER
GO:0000976	transcription regulatory region sequence-specific DNA binding	F	5.14662e-06	2.72073e-07	94	41	38799	42199	OVER
GO:0016917	GABA receptor activity	F	5.51547e-06	2.91894e-07	32	4	38861	42236	OVER
GO:0005527	macrolide binding	F	6.14133e-06	3.25731e-07	65	22	38828	42218	OVER
GO:0005528	FK506 binding	F	6.14133e-06	3.25731e-07	65	22	38828	42218	OVER
GO:0009820	alkaloid metabolic process	P	6.23921e-06	3.31286e-07	48	12	38845	42228	OVER
GO:0022904	respiratory electron transport chain	P	6.4929e-06	3.45134e-07	60	19	38833	42221	OVER
GO:0031407	oxylipin metabolic process	P	7.03061e-06	3.74125e-07	96	43	38797	42197	OVER
GO:0016855	racemase and epimerase activity, acting on amino acids and derivatives	F	7.31264e-06	3.89559e-07	53	15	38840	42225	OVER
GO:0046873	metal ion transmembrane transporter activity	F	7.41912e-06	3.95663e-07	492	382	38401	41858	OVER
GO:0090484	drug transporter activity	F	7.52744e-06	4.01878e-07	144	79	38749	42161	OVER
GO:0009738	abscisic acid-activated signaling pathway	P	7.60782e-06	4.06612e-07	168	98	38725	42142	OVER
GO:0033692	cellular polysaccharide biosynthetic process	P	7.63069e-06	4.08279e-07	279	191	38614	42049	OVER
GO:0008837	diaminopimelate epimerase activity	F	7.64729e-06	4.09613e-07	20	0	38873	42240	OVER
GO:0015977	carbon fixation	P	7.84114e-06	4.20452e-07	90	39	38803	42201	OVER
GO:0006534	cysteine metabolic process	P	7.91372e-06	4.24805e-07	66	23	38827	42217	OVER
GO:0031669	cellular response to nutrient levels	P	8.18631e-06	4.40391e-07	196	121	38697	42119	OVER
GO:0009986	cell surface	C	8.18631e-06	4.40391e-07	196	121	38697	42119	OVER
GO:0048316	seed development	P	8.75762e-06	4.71635e-07	291	202	38602	42038	OVER
GO:0048364	root development	P	8.77752e-06	4.73218e-07	299	209	38594	42031	OVER
GO:0006974	cellular response to DNA damage stimulus	P	9.50636e-06	5.13064e-07	731	608	38162	41632	OVER
GO:0042995	cell projection	C	9.7643e-06	5.27554e-07	527	416	38366	41824	OVER
GO:0008839	4-hydroxy-tetrahydrodipicolinate reductase	F	1.00671e-05	5.44498e-07	26	2	38867	42238	OVER
GO:0008144	drug binding	F	1.00769e-05	5.4649e-07	85	36	38808	42204	OVER
GO:0008174	mRNA methyltransferase activity	F	1.00769e-05	5.4649e-07	85	36	38808	42204	OVER
GO:1901071	glucosamine-containing compound metabolic process	P	1.00769e-05	5.46792e-07	67	24	38826	42216	OVER
GO:0044802	single-organism membrane organization	P	1.01139e-05	5.49385e-07	304	214	38589	42026	OVER
GO:0000271	polysaccharide biosynthetic process	P	1.07598e-05	5.85096e-07	298	209	38595	42031	OVER
GO:0000785	chromatin	C	1.08535e-05	5.90823e-07	253	170	38640	42070	OVER
GO:0045934	negative regulation of nucleobase-containing compound metabolic process	P	1.12199e-05	6.11426e-07	424	322	38469	41918	OVER
GO:0019362	pyridine nucleotide metabolic process	P	1.12984e-05	6.16358e-07	308	218	38585	42022	OVER
GO:0006333	chromatin assembly or disassembly	P	1.18681e-05	6.48132e-07	111	55	38782	42185	OVER
GO:0000746	conjugation	P	1.19001e-05	6.50569e-07	57	18	38836	42222	OVER
GO:0051674	localization of cell	P	1.19124e-05	6.51937e-07	310	220	38583	42020	OVER
GO:0031324	negative regulation of cellular metabolic process	P	1.19868e-05	6.56703e-07	645	528	38248	41712	OVER
GO:0016884	carbon-nitrogen ligase activity, with glutamine as amido-N-donor	F	1.22167e-05	6.70722e-07	160	93	38733	42147	OVER
GO:0071407	cellular response to organic cyclic compound	P	1.22167e-05	6.70722e-07	160	93	38733	42147	OVER
GO:0009891	positive regulation of biosynthetic process	P	1.25268e-05	6.88478e-07	431	329	38462	41911	OVER
GO:0004252	serine-type endopeptidase activity	F	1.25623e-05	6.91158e-07	272	187	38621	42053	OVER
GO:0042973	glucan endo-1,3-beta-D-glucosidase activity	F	1.29728e-05	7.14503e-07	71	27	38822	42213	OVER
GO:1902495	transmembrane transporter complex	C	1.3057e-05	7.199e-07	161	94	38732	42146	OVER
GO:0060416	response to growth hormone	P	1.30837e-05	7.22134e-07	39	8	38854	42232	OVER
GO:0016841	ammonia-lyase activity	F	1.32041e-05	7.30318e-07	50	14	38843	42226	OVER
GO:0008320	protein transmembrane transporter activity	F	1.32041e-05	7.30318e-07	50	14	38843	42226	OVER
GO:0010646	regulation of cell communication	P	1.33085e-05	7.36867e-07	679	561	38214	41679	OVER
GO:0007017	microtubule-based process	P	1.35335e-05	7.5011e-07	371	275	38522	41965	OVER
GO:0005253	anion channel activity	F	1.38257e-05	7.67111e-07	87	38	38806	42202	OVER
GO:0031408	oxylipin biosynthetic process	P	1.4147e-05	7.85762e-07	94	43	38799	42197	OVER
GO:0007602	phototransduction	P	1.42677e-05	7.93294e-07	105	51	38788	42189	OVER
GO:0009682	induced systemic resistance	P	1.43135e-05	7.96674e-07	28	3	38865	42237	OVER
GO:0005261	cation channel activity	F	1.43623e-05	8.00997e-07	220	143	38673	42097	OVER
GO:0048870	cell motility	P	1.43623e-05	8.01067e-07	309	220	38584	42020	OVER
GO:0006535	cysteine biosynthetic process from serine	P	1.48442e-05	8.28808e-07	48	13	38845	42227	OVER
GO:0090599	alpha-glucosidase activity	F	1.51351e-05	8.4593e-07	66	24	38827	42216	OVER
GO:1901617	organic hydroxy compound biosynthetic process	P	1.51507e-05	8.47682e-07	263	180	38630	42060	OVER
GO:0004521	endoribonuclease activity	F	1.52428e-05	8.53722e-07	228	150	38665	42090	OVER
GO:0009524	phragmoplast	C	1.57935e-05	8.85871e-07	72	28	38821	42212	OVER
GO:0070035	purine NTP-dependent helicase activity	F	1.57935e-05	8.87326e-07	447	345	38446	41895	OVER
GO:0008026	ATP-dependent helicase activity	F	1.57935e-05	8.87326e-07	447	345	38446	41895	OVER
GO:1901072	glucosamine-containing compound catabolic process	P	1.6541e-05	9.3029e-07	46	12	38847	42228	OVER
GO:0016891	endoribonuclease activity, producing 5'-phosphomonoesters	F	1.70927e-05	9.62309e-07	176	107	38717	42133	OVER
GO:0005057	receptor signaling protein activity	F	1.72134e-05	9.70106e-07	267	184	38626	42056	OVER
GO:0010076	maintenance of floral meristem identity	P	1.78548e-05	1.00834e-06	30	4	38863	42236	OVER
GO:0070417	cellular response to cold	P	1.78548e-05	1.00834e-06	30	4	38863	42236	OVER
GO:0016627	oxidoreductase activity, acting on the CH-CH group of donors	F	1.78841e-05	1.01136e-06	239	160	38654	42080	OVER
GO:0042180	cellular ketone metabolic process	P	1.78841e-05	1.01207e-06	194	122	38699	42118	OVER
GO:0045259	proton-transporting ATP synthase complex	C	1.79834e-05	1.01874e-06	115	59	38778	42181	OVER
GO:0015238	drug transmembrane transporter activity	F	1.85292e-05	1.05178e-06	137	76	38756	42164	OVER
GO:0080134	regulation of response to stress	P	1.85292e-05	1.05181e-06	446	345	38447	41895	OVER
GO:0010286	heat acclimation	P	1.91464e-05	1.08797e-06	70	27	38823	42213	OVER
GO:0045727	positive regulation of translation	P	1.97616e-05	1.12407e-06	42	10	38851	42230	OVER
GO:0009640	photomorphogenesis	P	2.00492e-05	1.14196e-06	112	57	38781	42183	OVER
GO:0046496	nicotinamide nucleotide metabolic process	P	2.00492e-05	1.14276e-06	305	218	38588	42022	OVER
GO:0009800	cinnamic acid biosynthetic process	P	2.03058e-05	1.15976e-06	32	5	38861	42235	OVER
GO:0045548	phenylalanine ammonia-lyase activity	F	2.03058e-05	1.15976e-06	32	5	38861	42235	OVER
GO:1900056	negative regulation of leaf senescence	P	2.04768e-05	1.17191e-06	22	1	38871	42239	OVER
GO:1900055	regulation of leaf senescence	P	2.04768e-05	1.17191e-06	22	1	38871	42239	OVER
GO:0016646	oxidoreductase activity, acting on the CH-NH group of donors, NAD or NADP as acceptor	F	2.16788e-05	1.24493e-06	62	22	38831	42218	OVER
GO:0019253	reductive pentose-phosphate cycle	P	2.16788e-05	1.24493e-06	62	22	38831	42218	OVER
GO:0004375	glycine dehydrogenase (decarboxylating) activity	F	2.16788e-05	1.24701e-06	34	6	38859	42234	OVER
GO:0016642	oxidoreductase activity, acting on the CH-NH2 group of donors, disulfide as acceptor	F	2.16788e-05	1.24701e-06	34	6	38859	42234	OVER
GO:0009862	systemic acquired resistance, salicylic acid mediated signaling pathway	P	2.16788e-05	1.24701e-06	34	6	38859	42234	OVER
GO:0006066	alcohol metabolic process	P	2.20314e-05	1.26858e-06	410	313	38483	41927	OVER
GO:0031325	positive regulation of cellular metabolic process	P	2.23726e-05	1.28952e-06	655	542	38238	41698	OVER
GO:0044462	external encapsulating structure part	C	2.26065e-05	1.30432e-06	94	44	38799	42196	OVER
GO:0042398	cellular modified amino acid biosynthetic process	P	2.32689e-05	1.3439e-06	140	79	38753	42161	OVER
GO:0019344	cysteine biosynthetic process	P	2.39501e-05	1.38463e-06	57	19	38836	42221	OVER
GO:0099402	plant organ development	P	2.60069e-05	1.50506e-06	515	411	38378	41829	OVER
GO:0006032	chitin catabolic process	P	2.67459e-05	1.54938e-06	45	12	38848	42228	OVER
GO:0051119	sugar transmembrane transporter activity	F	2.73116e-05	1.58374e-06	103	51	38790	42189	OVER
GO:0048878	chemical homeostasis	P	2.73381e-05	1.58687e-06	378	285	38515	41955	OVER
GO:0009084	glutamine family amino acid biosynthetic process	P	2.80463e-05	1.62961e-06	133	74	38760	42166	OVER
GO:0003743	translation initiation factor activity	F	2.83511e-05	1.64897e-06	329	241	38564	41999	OVER
GO:0006323	DNA packaging	P	2.87114e-05	1.6716e-06	158	94	38735	42146	OVER
GO:0046348	amino sugar catabolic process	P	2.89473e-05	1.68702e-06	50	15	38843	42225	OVER
GO:0071555	cell wall organization	P	2.92368e-05	1.70559e-06	96	46	38797	42194	OVER
GO:0009129	pyrimidine nucleoside monophosphate metabolic process	P	2.97902e-05	1.74134e-06	82	36	38811	42204	OVER
GO:0009130	pyrimidine nucleoside monophosphate biosynthetic process	P	2.97902e-05	1.74134e-06	82	36	38811	42204	OVER
GO:0031372	UBC13-MMS2 complex	C	3.04787e-05	1.78337e-06	18	0	38875	42240	OVER
GO:0042594	response to starvation	P	3.1367e-05	1.83717e-06	176	109	38717	42131	OVER
GO:0009893	positive regulation of metabolic process	P	3.15044e-05	1.84705e-06	820	703	38073	41537	OVER
GO:0007600	sensory perception	P	3.16594e-05	1.85798e-06	182	114	38711	42126	OVER
GO:0043623	cellular protein complex assembly	P	3.18235e-05	1.86946e-06	325	238	38568	42002	OVER
GO:0022402	cell cycle process	P	3.18277e-05	1.87156e-06	793	677	38100	41563	OVER
GO:0042937	tripeptide transporter activity	F	3.23578e-05	1.90615e-06	41	10	38852	42230	OVER
GO:0099512	supramolecular fiber	C	3.23578e-05	1.90839e-06	424	328	38469	41912	OVER
GO:0099513	polymeric cytoskeletal fiber	C	3.23578e-05	1.90839e-06	424	328	38469	41912	OVER
GO:0030288	outer membrane-bounded periplasmic space	C	3.27169e-05	1.93147e-06	61	22	38832	42218	OVER
GO:0016624	oxidoreductase activity, acting on the aldehyde or oxo group of donors, disulfide as acceptor	F	3.30995e-05	1.95791e-06	48	14	38845	42226	OVER
GO:0043200	response to amino acid	P	3.30995e-05	1.95791e-06	48	14	38845	42226	OVER
GO:0004029	aldehyde dehydrogenase (NAD) activity	F	3.34847e-05	1.98265e-06	73	30	38820	42210	OVER
GO:0009853	photorespiration	P	3.37743e-05	2.00176e-06	64	24	38829	42216	OVER
GO:0016709	oxidoreductase activity, acting on paired donors, with incorporation or reduction of molecular oxygen, NAD(P)H as one donor, and incorporation of one atom of oxygen	F	3.54415e-05	2.10264e-06	141	81	38752	42159	OVER
GO:1990542	mitochondrial transmembrane transport	P	3.67048e-05	2.17972e-06	37	8	38856	42232	OVER
GO:0044270	cellular nitrogen compound catabolic process	P	3.69753e-05	2.19794e-06	295	212	38598	42028	OVER
GO:0071230	cellular response to amino acid stimulus	P	3.73644e-05	2.22324e-06	33	6	38860	42234	OVER
GO:0031328	positive regulation of cellular biosynthetic process	P	3.74001e-05	2.22755e-06	422	327	38471	41913	OVER
GO:0051172	negative regulation of nitrogen compound metabolic process	P	3.77259e-05	2.24914e-06	491	391	38402	41849	OVER
GO:0061024	membrane organization	P	3.81143e-05	2.27452e-06	344	256	38549	41984	OVER
GO:0050776	regulation of immune response	P	4.06277e-05	2.42687e-06	234	159	38659	42081	OVER
GO:0023051	regulation of signaling	P	4.0957e-05	2.45004e-06	665	556	38228	41684	OVER
GO:0009583	detection of light stimulus	P	4.0957e-05	2.45131e-06	111	58	38782	42182	OVER
GO:0016620	oxidoreductase activity, acting on the aldehyde or oxo group of donors, NAD or NADP as acceptor	F	4.39987e-05	2.63849e-06	215	143	38678	42097	OVER
GO:0023014	signal transduction by protein phosphorylation	P	4.39987e-05	2.63849e-06	215	143	38678	42097	OVER
GO:0031012	extracellular matrix	C	4.40611e-05	2.6448e-06	189	121	38704	42119	OVER
GO:0010604	positive regulation of macromolecule metabolic process	P	4.4798e-05	2.6926e-06	595	490	38298	41750	OVER
GO:0010605	negative regulation of macromolecule metabolic process	P	4.4798e-05	2.69425e-06	731	620	38162	41620	OVER
GO:0009617	response to bacterium	P	4.63514e-05	2.79037e-06	425	331	38468	41909	OVER
GO:0005977	glycogen metabolic process	P	4.71351e-05	2.84029e-06	75	32	38818	42208	OVER
GO:0003002	regionalization	P	4.72856e-05	2.85211e-06	224	151	38669	42089	OVER
GO:0042542	response to hydrogen peroxide	P	4.91769e-05	2.96905e-06	82	37	38811	42203	OVER
GO:0005741	mitochondrial outer membrane	C	4.95252e-05	2.99296e-06	162	99	38731	42141	OVER
GO:0006325	chromatin organization	P	4.98157e-05	3.01342e-06	553	451	38340	41789	OVER
GO:0010628	positive regulation of gene expression	P	5.06455e-05	3.06656e-06	394	303	38499	41937	OVER
GO:0008483	transaminase activity	F	5.11273e-05	3.09871e-06	180	114	38713	42126	OVER
GO:0048585	negative regulation of response to stimulus	P	5.11411e-05	3.10253e-06	407	315	38486	41925	OVER
GO:0005874	microtubule	C	5.11938e-05	3.10871e-06	383	293	38510	41947	OVER
GO:0071482	cellular response to light stimulus	P	5.21966e-05	3.17264e-06	163	100	38730	42140	OVER
GO:0072359	circulatory system development	P	5.36087e-05	3.26472e-06	200	131	38693	42109	OVER
GO:0072358	cardiovascular system development	P	5.36087e-05	3.26472e-06	200	131	38693	42109	OVER
GO:0006720	isoprenoid metabolic process	P	5.47862e-05	3.33961e-06	276	197	38617	42043	OVER
GO:0051276	chromosome organization	P	5.50885e-05	3.36124e-06	750	640	38143	41600	OVER
GO:0009308	amine metabolic process	P	5.54465e-05	3.38631e-06	268	190	38625	42050	OVER
GO:0009790	embryo development	P	5.57399e-05	3.41035e-06	607	503	38286	41737	OVER
GO:0071478	cellular response to radiation	P	5.57399e-05	3.41072e-06	170	106	38723	42134	OVER
GO:0050801	ion homeostasis	P	5.60067e-05	3.43031e-06	277	198	38616	42042	OVER
GO:0009208	pyrimidine ribonucleoside triphosphate metabolic process	P	5.60343e-05	3.44505e-06	83	38	38810	42202	OVER
GO:0009209	pyrimidine ribonucleoside triphosphate biosynthetic process	P	5.60343e-05	3.44505e-06	83	38	38810	42202	OVER
GO:0046036	CTP metabolic process	P	5.60343e-05	3.44505e-06	83	38	38810	42202	OVER
GO:0006241	CTP biosynthetic process	P	5.60343e-05	3.44505e-06	83	38	38810	42202	OVER
GO:0030133	transport vesicle	C	5.60492e-05	3.44923e-06	208	138	38685	42102	OVER
GO:0018208	peptidyl-proline modification	P	5.66706e-05	3.49077e-06	102	52	38791	42188	OVER
GO:0048646	anatomical structure formation involved in morphogenesis	P	5.71784e-05	3.52538e-06	379	290	38514	41950	OVER
GO:0009201	ribonucleoside triphosphate biosynthetic process	P	5.7554e-05	3.55219e-06	189	122	38704	42118	OVER
GO:0021700	developmental maturation	P	5.7554e-05	3.55524e-06	165	102	38728	42138	OVER
GO:0009267	cellular response to starvation	P	5.82008e-05	3.59858e-06	171	107	38722	42133	OVER
GO:0045595	regulation of cell differentiation	P	6.00103e-05	3.71396e-06	224	152	38669	42088	OVER
GO:0071824	protein-DNA complex subunit organization	P	6.02971e-05	3.73522e-06	134	77	38759	42163	OVER
GO:0051253	negative regulation of RNA metabolic process	P	6.23954e-05	3.86884e-06	373	285	38520	41955	OVER
GO:1902410	mitotic cytokinetic process	P	6.36827e-05	3.95683e-06	77	34	38816	42206	OVER
GO:0005262	calcium channel activity	F	6.36827e-05	3.95856e-06	116	63	38777	42177	OVER
GO:0031371	ubiquitin conjugating enzyme complex	C	6.36827e-05	3.95977e-06	23	2	38870	42238	OVER
GO:0061640	cytoskeleton-dependent cytokinesis	P	6.70688e-05	4.17423e-06	88	42	38805	42198	OVER
GO:0003746	translation elongation factor activity	F	6.89498e-05	4.29932e-06	141	83	38752	42157	OVER
GO:0098552	side of membrane	C	6.89498e-05	4.29932e-06	141	83	38752	42157	OVER
GO:0032506	cytokinetic process	P	6.89607e-05	4.30402e-06	81	37	38812	42203	OVER
GO:1990837	sequence-specific double-stranded DNA binding	F	6.91879e-05	4.32223e-06	136	79	38757	42161	OVER
GO:0006200	obsolete ATP catabolic process	P	6.97261e-05	4.35991e-06	325	242	38568	41998	OVER
GO:0007399	nervous system development	P	7.00453e-05	4.38672e-06	508	411	38385	41829	OVER
GO:0043173	nucleotide salvage	P	7.00453e-05	4.38802e-06	71	30	38822	42210	OVER
GO:0042025	host cell nucleus	C	7.01111e-05	4.39623e-06	181	116	38712	42124	OVER
GO:0008654	phospholipid biosynthetic process	P	7.16245e-05	4.4953e-06	337	253	38556	41987	OVER
GO:0006012	galactose metabolic process	P	7.31108e-05	4.59284e-06	59	22	38834	42218	OVER
GO:0001944	vasculature development	P	7.31479e-05	4.59943e-06	142	84	38751	42156	OVER
GO:0016769	transferase activity, transferring nitrogenous groups	F	7.32504e-05	4.61014e-06	182	117	38711	42123	OVER
GO:0008299	isoprenoid biosynthetic process	P	7.83032e-05	4.9327e-06	240	167	38653	42073	OVER
GO:0000281	mitotic cytokinesis	P	7.8852e-05	4.97186e-06	82	38	38811	42202	OVER
GO:1902580	single-organism cellular localization	P	7.91054e-05	4.99244e-06	540	442	38353	41798	OVER
GO:0016482	cytoplasmic transport	P	7.94444e-05	5.01847e-06	645	542	38248	41698	OVER
GO:0044092	negative regulation of molecular function	P	7.98052e-05	5.0459e-06	257	182	38636	42058	OVER
GO:0010017	red or far-red light signaling pathway	P	8.09951e-05	5.13057e-06	110	59	38783	42181	OVER
GO:0071489	cellular response to red or far red light	P	8.09951e-05	5.13057e-06	110	59	38783	42181	OVER
GO:0009069	serine family amino acid metabolic process	P	8.39715e-05	5.32472e-06	139	82	38754	42158	OVER
GO:0022610	biological adhesion	P	8.39715e-05	5.32888e-06	495	400	38398	41840	OVER
GO:0080031	methyl salicylate esterase activity	F	8.43109e-05	5.35533e-06	54	19	38839	42221	OVER
GO:0006605	protein targeting	P	8.53725e-05	5.42773e-06	408	319	38485	41921	OVER
GO:0006820	anion transport	P	8.9718e-05	5.70951e-06	253	179	38640	42061	OVER
GO:0006839	mitochondrial transport	P	8.9718e-05	5.71446e-06	83	39	38810	42201	OVER
GO:0090529	cell septum assembly	P	9.27332e-05	5.91191e-06	49	16	38844	42224	OVER
GO:0004222	metalloendopeptidase activity	F	9.30353e-05	5.93658e-06	201	134	38692	42106	OVER
GO:0046283	anthocyanin-containing compound metabolic process	P	9.30931e-05	5.94569e-06	87	42	38806	42198	OVER
GO:0009890	negative regulation of biosynthetic process	P	9.32942e-05	5.96396e-06	507	412	38386	41828	OVER
GO:0016776	phosphotransferase activity, phosphate group as acceptor	F	9.51064e-05	6.08535e-06	99	51	38794	42189	OVER
GO:0008237	metallopeptidase activity	F	9.51117e-05	6.09122e-06	354	270	38539	41970	OVER
GO:0003013	circulatory system process	P	9.59669e-05	6.15158e-06	73	32	38820	42208	OVER
GO:0034702	ion channel complex	C	9.60515e-05	6.1626e-06	136	80	38757	42160	OVER
GO:1902679	negative regulation of RNA biosynthetic process	P	9.68284e-05	6.21808e-06	367	282	38526	41958	OVER
GO:0010345	suberin biosynthetic process	P	9.80174e-05	6.30014e-06	27	4	38866	42236	OVER
GO:0004124	cysteine synthase activity	F	0.000100492	6.46506e-06	35	8	38858	42232	OVER
GO:0004144	diacylglycerol O-acyltransferase activity	F	0.000100559	6.47522e-06	52	18	38841	42222	OVER
GO:0016849	phosphorus-oxygen lyase activity	F	0.000100704	6.49039e-06	70	30	38823	42210	OVER
GO:1902582	single-organism intracellular transport	P	0.000100939	6.51144e-06	829	722	38064	41518	OVER
GO:0019205	nucleobase-containing compound kinase activity	F	0.000102125	6.59387e-06	137	81	38756	42159	OVER
GO:0031497	chromatin assembly	P	0.000102276	6.60961e-06	104	55	38789	42185	OVER
GO:0004675	transmembrane receptor protein serine/threonine kinase activity	F	0.000105842	6.84618e-06	55	20	38838	42220	OVER
GO:0042936	dipeptide transporter activity	F	0.000107671	6.97078e-06	42	12	38851	42228	OVER
GO:0009279	cell outer membrane	C	0.000110334	7.14961e-06	81	38	38812	42202	OVER
GO:0009070	serine family amino acid biosynthetic process	P	0.000114764	7.44337e-06	85	41	38808	42199	OVER
GO:0008508	bile acid:sodium symporter activity	F	0.0001196	7.76399e-06	16	0	38877	42240	OVER
GO:0051173	positive regulation of nitrogen compound metabolic process	P	0.000123424	8.01939e-06	425	337	38468	41903	OVER
GO:0009887	organ morphogenesis	P	0.000127551	8.295e-06	316	237	38577	42003	OVER
GO:0042559	pteridine-containing compound biosynthetic process	P	0.000132521	8.62921e-06	56	21	38837	42219	OVER
GO:0031418	L-ascorbic acid binding	F	0.000132521	8.63361e-06	62	25	38831	42215	OVER
GO:0071103	DNA conformation change	P	0.00013358	8.7104e-06	190	126	38703	42114	OVER
GO:0009262	deoxyribonucleotide metabolic process	P	0.000133583	8.71837e-06	59	23	38834	42217	OVER
GO:0046700	heterocycle catabolic process	P	0.000138588	9.05309e-06	280	205	38613	42035	OVER
GO:0002682	regulation of immune system process	P	0.000139377	9.11276e-06	321	242	38572	41998	OVER
GO:0004108	citrate (Si)-synthase activity	F	0.000142033	9.31121e-06	19	1	38874	42239	OVER
GO:0036440	citrate synthase activity	F	0.000142033	9.31121e-06	19	1	38874	42239	OVER
GO:0009970	cellular response to sulfate starvation	P	0.000142033	9.31121e-06	19	1	38874	42239	OVER
GO:0098742	cell-cell adhesion via plasma-membrane adhesion molecules	P	0.000142044	9.32017e-06	83	40	38810	42200	OVER
GO:0006360	transcription from RNA polymerase I promoter	P	0.000142735	9.37387e-06	48	16	38845	42224	OVER
GO:0009886	post-embryonic morphogenesis	P	0.000142895	9.39267e-06	117	66	38776	42174	OVER
GO:2000113	negative regulation of cellular macromolecule biosynthetic process	P	0.00014303	9.40988e-06	471	381	38422	41859	OVER
GO:0015294	solute:cation symporter activity	F	0.000145678	9.59259e-06	91	46	38802	42194	OVER
GO:0048522	positive regulation of cellular process	P	0.000147239	9.70394e-06	1044	937	37849	41303	OVER
GO:0010166	wax metabolic process	P	0.000148173	9.77414e-06	43	13	38850	42227	OVER
GO:0004042	acetyl-CoA:L-glutamate N-acetyltransferase activity	F	0.000151081	9.98355e-06	24	3	38869	42237	OVER
GO:0009815	1-aminocyclopropane-1-carboxylate oxidase activity	F	0.000151081	9.98355e-06	24	3	38869	42237	OVER
GO:0048584	positive regulation of response to stimulus	P	0.000157681	1.04309e-05	404	319	38489	41921	OVER
GO:0016411	acylglycerol O-acyltransferase activity	F	0.000157681	1.0438e-05	63	26	38830	42214	OVER
GO:0000413	protein peptidyl-prolyl isomerization	P	0.000159619	1.05756e-05	96	50	38797	42190	OVER
GO:0017038	protein import	P	0.000164252	1.08921e-05	251	180	38642	42060	OVER
GO:0030145	manganese ion binding	F	0.00016504	1.0954e-05	105	57	38788	42183	OVER
GO:0009060	aerobic respiration	P	0.000165162	1.09717e-05	119	68	38774	42172	OVER
GO:0010374	stomatal complex development	P	0.00017131	1.14e-05	41	12	38852	42228	OVER
GO:0006119	oxidative phosphorylation	P	0.00017131	1.14e-05	41	12	38852	42228	OVER
GO:1903047	mitotic cell cycle process	P	0.000171861	1.14467e-05	475	386	38418	41854	OVER
GO:0005856	cytoskeleton	C	0.000173358	1.15565e-05	1156	1050	37737	41190	OVER
GO:0005667	transcription factor complex	C	0.000175573	1.17144e-05	130	77	38763	42163	OVER
GO:0010558	negative regulation of macromolecule biosynthetic process	P	0.000176118	1.1761e-05	478	389	38415	41851	OVER
GO:0090150	establishment of protein localization to membrane	P	0.000178006	1.18975e-05	141	86	38752	42154	OVER
GO:0016075	rRNA catabolic process	P	0.00018274	1.22245e-05	28	5	38865	42235	OVER
GO:0033179	proton-transporting V-type ATPase, V0 domain	C	0.00018329	1.22719e-05	30	6	38863	42234	OVER
GO:1903507	negative regulation of nucleic acid-templated transcription	P	0.000183663	1.23183e-05	363	282	38530	41958	OVER
GO:0045892	negative regulation of transcription, DNA-templated	P	0.000183663	1.23183e-05	363	282	38530	41958	OVER
GO:0006310	DNA recombination	P	0.00019092	1.28257e-05	341	262	38552	41978	OVER
GO:0034703	cation channel complex	C	0.00019092	1.28273e-05	78	37	38815	42203	OVER
GO:0004525	ribonuclease III activity	F	0.000191302	1.29087e-05	52	19	38841	42221	OVER
GO:0004564	beta-fructofuranosidase activity	F	0.000191302	1.29087e-05	52	19	38841	42221	OVER
GO:0004575	sucrose alpha-glucosidase activity	F	0.000191302	1.29087e-05	52	19	38841	42221	OVER
GO:0032296	double-stranded RNA-specific ribonuclease activity	F	0.000191302	1.29087e-05	52	19	38841	42221	OVER
GO:0080030	methyl indole-3-acetate esterase activity	F	0.000191302	1.29087e-05	52	19	38841	42221	OVER
GO:0008015	blood circulation	P	0.000194245	1.31186e-05	71	32	38822	42208	OVER
GO:0030170	pyridoxal phosphate binding	F	0.000194406	1.31407e-05	224	157	38669	42083	OVER
GO:0001819	positive regulation of cytokine production	P	0.000195717	1.32407e-05	82	40	38811	42200	OVER
GO:0005982	starch metabolic process	P	0.000201477	1.36421e-05	117	67	38776	42173	OVER
GO:0050792	regulation of viral process	P	0.000222193	1.50578e-05	37	10	38856	42230	OVER
GO:0009063	cellular amino acid catabolic process	P	0.00022545	1.52916e-05	170	111	38723	42129	OVER
GO:0006575	cellular modified amino acid metabolic process	P	0.000225596	1.53147e-05	221	155	38672	42085	OVER
GO:0005244	voltage-gated ion channel activity	F	0.000228375	1.55299e-05	177	117	38716	42123	OVER
GO:0022832	voltage-gated channel activity	F	0.000228375	1.55299e-05	177	117	38716	42123	OVER
GO:1901606	alpha-amino acid catabolic process	P	0.000229025	1.55981e-05	164	106	38729	42134	OVER
GO:1901505	carbohydrate derivative transporter activity	F	0.000229025	1.56008e-05	100	54	38793	42186	OVER
GO:0010025	wax biosynthetic process	P	0.000231562	1.57871e-05	42	13	38851	42227	OVER
GO:0030855	epithelial cell differentiation	P	0.000231687	1.58091e-05	119	69	38774	42171	OVER
GO:0019499	cyanide metabolic process	P	0.000237002	1.61994e-05	15	0	38878	42240	OVER
GO:0080110	sporopollenin biosynthetic process	P	0.000237002	1.61994e-05	15	0	38878	42240	OVER
GO:0005758	mitochondrial intermembrane space	C	0.000237183	1.62255e-05	53	20	38840	42220	OVER
GO:0044106	cellular amine metabolic process	P	0.00023764	1.62915e-05	215	150	38678	42090	OVER
GO:0007166	cell surface receptor signaling pathway	P	0.00023764	1.63003e-05	462	376	38431	41864	OVER
GO:0009593	detection of chemical stimulus	P	0.00023764	1.63079e-05	56	22	38837	42218	OVER
GO:0055080	cation homeostasis	P	0.00023764	1.63121e-05	249	180	38644	42060	OVER
GO:0003724	RNA helicase activity	F	0.00024149	1.65905e-05	80	39	38813	42201	OVER
GO:0043086	negative regulation of catalytic activity	P	0.000242491	1.66734e-05	172	113	38721	42127	OVER
GO:0019787	ubiquitin-like protein transferase activity	F	0.000250191	1.72174e-05	506	418	38387	41822	OVER
GO:0033645	host cell endomembrane system	C	0.00025433	1.7517e-05	66	29	38827	42211	OVER
GO:0016477	cell migration	P	0.000260889	1.7984e-05	253	184	38640	42056	OVER
GO:0005996	monosaccharide metabolic process	P	0.00026404	1.82166e-05	263	193	38630	42047	OVER
GO:0016272	prefoldin complex	C	0.000269213	1.86048e-05	23	3	38870	42237	OVER
GO:0047196	long-chain-alcohol O-fatty-acyltransferase activity	F	0.000269213	1.86048e-05	23	3	38870	42237	OVER
GO:0009962	regulation of flavonoid biosynthetic process	P	0.000271948	1.88096e-05	33	8	38860	42232	OVER
GO:0033293	monocarboxylic acid binding	F	0.000276619	1.91488e-05	48	17	38845	42223	OVER
GO:0080032	methyl jasmonate esterase activity	F	0.000286824	1.99018e-05	51	19	38842	42221	OVER
GO:0031640	killing of cells of other organism	P	0.000286824	1.99054e-05	57	23	38836	42217	OVER
GO:0044364	disruption of cells of other organism	P	0.000286824	1.99054e-05	57	23	38836	42217	OVER
GO:0016833	oxo-acid-lyase activity	F	0.000289723	2.01234e-05	54	21	38839	42219	OVER
GO:0016877	ligase activity, forming carbon-sulfur bonds	F	0.000291798	2.02845e-05	139	86	38754	42154	OVER
GO:0055076	transition metal ion homeostasis	P	0.000299456	2.08343e-05	123	73	38770	42167	OVER
GO:0042537	benzene-containing compound metabolic process	P	0.000302221	2.10443e-05	86	44	38807	42196	OVER
GO:0010629	negative regulation of gene expression	P	0.000303384	2.11429e-05	559	470	38334	41770	OVER
GO:0009966	regulation of signal transduction	P	0.000305472	2.13062e-05	612	521	38281	41719	OVER
GO:0016901	oxidoreductase activity, acting on the CH-OH group of donors, quinone or similar compound as acceptor	F	0.000307208	2.14809e-05	29	6	38864	42234	OVER
GO:0000815	ESCRT III complex	C	0.000307208	2.14809e-05	29	6	38864	42234	OVER
GO:0034661	ncRNA catabolic process	P	0.000307208	2.14809e-05	29	6	38864	42234	OVER
GO:0044463	cell projection part	C	0.000309571	2.16642e-05	271	201	38622	42039	OVER
GO:0031347	regulation of defense response	P	0.000309944	2.17084e-05	292	220	38601	42020	OVER
GO:0016984	ribulose-bisphosphate carboxylase activity	F	0.000310665	2.17769e-05	27	5	38866	42235	OVER
GO:0016036	cellular response to phosphate starvation	P	0.000311738	2.18703e-05	64	28	38829	42212	OVER
GO:0016042	lipid catabolic process	P	0.000312914	2.19711e-05	380	301	38513	41939	OVER
GO:0044282	small molecule catabolic process	P	0.000320201	2.25013e-05	382	303	38511	41937	OVER
GO:0009250	glucan biosynthetic process	P	0.000326735	2.29795e-05	173	115	38720	42125	OVER
GO:0048729	tissue morphogenesis	P	0.000326835	2.30056e-05	180	121	38713	42119	OVER
GO:0044165	host cell endoplasmic reticulum	C	0.00032734	2.30792e-05	61	26	38832	42214	OVER
GO:0009627	systemic acquired resistance	P	0.00032734	2.30792e-05	61	26	38832	42214	OVER
GO:0031327	negative regulation of cellular biosynthetic process	P	0.000335468	2.36718e-05	489	404	38404	41836	OVER
GO:0005543	phospholipid binding	F	0.000343864	2.42843e-05	374	296	38519	41944	OVER
GO:0046349	amino sugar biosynthetic process	P	0.000344758	2.43675e-05	49	18	38844	42222	OVER
GO:0006576	cellular biogenic amine metabolic process	P	0.000351996	2.48996e-05	197	136	38696	42104	OVER
GO:0001568	blood vessel development	P	0.000366955	2.59791e-05	132	81	38761	42159	OVER
GO:0019048	modulation by virus of host morphology or physiology	P	0.000370562	2.6256e-05	241	175	38652	42065	OVER
GO:0010817	regulation of hormone levels	P	0.000370838	2.62972e-05	232	167	38661	42073	OVER
GO:0008170	N-methyltransferase activity	F	0.000383688	2.72308e-05	216	153	38677	42087	OVER
GO:0007155	cell adhesion	P	0.000383777	2.72663e-05	432	351	38461	41889	OVER
GO:0022008	neurogenesis	P	0.000383777	2.72817e-05	342	267	38551	41973	OVER
GO:0006515	misfolded or incompletely synthesized protein catabolic process	P	0.000393272	2.80025e-05	20	2	38873	42238	OVER
GO:0050886	endocrine process	P	0.000393272	2.80025e-05	20	2	38873	42238	OVER
GO:0030126	COPI vesicle coat	C	0.000394115	2.80855e-05	44	15	38849	42225	OVER
GO:0048468	cell development	P	0.000394727	2.81521e-05	616	527	38277	41713	OVER
GO:0098771	inorganic ion homeostasis	P	0.000398906	2.84734e-05	254	187	38639	42053	OVER
GO:0016671	oxidoreductase activity, acting on a sulfur group of donors, disulfide as acceptor	F	0.000402544	2.87565e-05	59	25	38834	42215	OVER
GO:0051287	NAD binding	F	0.000410292	2.93339e-05	123	74	38770	42166	OVER
GO:0001067	regulatory region nucleic acid binding	F	0.000414848	2.97079e-05	159	104	38734	42136	OVER
GO:0000975	regulatory region DNA binding	F	0.000414848	2.97079e-05	159	104	38734	42136	OVER
GO:0018298	protein-chromophore linkage	P	0.000431281	3.09098e-05	141	89	38752	42151	OVER
GO:0009132	nucleoside diphosphate metabolic process	P	0.000435738	3.12546e-05	239	174	38654	42066	OVER
GO:0016838	carbon-oxygen lyase activity, acting on phosphates	F	0.000440928	3.16526e-05	99	55	38794	42185	OVER
GO:0016668	oxidoreductase activity, acting on a sulfur group of donors, NAD(P) as acceptor	F	0.000445685	3.20502e-05	63	28	38830	42212	OVER
GO:0007156	homophilic cell adhesion via plasma membrane adhesion molecules	P	0.000445685	3.20502e-05	63	28	38830	42212	OVER
GO:0004519	endonuclease activity	F	0.000445685	3.20718e-05	470	388	38423	41852	OVER
GO:0070646	protein modification by small protein removal	P	0.000449197	3.23508e-05	104	59	38789	42181	OVER
GO:0001934	positive regulation of protein phosphorylation	P	0.000450361	3.24608e-05	136	85	38757	42155	OVER
GO:0050253	retinyl-palmitate esterase activity	F	0.000457709	3.30437e-05	82	42	38811	42198	OVER
GO:0050953	sensory perception of light stimulus	P	0.000457709	3.30437e-05	82	42	38811	42198	OVER
GO:0016710	trans-cinnamate 4-monooxygenase activity	F	0.000467795	3.37991e-05	14	0	38879	42240	OVER
GO:0016410	N-acyltransferase activity	F	0.000467863	3.38313e-05	149	96	38744	42144	OVER
GO:0051258	protein polymerization	P	0.000472423	3.41885e-05	143	91	38750	42149	OVER
GO:0051920	peroxiredoxin activity	F	0.000476593	3.4518e-05	22	3	38871	42237	OVER
GO:0004448	isocitrate dehydrogenase activity	F	0.000482424	3.49684e-05	30	7	38863	42233	OVER
GO:0071705	nitrogen compound transport	P	0.000492689	3.57411e-05	378	302	38515	41938	OVER
GO:0045088	regulation of innate immune response	P	0.000504549	3.66309e-05	164	109	38729	42131	OVER
GO:0015556	C4-dicarboxylate transmembrane transporter activity	F	0.000504568	3.66617e-05	17	1	38876	42239	OVER
GO:0009074	aromatic amino acid family catabolic process	P	0.00051016	3.70977e-05	54	22	38839	42218	OVER
GO:0005978	glycogen biosynthetic process	P	0.000513137	3.7344e-05	64	29	38829	42211	OVER
GO:0004482	mRNA (guanine-N7-)-methyltransferase activity	F	0.000515327	3.75334e-05	48	18	38845	42222	OVER
GO:0006400	tRNA modification	P	0.000515607	3.75838e-05	111	65	38782	42175	OVER
GO:0019692	deoxyribose phosphate metabolic process	P	0.000517257	3.77342e-05	51	20	38842	42220	OVER
GO:0006644	phospholipid metabolic process	P	0.000532478	3.88756e-05	456	376	38437	41864	OVER
GO:0050778	positive regulation of immune response	P	0.000539718	3.94356e-05	159	105	38734	42135	OVER
GO:0009295	nucleoid	C	0.000541894	3.96261e-05	68	32	38825	42208	OVER
GO:0009174	pyrimidine ribonucleoside monophosphate biosynthetic process	P	0.000581058	4.25577e-05	58	25	38835	42215	OVER
GO:0009173	pyrimidine ribonucleoside monophosphate metabolic process	P	0.000581058	4.25577e-05	58	25	38835	42215	OVER
GO:0065004	protein-DNA complex assembly	P	0.000587329	4.30512e-05	113	67	38780	42173	OVER
GO:0034250	positive regulation of cellular amide metabolic process	P	0.000601096	4.41093e-05	43	15	38850	42225	OVER
GO:0019898	extrinsic component of membrane	C	0.000601096	4.41303e-05	130	81	38763	42159	OVER
GO:0044297	cell body	C	0.000610677	4.48693e-05	119	72	38774	42168	OVER
GO:0007601	visual perception	P	0.000626239	4.60491e-05	81	42	38812	42198	OVER
GO:0009432	SOS response	P	0.000629671	4.63382e-05	73	36	38820	42204	OVER
GO:0006563	L-serine metabolic process	P	0.000632066	4.65512e-05	77	39	38816	42201	OVER
GO:0043174	nucleoside salvage	P	0.000634383	4.67588e-05	62	28	38831	42212	OVER
GO:0032543	mitochondrial translation	P	0.000640432	4.7242e-05	33	9	38860	42231	OVER
GO:0044212	transcription regulatory region DNA binding	F	0.00065053	4.80247e-05	157	104	38736	42136	OVER
GO:0004427	inorganic diphosphatase activity	F	0.000653836	4.83449e-05	38	12	38855	42228	OVER
GO:0046685	response to arsenic-containing substance	P	0.000653836	4.83449e-05	38	12	38855	42228	OVER
GO:0009705	plant-type vacuole membrane	C	0.000674916	4.99429e-05	110	65	38783	42175	OVER
GO:0016101	diterpenoid metabolic process	P	0.000694561	5.1437e-05	70	34	38823	42206	OVER
GO:0016049	cell growth	P	0.000715989	5.30656e-05	299	231	38594	42009	OVER
GO:0052716	hydroquinone:oxygen oxidoreductase activity	F	0.000719234	5.33479e-05	19	2	38874	42238	OVER
GO:0009102	biotin biosynthetic process	P	0.000719793	5.34313e-05	41	14	38852	42226	OVER
GO:0003018	vascular process in circulatory system	P	0.000720592	5.35745e-05	31	8	38862	42232	OVER
GO:0015334	high-affinity oligopeptide transporter activity	F	0.000720592	5.35745e-05	31	8	38862	42232	OVER
GO:0000165	MAPK cascade	P	0.000724685	5.3921e-05	167	113	38726	42127	OVER
GO:0022884	macromolecule transmembrane transporter activity	F	0.00074597	5.55482e-05	53	22	38840	42218	OVER
GO:0006424	glutamyl-tRNA aminoacylation	P	0.000756225	5.63999e-05	44	16	38849	42224	OVER
GO:0004818	glutamate-tRNA ligase activity	F	0.000756225	5.63999e-05	44	16	38849	42224	OVER
GO:0018143	nucleic acid-protein covalent cross-linking	P	0.000764647	5.7117e-05	50	20	38843	42220	OVER
GO:0018144	RNA-protein covalent cross-linking	P	0.000764647	5.7117e-05	50	20	38843	42220	OVER
GO:0009399	nitrogen fixation	P	0.000765805	5.72481e-05	36	11	38857	42229	OVER
GO:0031965	nuclear membrane	C	0.000788051	5.8957e-05	177	122	38716	42118	OVER
GO:0005635	nuclear envelope	C	0.000805492	6.03087e-05	321	252	38572	41988	OVER
GO:0004842	ubiquitin-protein transferase activity	F	0.000818431	6.13432e-05	480	402	38413	41838	OVER
GO:1902680	positive regulation of RNA biosynthetic process	P	0.000818431	6.13728e-05	351	280	38542	41960	OVER
GO:0008308	voltage-gated anion channel activity	F	0.000830539	6.23291e-05	64	30	38829	42210	OVER
GO:0006914	autophagy	P	0.000846682	6.35898e-05	213	154	38680	42086	OVER
GO:0004450	isocitrate dehydrogenase (NADP+) activity	F	0.000847329	6.37371e-05	21	3	38872	42237	OVER
GO:0004965	G-protein coupled GABA receptor activity	F	0.000847329	6.37371e-05	21	3	38872	42237	OVER
GO:0019773	proteasome core complex, alpha-subunit complex	C	0.000856311	6.44627e-05	39	13	38854	42227	OVER
GO:0004549	tRNA-specific ribonuclease activity	F	0.00085897	6.47629e-05	27	6	38866	42234	OVER
GO:0005986	sucrose biosynthetic process	P	0.00085897	6.47629e-05	27	6	38866	42234	OVER
GO:0040012	regulation of locomotion	P	0.000884723	6.6756e-05	132	84	38761	42156	OVER
GO:0010088	phloem development	P	0.000890323	6.72304e-05	34	10	38859	42230	OVER
GO:0051817	modification of morphology or physiology of other organism involved in symbiotic interaction	P	0.000891792	6.73932e-05	278	213	38615	42027	OVER
GO:0072594	establishment of protein localization to organelle	P	0.000893777	6.75952e-05	330	261	38563	41979	OVER
GO:0051205	protein insertion into membrane	P	0.00091033	6.89001e-05	42	15	38851	42225	OVER
GO:0016054	organic acid catabolic process	P	0.000918206	6.96032e-05	280	215	38613	42025	OVER
GO:0046395	carboxylic acid catabolic process	P	0.000918206	6.96032e-05	280	215	38613	42025	OVER
GO:0009405	pathogenesis	P	0.000922296	6.99669e-05	121	75	38772	42165	OVER
GO:0030093	chloroplast photosystem I	C	0.000928863	7.05192e-05	13	0	38880	42240	OVER
GO:0009263	deoxyribonucleotide biosynthetic process	P	0.000931779	7.07948e-05	48	19	38845	42221	OVER
GO:0009219	pyrimidine deoxyribonucleotide metabolic process	P	0.000932019	7.08673e-05	45	17	38848	42223	OVER
GO:0046417	chorismate metabolic process	P	0.000947045	7.23797e-05	77	40	38816	42200	OVER
GO:0030150	protein import into mitochondrial matrix	P	0.000947045	7.24509e-05	16	1	38877	42239	OVER
GO:0015136	sialic acid transmembrane transporter activity	F	0.000947045	7.24509e-05	16	1	38877	42239	OVER
GO:0048032	galacturonate binding	F	0.000947045	7.24509e-05	16	1	38877	42239	OVER
GO:0008430	selenium binding	F	0.000947045	7.24509e-05	16	1	38877	42239	OVER
GO:0008113	peptide-methionine (S)-S-oxide reductase activity	F	0.000947045	7.24509e-05	16	1	38877	42239	OVER
GO:0008863	formate dehydrogenase (NAD+) activity	F	0.000947045	7.24509e-05	16	1	38877	42239	OVER
GO:0009922	fatty acid elongase activity	F	0.000947045	7.24509e-05	16	1	38877	42239	OVER
GO:0002253	activation of immune response	P	0.000949659	7.27615e-05	116	71	38777	42169	OVER
GO:0020002	host cell plasma membrane	C	0.000949659	7.27615e-05	116	71	38777	42169	OVER
GO:1901420	negative regulation of response to alcohol	P	0.00100858	7.73935e-05	37	12	38856	42228	OVER
GO:0009788	negative regulation of abscisic acid-activated signaling pathway	P	0.00100858	7.73935e-05	37	12	38856	42228	OVER
GO:0016413	O-acetyltransferase activity	F	0.001016	7.81399e-05	32	9	38861	42231	OVER
GO:0009803	cinnamic acid metabolic process	P	0.001016	7.81399e-05	32	9	38861	42231	OVER
GO:0006166	purine ribonucleoside salvage	P	0.001016	7.81399e-05	32	9	38861	42231	OVER
GO:0001653	peptide receptor activity	F	0.00101864	7.84024e-05	55	24	38838	42216	OVER
GO:0035250	UDP-galactosyltransferase activity	F	0.00107442	8.27582e-05	52	22	38841	42218	OVER
GO:1901618	organic hydroxy compound transmembrane transporter activity	F	0.0010888	8.39296e-05	40	14	38853	42226	OVER
GO:0048367	shoot system development	P	0.00112617	8.68758e-05	519	442	38374	41798	OVER
GO:0005665	DNA-directed RNA polymerase II, core complex	C	0.00112833	8.71733e-05	43	16	38850	42224	OVER
GO:0008172	S-methyltransferase activity	F	0.00112833	8.71733e-05	43	16	38850	42224	OVER
GO:0051701	interaction with host	P	0.0011327	8.75769e-05	387	316	38506	41924	OVER
GO:0005992	trehalose biosynthetic process	P	0.00115811	8.96351e-05	30	8	38863	42232	OVER
GO:0009555	pollen development	P	0.00115811	8.96766e-05	145	96	38748	42144	OVER
GO:0000302	response to reactive oxygen species	P	0.00117246	9.08565e-05	167	115	38726	42125	OVER
GO:0009809	lignin biosynthetic process	P	0.00118191	9.16576e-05	67	33	38826	42207	OVER
GO:0050877	neurological system process	P	0.00119458	9.27091e-05	240	180	38653	42060	OVER
GO:0035295	tube development	P	0.00125186	9.72275e-05	147	98	38746	42142	OVER
GO:0030658	transport vesicle membrane	C	0.00127175	9.88465e-05	134	87	38759	42153	OVER
GO:0006541	glutamine metabolic process	P	0.00129153	0.000100459	76	40	38817	42200	OVER
GO:0051293	establishment of spindle localization	P	0.00129904	0.000101194	18	2	38875	42238	OVER
GO:0051653	spindle localization	P	0.00129904	0.000101194	18	2	38875	42238	OVER
GO:0043410	positive regulation of MAPK cascade	P	0.00133088	0.000103752	90	51	38803	42189	OVER
GO:0048193	Golgi vesicle transport	P	0.00136151	0.000106219	226	168	38667	42072	OVER
GO:0048229	gametophyte development	P	0.00136155	0.000106302	180	127	38713	42113	OVER
GO:2001057	reactive nitrogen species metabolic process	P	0.00136321	0.000106511	81	44	38812	42196	OVER
GO:0006768	biotin metabolic process	P	0.00136768	0.000107019	41	15	38852	42225	OVER
GO:0046341	CDP-diacylglycerol metabolic process	P	0.00136768	0.000107019	41	15	38852	42225	OVER
GO:0042773	ATP synthesis coupled electron transport	P	0.00139747	0.000109432	33	10	38860	42230	OVER
GO:0007586	digestion	P	0.00142142	0.000111473	26	6	38867	42234	OVER
GO:0032421	stereocilium bundle	C	0.00142142	0.000111473	26	6	38867	42234	OVER
GO:0043010	camera-type eye development	P	0.00146694	0.000115128	54	24	38839	42216	OVER
GO:0009808	lignin metabolic process	P	0.00147045	0.000115489	69	35	38824	42205	OVER
GO:0070374	positive regulation of ERK1 and ERK2 cascade	P	0.00148964	0.000117082	20	3	38873	42237	OVER
GO:0051254	positive regulation of RNA metabolic process	P	0.00150956	0.000118737	351	284	38542	41956	OVER
GO:0010077	maintenance of inflorescence meristem identity	P	0.00151439	0.000119204	24	5	38869	42235	OVER
GO:0009792	embryo development ending in birth or egg hatching	P	0.00151991	0.000119728	232	174	38661	42066	OVER
GO:0032261	purine nucleotide salvage	P	0.0015621	0.000123165	36	12	38857	42228	OVER
GO:0016780	phosphotransferase activity, for other substituted phosphate groups	F	0.0015621	0.000123233	58	27	38835	42213	OVER
GO:0042401	cellular biogenic amine biosynthetic process	P	0.00159238	0.0001259	103	62	38790	42178	OVER
GO:0030120	vesicle coat	C	0.00159238	0.0001259	103	62	38790	42178	OVER
GO:0009309	amine biosynthetic process	P	0.00159238	0.0001259	103	62	38790	42178	OVER
GO:0042816	vitamin B6 metabolic process	P	0.00162239	0.000128461	31	9	38862	42231	OVER
GO:0007029	endoplasmic reticulum organization	P	0.00162239	0.000128461	31	9	38862	42231	OVER
GO:0000041	transition metal ion transport	P	0.00162318	0.000128618	98	58	38795	42182	OVER
GO:0009394	2'-deoxyribonucleotide metabolic process	P	0.00162463	0.000128828	48	20	38845	42220	OVER
GO:0010647	positive regulation of cell communication	P	0.00162725	0.00012913	236	178	38657	42062	OVER
GO:0008066	glutamate receptor activity	F	0.0016493	0.000131072	39	14	38854	42226	OVER
GO:0043101	purine-containing compound salvage	P	0.0016493	0.000131072	39	14	38854	42226	OVER
GO:0045017	glycerolipid biosynthetic process	P	0.00165446	0.000131578	216	160	38677	42080	OVER
GO:0043903	regulation of symbiosis, encompassing mutualism through parasitism	P	0.00166734	0.000132894	45	18	38848	42222	OVER
GO:0050906	detection of stimulus involved in sensory perception	P	0.00166734	0.000132894	45	18	38848	42222	OVER
GO:0071472	cellular response to salt stress	P	0.00166734	0.000132894	45	18	38848	42222	OVER
GO:0016861	intramolecular oxidoreductase activity, interconverting aldoses and ketoses	F	0.00167646	0.000133929	104	63	38789	42177	OVER
GO:0005351	sugar:proton symporter activity	F	0.00167646	0.000133976	42	16	38851	42224	OVER
GO:0005402	cation:sugar symporter activity	F	0.00167646	0.000133976	42	16	38851	42224	OVER
GO:0015020	glucuronosyltransferase activity	F	0.00167646	0.000134011	55	25	38838	42215	OVER
GO:0032270	positive regulation of cellular protein metabolic process	P	0.00169346	0.000135469	250	191	38643	42049	OVER
GO:0044427	chromosomal part	C	0.00170413	0.000136422	503	430	38390	41810	OVER
GO:0071395	cellular response to jasmonic acid stimulus	P	0.00171999	0.000137791	84	47	38809	42193	OVER
GO:0051321	meiotic cell cycle	P	0.00173033	0.000138721	229	172	38664	42068	OVER
GO:0009642	response to light intensity	P	0.00173791	0.000139429	94	55	38799	42185	OVER
GO:0090241	negative regulation of histone H4 acetylation	P	0.00177776	0.00014273	15	1	38878	42239	OVER
GO:0008080	N-acetyltransferase activity	F	0.00178585	0.000143484	136	90	38757	42150	OVER
GO:0042910	xenobiotic transporter activity	F	0.0018042	0.000145063	67	34	38826	42206	OVER
GO:0006729	tetrahydrobiopterin biosynthetic process	P	0.00182332	0.000147131	12	0	38881	42240	OVER
GO:0000120	RNA polymerase I transcription factor complex	C	0.00182332	0.000147131	12	0	38881	42240	OVER
GO:0046146	tetrahydrobiopterin metabolic process	P	0.00182332	0.000147131	12	0	38881	42240	OVER
GO:0034426	etioplast membrane	C	0.00182332	0.000147131	12	0	38881	42240	OVER
GO:0034425	etioplast envelope	C	0.00182332	0.000147131	12	0	38881	42240	OVER
GO:0016102	diterpenoid biosynthetic process	P	0.00183434	0.000148127	34	11	38859	42229	OVER
GO:0016782	transferase activity, transferring sulfur-containing groups	F	0.00184828	0.00014936	95	56	38798	42184	OVER
GO:0015711	organic anion transport	P	0.00185224	0.000149788	159	110	38734	42130	OVER
GO:0042327	positive regulation of phosphorylation	P	0.00192121	0.000155589	138	92	38755	42148	OVER
GO:0016485	protein processing	P	0.00192121	0.000155589	138	92	38755	42148	OVER
GO:0044724	single-organism carbohydrate catabolic process	P	0.00192994	0.000156409	299	237	38594	42003	OVER
GO:0044003	modification by symbiont of host morphology or physiology	P	0.00193831	0.0001572	272	212	38621	42028	OVER
GO:0043434	response to peptide hormone	P	0.00196884	0.00015979	107	66	38786	42174	OVER
GO:0006432	phenylalanyl-tRNA aminoacylation	P	0.00197825	0.000160669	46	19	38847	42221	OVER
GO:0045261	proton-transporting ATP synthase complex, catalytic core F(1)	C	0.00198932	0.000161684	68	35	38825	42205	OVER
GO:0004532	exoribonuclease activity	F	0.00203223	0.000165409	126	82	38767	42158	OVER
GO:0016896	exoribonuclease activity, producing 5'-phosphomonoesters	F	0.00203223	0.000165409	126	82	38767	42158	OVER
GO:0016814	hydrolase activity, acting on carbon-nitrogen (but not peptide) bonds, in cyclic amidines	F	0.0020353	0.000165777	102	62	38791	42178	OVER
GO:0045089	positive regulation of innate immune response	P	0.00207343	0.000169003	108	67	38785	42173	OVER
GO:0070372	regulation of ERK1 and ERK2 cascade	P	0.00208778	0.000170295	27	7	38866	42233	OVER
GO:0072350	tricarboxylic acid metabolic process	P	0.0021554	0.000175936	103	63	38790	42177	OVER
GO:0042775	mitochondrial ATP synthesis coupled electron transport	P	0.00216706	0.000177013	32	10	38861	42230	OVER
GO:0044452	nucleolar part	C	0.00217097	0.000177459	57	27	38836	42213	OVER
GO:0005615	extracellular space	C	0.00218141	0.00017844	268	209	38625	42031	OVER
GO:0009135	purine nucleoside diphosphate metabolic process	P	0.00218682	0.000179265	221	166	38672	42074	OVER
GO:0009179	purine ribonucleoside diphosphate metabolic process	P	0.00218682	0.000179265	221	166	38672	42074	OVER
GO:0009185	ribonucleoside diphosphate metabolic process	P	0.00218682	0.000179265	221	166	38672	42074	OVER
GO:0016628	oxidoreductase activity, acting on the CH-CH group of donors, NAD or NADP as acceptor	F	0.00227278	0.000186443	104	64	38789	42176	OVER
GO:0043025	neuronal cell body	C	0.00229398	0.000188316	110	69	38783	42171	OVER
GO:0016157	sucrose synthase activity	F	0.00231895	0.000190662	25	6	38868	42234	OVER
GO:0015125	bile acid transmembrane transporter activity	F	0.00231895	0.00019104	17	2	38876	42238	OVER
GO:0003044	regulation of systemic arterial blood pressure mediated by a chemical signal	P	0.00231895	0.00019104	17	2	38876	42238	OVER
GO:0004791	thioredoxin-disulfide reductase activity	F	0.00231895	0.00019104	17	2	38876	42238	OVER
GO:0001990	regulation of systemic arterial blood pressure by hormone	P	0.00231895	0.00019104	17	2	38876	42238	OVER
GO:0006561	proline biosynthetic process	P	0.00232775	0.000191901	47	20	38846	42220	OVER
GO:0002009	morphogenesis of an epithelium	P	0.00233388	0.000192542	159	111	38734	42129	OVER
GO:0046049	UMP metabolic process	P	0.00235041	0.000194454	54	25	38839	42215	OVER
GO:0044167	host cell endoplasmic reticulum membrane	C	0.00235041	0.000194454	54	25	38839	42215	OVER
GO:0006222	UMP biosynthetic process	P	0.00235041	0.000194454	54	25	38839	42215	OVER
GO:0009975	cyclase activity	F	0.00235041	0.000194454	54	25	38839	42215	OVER
GO:0090351	seedling development	P	0.00243032	0.000201206	89	52	38804	42188	OVER
GO:0072525	pyridine-containing compound biosynthetic process	P	0.00244994	0.000203116	66	34	38827	42206	OVER
GO:0008559	xenobiotic-transporting ATPase activity	F	0.00244994	0.000203116	66	34	38827	42206	OVER
GO:0005991	trehalose metabolic process	P	0.00245238	0.000203461	38	14	38855	42226	OVER
GO:0033116	endoplasmic reticulum-Golgi intermediate compartment membrane	C	0.00246386	0.0002047	41	16	38852	42224	OVER
GO:0045935	positive regulation of nucleobase-containing compound metabolic process	P	0.0024781	0.000206027	380	315	38513	41925	OVER
GO:0004623	phospholipase A2 activity	F	0.00248802	0.000207577	23	5	38870	42235	OVER
GO:0098554	cytoplasmic side of endoplasmic reticulum membrane	C	0.00248802	0.000207577	23	5	38870	42235	OVER
GO:1903900	regulation of viral life cycle	P	0.00248802	0.000207577	23	5	38870	42235	OVER
GO:0071458	integral component of cytoplasmic side of endoplasmic reticulum membrane	C	0.00248802	0.000207577	23	5	38870	42235	OVER
GO:0032420	stereocilium	C	0.00248802	0.000207577	23	5	38870	42235	OVER
GO:0009585	red, far-red light phototransduction	P	0.00250444	0.000209092	75	41	38818	42199	OVER
GO:0042819	vitamin B6 biosynthetic process	P	0.00250812	0.000209837	30	9	38863	42231	OVER
GO:0008615	pyridoxine biosynthetic process	P	0.00250812	0.000209837	30	9	38863	42231	OVER
GO:0008614	pyridoxine metabolic process	P	0.00250812	0.000209837	30	9	38863	42231	OVER
GO:0031300	intrinsic component of organelle membrane	C	0.00252829	0.000211672	219	165	38674	42075	OVER
GO:0045156	electron transporter, transferring electrons within the cyclic electron transport pathway of photosynthesis activity	F	0.00255098	0.000213869	19	3	38874	42237	OVER
GO:0045116	protein neddylation	P	0.00255098	0.000213869	19	3	38874	42237	OVER
GO:0048545	response to steroid hormone	P	0.00256407	0.000215116	80	45	38813	42195	OVER
GO:0009574	preprophase band	C	0.00258638	0.000217138	21	4	38872	42236	OVER
GO:0044703	multi-organism reproductive process	P	0.00259378	0.000217918	526	456	38367	41784	OVER
GO:0072657	protein localization to membrane	P	0.00259378	0.000218061	155	108	38738	42132	OVER
GO:0051260	protein homooligomerization	P	0.00259556	0.000218362	71	38	38822	42202	OVER
GO:0008378	galactosyltransferase activity	F	0.00267366	0.000225088	96	58	38797	42182	OVER
GO:0006429	leucyl-tRNA aminoacylation	P	0.00268906	0.000226698	48	21	38845	42219	OVER
GO:0004823	leucine-tRNA ligase activity	F	0.00268906	0.000226698	48	21	38845	42219	OVER
GO:0051247	positive regulation of protein metabolic process	P	0.00272588	0.00022996	260	203	38633	42037	OVER
GO:0003697	single-stranded DNA binding	F	0.00272849	0.00023034	102	63	38791	42177	OVER
GO:0051604	protein maturation	P	0.00282648	0.000239162	150	104	38743	42136	OVER
GO:0004520	endodeoxyribonuclease activity	F	0.00282648	0.000239221	97	59	38796	42181	OVER
GO:0015849	organic acid transport	P	0.00282648	0.00023927	135	91	38758	42149	OVER
GO:0046942	carboxylic acid transport	P	0.00282648	0.00023927	135	91	38758	42149	OVER
GO:0002684	positive regulation of immune system process	P	0.00286668	0.00024284	185	135	38708	42105	OVER
GO:0016681	oxidoreductase activity, acting on diphenols and related substances as donors, cytochrome as acceptor	F	0.00289828	0.000246192	28	8	38865	42232	OVER
GO:0050880	regulation of blood vessel size	P	0.00289828	0.000246192	28	8	38865	42232	OVER
GO:0070371	ERK1 and ERK2 cascade	P	0.00289828	0.000246192	28	8	38865	42232	OVER
GO:0008121	ubiquinol-cytochrome-c reductase activity	F	0.00289828	0.000246192	28	8	38865	42232	OVER
GO:0007267	cell-cell signaling	P	0.00292489	0.000248622	206	154	38687	42086	OVER
GO:0033558	protein deacetylase activity	F	0.00293445	0.000249606	42	17	38851	42223	OVER
GO:0016024	CDP-diacylglycerol biosynthetic process	P	0.00297987	0.000253643	39	15	38854	42225	OVER
GO:0016998	cell wall macromolecule catabolic process	P	0.00298495	0.000254249	56	27	38837	42213	OVER
GO:0006865	amino acid transport	P	0.00301484	0.000257146	104	65	38789	42175	OVER
GO:0009743	response to carbohydrate	P	0.00301484	0.000257146	104	65	38789	42175	OVER
GO:0005604	basement membrane	C	0.00301622	0.000257439	60	30	38833	42210	OVER
GO:0046031	ADP metabolic process	P	0.00303161	0.000258929	219	166	38674	42074	OVER
GO:0098562	cytoplasmic side of membrane	C	0.00306453	0.00026192	73	40	38820	42200	OVER
GO:0009913	epidermal cell differentiation	P	0.00310015	0.000265144	49	22	38844	42218	OVER
GO:0006555	methionine metabolic process	P	0.00313237	0.000268083	88	52	38805	42188	OVER
GO:0006935	chemotaxis	P	0.00317724	0.000272108	190	140	38703	42100	OVER
GO:1903508	positive regulation of nucleic acid-templated transcription	P	0.00320412	0.000274782	339	278	38554	41962	OVER
GO:0045893	positive regulation of transcription, DNA-templated	P	0.00320412	0.000274782	339	278	38554	41962	OVER
GO:0016538	cyclin-dependent protein serine/threonine kinase regulator activity	F	0.0032606	0.000280196	14	1	38879	42239	OVER
GO:0003081	regulation of systemic arterial blood pressure by renin-angiotensin	P	0.0032606	0.000280196	14	1	38879	42239	OVER
GO:0006346	methylation-dependent chromatin silencing	P	0.0032606	0.000280196	14	1	38879	42239	OVER
GO:0016423	tRNA (guanine) methyltransferase activity	F	0.00326394	0.000280673	53	25	38840	42215	OVER
GO:0097458	neuron part	C	0.00328354	0.000282549	307	248	38586	41992	OVER
GO:0006428	isoleucyl-tRNA aminoacylation	P	0.00329158	0.000284233	46	20	38847	42220	OVER
GO:0004822	isoleucine-tRNA ligase activity	F	0.00329158	0.000284233	46	20	38847	42220	OVER
GO:0004826	phenylalanine-tRNA ligase activity	F	0.00329158	0.000284233	46	20	38847	42220	OVER
GO:0030324	lung development	P	0.00329158	0.000284456	31	10	38862	42230	OVER
GO:0004869	cysteine-type endopeptidase inhibitor activity	F	0.00329158	0.000284456	31	10	38862	42230	OVER
GO:0004550	nucleoside diphosphate kinase activity	F	0.00329158	0.000284966	26	7	38867	42233	OVER
GO:0004834	tryptophan synthase activity	F	0.00329158	0.000284966	26	7	38867	42233	OVER
GO:0046051	UTP metabolic process	P	0.00329158	0.000284966	26	7	38867	42233	OVER
GO:0006228	UTP biosynthetic process	P	0.00329158	0.000284966	26	7	38867	42233	OVER
GO:0071669	plant-type cell wall organization or biogenesis	P	0.00329489	0.000285445	74	41	38819	42199	OVER
GO:0004312	fatty acid synthase activity	F	0.00331817	0.000287848	57	28	38836	42212	OVER
GO:0006026	aminoglycan catabolic process	P	0.00331817	0.000287848	57	28	38836	42212	OVER
GO:0015171	amino acid transmembrane transporter activity	F	0.00341522	0.000296466	113	73	38780	42167	OVER
GO:0031540	regulation of anthocyanin biosynthetic process	P	0.00351183	0.000306968	11	0	38882	42240	OVER
GO:0004392	heme oxygenase (decyclizing) activity	F	0.00351183	0.000306968	11	0	38882	42240	OVER
GO:0052589	malate dehydrogenase (menaquinone) activity	F	0.00351183	0.000306968	11	0	38882	42240	OVER
GO:0016819	hydrolase activity, acting on acid anhydrides, in sulfonyl-containing anhydrides	F	0.00351183	0.000306968	11	0	38882	42240	OVER
GO:0000500	RNA polymerase I upstream activating factor complex	C	0.00351183	0.000306968	11	0	38882	42240	OVER
GO:0010275	NAD(P)H dehydrogenase complex assembly	P	0.00351183	0.000306968	11	0	38882	42240	OVER
GO:0010285	L,L-diaminopimelate aminotransferase activity	F	0.00351183	0.000306968	11	0	38882	42240	OVER
GO:0009344	nitrite reductase complex [NAD(P)H]	C	0.00351183	0.000306968	11	0	38882	42240	OVER
GO:0047627	adenylylsulfatase activity	F	0.00351183	0.000306968	11	0	38882	42240	OVER
GO:0008124	4-alpha-hydroxytetrahydrobiopterin dehydratase activity	F	0.00351183	0.000306968	11	0	38882	42240	OVER
GO:0051052	regulation of DNA metabolic process	P	0.00351183	0.000307175	150	105	38743	42135	OVER
GO:0036442	hydrogen-exporting ATPase activity	F	0.00351183	0.000307305	50	23	38843	42217	OVER
GO:0017136	NAD-dependent histone deacetylase activity	F	0.00352892	0.000310855	40	16	38853	42224	OVER
GO:0006559	L-phenylalanine catabolic process	P	0.00352892	0.000310855	40	16	38853	42224	OVER
GO:1902222	erythrose 4-phosphate/phosphoenolpyruvate family amino acid catabolic process	P	0.00352892	0.000310855	40	16	38853	42224	OVER
GO:0005930	axoneme	C	0.00352892	0.000310855	40	16	38853	42224	OVER
GO:0009221	pyrimidine deoxyribonucleotide biosynthetic process	P	0.00352892	0.000310855	40	16	38853	42224	OVER
GO:0009265	2'-deoxyribonucleotide biosynthetic process	P	0.00352892	0.000310855	40	16	38853	42224	OVER
GO:0046385	deoxyribose phosphate biosynthetic process	P	0.00352892	0.000310855	40	16	38853	42224	OVER
GO:0032041	NAD-dependent histone deacetylase activity (H3-K14 specific)	F	0.00352892	0.000310855	40	16	38853	42224	OVER
GO:0034979	NAD-dependent protein deacetylase activity	F	0.00352892	0.000310855	40	16	38853	42224	OVER
GO:0031078	histone deacetylase activity (H3-K14 specific)	F	0.00352892	0.000310855	40	16	38853	42224	OVER
GO:0009845	seed germination	P	0.00353491	0.000311589	85	50	38808	42190	OVER
GO:0005234	extracellular-glutamate-gated ion channel activity	F	0.00355347	0.000313846	37	14	38856	42226	OVER
GO:0004970	ionotropic glutamate receptor activity	F	0.00355347	0.000313846	37	14	38856	42226	OVER
GO:0046039	GTP metabolic process	P	0.00355347	0.000313846	37	14	38856	42226	OVER
GO:0016165	linoleate 13S-lipoxygenase activity	F	0.00366056	0.000323944	58	29	38835	42211	OVER
GO:0016405	CoA-ligase activity	F	0.00366056	0.000323944	58	29	38835	42211	OVER
GO:0071446	cellular response to salicylic acid stimulus	P	0.00366056	0.000323944	58	29	38835	42211	OVER
GO:0007018	microtubule-based movement	P	0.00374593	0.000331717	170	123	38723	42117	OVER
GO:0009867	jasmonic acid mediated signaling pathway	P	0.00379163	0.000335984	76	43	38817	42197	OVER
GO:0002218	activation of innate immune response	P	0.00380378	0.000337282	81	47	38812	42193	OVER
GO:0042646	plastid nucleoid	C	0.0038345	0.000340453	29	9	38864	42231	OVER
GO:0085029	extracellular matrix assembly	P	0.0038345	0.000340453	29	9	38864	42231	OVER
GO:0033013	tetrapyrrole metabolic process	P	0.00385967	0.000342912	224	172	38669	42068	OVER
GO:0000226	microtubule cytoskeleton organization	P	0.00390976	0.00034759	202	152	38691	42088	OVER
GO:0040007	growth	P	0.0039706	0.00035323	575	508	38318	41732	OVER
GO:0070566	adenylyltransferase activity	F	0.0039769	0.000354022	117	77	38776	42163	OVER
GO:0042128	nitrate assimilation	P	0.00398597	0.000355758	63	33	38830	42207	OVER
GO:0001906	cell killing	P	0.00398597	0.000355758	63	33	38830	42207	OVER
GO:0046460	neutral lipid biosynthetic process	P	0.00398597	0.000355758	63	33	38830	42207	OVER
GO:0046463	acylglycerol biosynthetic process	P	0.00398597	0.000355758	63	33	38830	42207	OVER
GO:0007202	activation of phospholipase C activity	P	0.00401705	0.000358765	16	2	38877	42238	OVER
GO:0090305	nucleic acid phosphodiester bond hydrolysis	P	0.00404632	0.000361615	459	395	38434	41845	OVER
GO:0030983	mismatched DNA binding	F	0.00404827	0.000362025	82	48	38811	42192	OVER
GO:0009767	photosynthetic electron transport chain	P	0.00404884	0.00036237	55	27	38838	42213	OVER
GO:0006814	sodium ion transport	P	0.00404884	0.000362548	59	30	38834	42210	OVER
GO:0006757	ATP generation from ADP	P	0.00413555	0.000371275	217	166	38676	42074	OVER
GO:0006165	nucleoside diphosphate phosphorylation	P	0.00413555	0.000371275	217	166	38676	42074	OVER
GO:0046939	nucleotide phosphorylation	P	0.00413555	0.000371275	217	166	38676	42074	OVER
GO:0006096	glycolytic process	P	0.00413555	0.000371275	217	166	38676	42074	OVER
GO:0030323	respiratory tube development	P	0.00415621	0.000373614	32	11	38861	42229	OVER
GO:0016717	oxidoreductase activity, acting on paired donors, with oxidation of a pair of donors resulting in the reduction of molecular oxygen to two molecules of water	F	0.00415621	0.000373614	32	11	38861	42229	OVER
GO:0051239	regulation of multicellular organismal process	P	0.0041603	0.000374224	696	628	38197	41612	OVER
GO:0004407	histone deacetylase activity	F	0.00416115	0.000375269	41	17	38852	42223	OVER
GO:0006817	phosphate ion transport	P	0.00416115	0.000375269	41	17	38852	42223	OVER
GO:0016863	intramolecular oxidoreductase activity, transposing C=C bonds	F	0.00416115	0.000375269	41	17	38852	42223	OVER
GO:0009061	anaerobic respiration	P	0.00416115	0.000375269	41	17	38852	42223	OVER
GO:0034284	response to monosaccharide	P	0.0041715	0.000376688	68	37	38825	42203	OVER
GO:0009746	response to hexose	P	0.0041715	0.000376688	68	37	38825	42203	OVER
GO:0006184	obsolete GTP catabolic process	P	0.00423546	0.000382711	305	248	38588	41992	OVER
GO:0005354	galactose transmembrane transporter activity	F	0.00423942	0.000383809	20	4	38873	42236	OVER
GO:0004049	anthranilate synthase activity	F	0.00423942	0.000383809	20	4	38873	42236	OVER
GO:0046782	regulation of viral transcription	P	0.00423942	0.000383809	20	4	38873	42236	OVER
GO:0030217	T cell differentiation	P	0.00426199	0.000386845	38	15	38855	42225	OVER
GO:0015296	anion:cation symporter activity	F	0.00426199	0.000386845	38	15	38855	42225	OVER
GO:0004337	geranyltranstransferase activity	F	0.00426199	0.000386845	38	15	38855	42225	OVER
GO:0005937	mating projection	C	0.00426199	0.000386845	38	15	38855	42225	OVER
GO:0008375	acetylglucosaminyltransferase activity	F	0.00426616	0.00038772	83	49	38810	42191	OVER
GO:0006298	mismatch repair	P	0.00426616	0.00038772	83	49	38810	42191	OVER
GO:0000002	mitochondrial genome maintenance	P	0.00426676	0.000388271	18	3	38875	42237	OVER
GO:0044030	regulation of DNA methylation	P	0.00426676	0.000388271	18	3	38875	42237	OVER
GO:0015276	ligand-gated ion channel activity	F	0.00442527	0.000403211	89	54	38804	42186	OVER
GO:0022834	ligand-gated channel activity	F	0.00442527	0.000403211	89	54	38804	42186	OVER
GO:0007423	sensory organ development	P	0.00446485	0.000407077	143	100	38750	42140	OVER
GO:0019318	hexose metabolic process	P	0.00447378	0.000408151	189	141	38704	42099	OVER
GO:0044798	nuclear transcription factor complex	C	0.00453892	0.000414359	84	50	38809	42190	OVER
GO:0007126	meiotic nuclear division	P	0.0045585	0.000416412	190	142	38703	42098	OVER
GO:0098542	defense response to other organism	P	0.00466247	0.000426181	622	556	38271	41684	OVER
GO:0071417	cellular response to organonitrogen compound	P	0.00474089	0.000433625	96	60	38797	42180	OVER
GO:0016846	carbon-sulfur lyase activity	F	0.00487774	0.000446993	42	18	38851	42222	OVER
GO:0060541	respiratory system development	P	0.00487774	0.000446993	42	18	38851	42222	OVER
GO:0009953	dorsal/ventral pattern formation	P	0.00487774	0.000446993	42	18	38851	42222	OVER
GO:0019432	triglyceride biosynthetic process	P	0.00487777	0.00044728	61	32	38832	42208	OVER
GO:0004221	obsolete ubiquitin thiolesterase activity	F	0.00491074	0.000450703	116	77	38777	42163	OVER
GO:0042558	pteridine-containing compound metabolic process	P	0.00491074	0.000450875	80	47	38813	42193	OVER
GO:0035107	appendage morphogenesis	P	0.00496806	0.000456428	53	26	38840	42214	OVER
GO:0015630	microtubule cytoskeleton	C	0.00498397	0.000458386	700	634	38193	41606	OVER
GO:0005578	proteinaceous extracellular matrix	C	0.00498397	0.000458469	147	104	38746	42136	OVER
GO:0002252	immune effector process	P	0.00503675	0.000463618	245	193	38648	42047	OVER
GO:0048514	blood vessel morphogenesis	P	0.00505321	0.000465427	110	72	38783	42168	OVER
GO:0004817	cysteine-tRNA ligase activity	F	0.00508645	0.000469081	39	16	38854	42224	OVER
GO:0000313	organellar ribosome	C	0.00508645	0.000469081	39	16	38854	42224	OVER
GO:0019829	cation-transporting ATPase activity	F	0.00511176	0.000471713	148	105	38745	42135	OVER
GO:0048443	stamen development	P	0.00512444	0.000473479	25	7	38868	42233	OVER
GO:0048466	androecium development	P	0.00512444	0.000473479	25	7	38868	42233	OVER
GO:0009206	purine ribonucleoside triphosphate biosynthetic process	P	0.00513133	0.000474713	132	91	38761	42149	OVER
GO:0009145	purine nucleoside triphosphate biosynthetic process	P	0.00513133	0.000474713	132	91	38761	42149	OVER
GO:0070283	radical SAM enzyme activity	F	0.00516132	0.000477789	33	12	38860	42228	OVER
GO:0030004	cellular monovalent inorganic cation homeostasis	P	0.00518247	0.000480954	36	14	38857	42226	OVER
GO:0010027	thylakoid membrane organization	P	0.00518247	0.000480954	36	14	38857	42226	OVER
GO:0009668	plastid membrane organization	P	0.00518247	0.000480954	36	14	38857	42226	OVER
GO:0008967	phosphoglycolate phosphatase activity	F	0.00518247	0.000480954	36	14	38857	42226	OVER
GO:0048438	floral whorl development	P	0.0052224	0.00048545	71	40	38822	42200	OVER
GO:0044420	extracellular matrix component	C	0.0052224	0.00048545	71	40	38822	42200	OVER
GO:0055065	metal ion homeostasis	P	0.0052224	0.000486378	222	172	38671	42068	OVER
GO:0043446	cellular alkane metabolic process	P	0.0052224	0.000486483	46	21	38847	42219	OVER
GO:0016641	oxidoreductase activity, acting on the CH-NH2 group of donors, oxygen as acceptor	F	0.0052224	0.000486483	46	21	38847	42219	OVER
GO:0055067	monovalent inorganic cation homeostasis	P	0.0052224	0.000486483	46	21	38847	42219	OVER
GO:0007186	G-protein coupled receptor signaling pathway	P	0.00529049	0.000493135	199	151	38694	42089	OVER
GO:0000280	nuclear division	P	0.00529264	0.000493642	441	380	38452	41860	OVER
GO:0009793	embryo development ending in seed dormancy	P	0.0053168	0.000496206	211	162	38682	42078	OVER
GO:0006090	pyruvate metabolic process	P	0.00534938	0.000499558	266	213	38627	42027	OVER
GO:0042445	hormone metabolic process	P	0.00534942	0.000499873	159	115	38734	42125	OVER
GO:0055072	iron ion homeostasis	P	0.00566984	0.000530145	88	54	38805	42186	OVER
GO:0007010	cytoskeleton organization	P	0.00575938	0.000538852	466	405	38427	41835	OVER
GO:0042719	mitochondrial intermembrane space protein transporter complex	C	0.00583409	0.00054788	13	1	38880	42239	OVER
GO:0045039	protein import into mitochondrial inner membrane	P	0.00583409	0.00054788	13	1	38880	42239	OVER
GO:0000755	cytogamy	P	0.00583409	0.00054788	13	1	38880	42239	OVER
GO:0047451	3-hydroxyoctanoyl-[acyl-carrier-protein] dehydratase activity	F	0.00583409	0.00054788	13	1	38880	42239	OVER
GO:0019171	3-hydroxyacyl-[acyl-carrier-protein] dehydratase activity	F	0.00583409	0.00054788	13	1	38880	42239	OVER
GO:0009513	etioplast	C	0.00583409	0.00054788	13	1	38880	42239	OVER
GO:0048038	quinone binding	F	0.00583648	0.000548444	28	9	38865	42231	OVER
GO:0006825	copper ion transport	P	0.00595881	0.000560633	40	17	38853	42223	OVER
GO:0000747	conjugation with cellular fusion	P	0.00595881	0.000560633	40	17	38853	42223	OVER
GO:0006536	glutamate metabolic process	P	0.00597593	0.000562592	59	31	38834	42209	OVER
GO:1902531	regulation of intracellular signal transduction	P	0.0059829	0.000563596	314	259	38579	41981	OVER
GO:1902533	positive regulation of intracellular signal transduction	P	0.00601122	0.000566614	146	104	38747	42136	OVER
GO:0061695	transferase complex, transferring phosphorus-containing groups	C	0.00601713	0.000567521	233	183	38660	42057	OVER
GO:0009404	toxin metabolic process	P	0.00609003	0.000574752	55	28	38838	42212	OVER
GO:0010769	regulation of cell morphogenesis involved in differentiation	P	0.00609129	0.000575225	51	25	38842	42215	OVER
GO:0005310	dicarboxylic acid transmembrane transporter activity	F	0.00620293	0.000586129	37	15	38856	42225	OVER
GO:0005876	spindle microtubule	C	0.00620712	0.000587248	31	11	38862	42229	OVER
GO:0060041	retina development in camera-type eye	P	0.00620712	0.000587248	31	11	38862	42229	OVER
GO:0042330	taxis	P	0.00624523	0.000591217	198	151	38695	42089	OVER
GO:0009310	amine catabolic process	P	0.00630493	0.000597236	34	13	38859	42227	OVER
GO:0004725	protein tyrosine phosphatase activity	F	0.00640939	0.000607503	69	39	38824	42201	OVER
GO:0043447	alkane biosynthetic process	P	0.0064584	0.000612525	44	20	38849	42220	OVER
GO:0090151	establishment of protein localization to mitochondrial membrane	P	0.0064928	0.000616544	21	5	38872	42235	OVER
GO:0047938	glucose-6-phosphate 1-epimerase activity	F	0.0064928	0.000616544	21	5	38872	42235	OVER
GO:0004707	MAP kinase activity	F	0.00652765	0.000620233	60	32	38833	42208	OVER
GO:0023056	positive regulation of signaling	P	0.006603	0.000627777	227	178	38666	42062	OVER
GO:0016661	oxidoreductase activity, acting on other nitrogenous compounds as donors	F	0.00669925	0.000639518	56	29	38837	42211	OVER
GO:0046033	AMP metabolic process	P	0.00669925	0.000639518	56	29	38837	42211	OVER
GO:0006167	AMP biosynthetic process	P	0.00669925	0.000639518	56	29	38837	42211	OVER
GO:0005787	signal peptidase complex	C	0.00669925	0.000640438	10	0	38883	42240	OVER
GO:0005518	collagen binding	F	0.00669925	0.000640438	10	0	38883	42240	OVER
GO:0098740	multi organism cell adhesion	P	0.00669925	0.000640438	10	0	38883	42240	OVER
GO:0098610	adhesion between unicellular organisms	P	0.00669925	0.000640438	10	0	38883	42240	OVER
GO:0000771	agglutination involved in conjugation	P	0.00669925	0.000640438	10	0	38883	42240	OVER
GO:0019464	glycine decarboxylation via glycine cleavage system	P	0.00669925	0.000640438	10	0	38883	42240	OVER
GO:0048812	neuron projection morphogenesis	P	0.00670804	0.000641669	160	117	38733	42123	OVER
GO:0042126	nitrate metabolic process	P	0.00675367	0.000646427	65	36	38828	42204	OVER
GO:0006560	proline metabolic process	P	0.0067602	0.000647446	52	26	38841	42214	OVER
GO:0016878	acid-thiol ligase activity	F	0.00684966	0.000656412	70	40	38823	42200	OVER
GO:0008878	glucose-1-phosphate adenylyltransferase activity	F	0.00685838	0.000657647	26	8	38867	42232	OVER
GO:0016796	exonuclease activity, active with either ribo- or deoxyribonucleic acids and producing 5'-phosphomonoesters	F	0.00689843	0.000661889	143	102	38750	42138	OVER
GO:0042116	macrophage activation	P	0.0069558	0.000669824	15	2	38878	42238	OVER
GO:0090239	regulation of histone H4 acetylation	P	0.0069558	0.000669824	15	2	38878	42238	OVER
GO:0009014	succinyl-diaminopimelate desuccinylase activity	F	0.0069558	0.000669824	15	2	38878	42238	OVER
GO:0045273	respiratory chain complex II	C	0.0069558	0.000669824	15	2	38878	42238	OVER
GO:0045281	succinate dehydrogenase complex	C	0.0069558	0.000669824	15	2	38878	42238	OVER
GO:0006122	mitochondrial electron transport, ubiquinol to cytochrome c	P	0.0069558	0.000669824	15	2	38878	42238	OVER
GO:0006655	phosphatidylglycerol biosynthetic process	P	0.0069866	0.000673603	19	4	38874	42236	OVER
GO:0001948	glycoprotein binding	F	0.0069866	0.000673603	19	4	38874	42236	OVER
GO:0003725	double-stranded RNA binding	F	0.00706367	0.000681445	81	49	38812	42191	OVER
GO:0032890	regulation of organic acid transport	P	0.00721421	0.000700168	17	3	38876	42237	OVER
GO:0015271	outward rectifier potassium channel activity	F	0.00721421	0.000700168	17	3	38876	42237	OVER
GO:0030641	regulation of cellular pH	P	0.00721421	0.000700168	17	3	38876	42237	OVER
GO:0016843	amine-lyase activity	F	0.00721421	0.000700168	17	3	38876	42237	OVER
GO:0016844	strictosidine synthase activity	F	0.00721421	0.000700168	17	3	38876	42237	OVER
GO:0051453	regulation of intracellular pH	P	0.00721421	0.000700168	17	3	38876	42237	OVER
GO:0048524	positive regulation of viral process	P	0.00721421	0.000700168	17	3	38876	42237	OVER
GO:1903902	positive regulation of viral life cycle	P	0.00721421	0.000700168	17	3	38876	42237	OVER
GO:0009584	detection of visible light	P	0.00721421	0.000700168	17	3	38876	42237	OVER
GO:0033549	MAP kinase phosphatase activity	F	0.00721421	0.000700168	17	3	38876	42237	OVER
GO:0009749	response to glucose	P	0.00722684	0.000702235	66	37	38827	42203	OVER
GO:0010506	regulation of autophagy	P	0.00722684	0.000702235	66	37	38827	42203	OVER
GO:0006423	cysteinyl-tRNA aminoacylation	P	0.00723242	0.000703199	38	16	38855	42224	OVER
GO:0005544	calcium-dependent phospholipid binding	F	0.0072598	0.000706284	45	21	38848	42219	OVER
GO:0045927	positive regulation of growth	P	0.00736212	0.000717046	100	65	38793	42175	OVER
GO:0043449	cellular alkene metabolic process	P	0.00736212	0.000719238	29	10	38864	42230	OVER
GO:0043450	alkene biosynthetic process	P	0.00736212	0.000719238	29	10	38864	42230	OVER
GO:0009693	ethylene biosynthetic process	P	0.00736212	0.000719238	29	10	38864	42230	OVER
GO:0009692	ethylene metabolic process	P	0.00736212	0.000719238	29	10	38864	42230	OVER
GO:1900674	olefin biosynthetic process	P	0.00736212	0.000719238	29	10	38864	42230	OVER
GO:1900673	olefin metabolic process	P	0.00736212	0.000719238	29	10	38864	42230	OVER
GO:0048736	appendage development	P	0.00740904	0.000724254	53	27	38840	42213	OVER
GO:1901652	response to peptide	P	0.00742148	0.000725901	107	71	38786	42169	OVER
GO:0060562	epithelial tube morphogenesis	P	0.00745956	0.000730061	94	60	38799	42180	OVER
GO:0044769	ATPase activity, coupled to transmembrane movement of ions, rotational mechanism	F	0.00747508	0.000732015	35	14	38858	42226	OVER
GO:0032101	regulation of response to external stimulus	P	0.00751123	0.000735992	212	165	38681	42075	OVER
GO:0008061	chitin binding	F	0.00755261	0.000740487	32	12	38861	42228	OVER
GO:0006551	leucine metabolic process	P	0.00758767	0.000744365	62	34	38831	42206	OVER
GO:0006547	histidine metabolic process	P	0.0077371	0.000759926	72	42	38821	42198	OVER
GO:0052803	imidazole-containing compound metabolic process	P	0.0077371	0.000759926	72	42	38821	42198	OVER
GO:0018205	peptidyl-lysine modification	P	0.0079117	0.000777536	203	157	38690	42083	OVER
GO:0006885	regulation of pH	P	0.00793995	0.000780774	24	7	38869	42233	OVER
GO:0016730	oxidoreductase activity, acting on iron-sulfur proteins as donors	F	0.00820449	0.000807266	46	22	38847	42218	OVER
GO:0006101	citrate metabolic process	P	0.00826295	0.00081398	90	57	38803	42183	OVER
GO:0006099	tricarboxylic acid cycle	P	0.00826295	0.00081398	90	57	38803	42183	OVER
GO:0016894	endonuclease activity, active with either ribo- or deoxyribonucleic acids and producing 3'-phosphomonoesters	F	0.00843661	0.000832069	39	17	38854	42223	OVER
GO:0048839	inner ear development	P	0.00843661	0.000832069	39	17	38854	42223	OVER
GO:0031349	positive regulation of defense response	P	0.00845908	0.000834778	118	81	38775	42159	OVER
GO:0070848	response to growth factor	P	0.00862222	0.000851379	104	69	38789	42171	OVER
GO:0014069	postsynaptic density	C	0.00865497	0.00085562	59	32	38834	42208	OVER
GO:0099572	postsynaptic specialization	C	0.00865497	0.00085562	59	32	38834	42208	OVER
GO:2000024	regulation of leaf development	P	0.00886465	0.000876865	27	9	38866	42231	OVER
GO:0030334	regulation of cell migration	P	0.00889356	0.000880243	112	76	38781	42164	OVER
GO:0043332	mating projection tip	C	0.00890097	0.000882013	36	15	38857	42225	OVER
GO:0004642	phosphoribosylformylglycinamidine synthase activity	F	0.00890097	0.000882013	36	15	38857	42225	OVER
GO:0008202	steroid metabolic process	P	0.00892183	0.0008846	199	154	38694	42086	OVER
GO:0051156	glucose 6-phosphate metabolic process	P	0.00904955	0.00089779	80	49	38813	42191	OVER
GO:0072511	divalent inorganic cation transport	P	0.00910208	0.000903531	137	98	38756	42142	OVER
GO:0000981	RNA polymerase II transcription factor activity, sequence-specific DNA binding	F	0.00911898	0.00090574	86	54	38807	42186	OVER
GO:0043408	regulation of MAPK cascade	P	0.00916328	0.00091252	113	77	38780	42163	OVER
GO:0015215	nucleotide transmembrane transporter activity	F	0.00916328	0.000913188	51	26	38842	42214	OVER
GO:0051098	regulation of binding	P	0.00916328	0.000913585	33	13	38860	42227	OVER
GO:0007006	mitochondrial membrane organization	P	0.00916328	0.000913585	33	13	38860	42227	OVER
GO:0010255	glucose mediated signaling pathway	P	0.00916328	0.000914407	22	6	38871	42234	OVER
GO:0009757	hexose mediated signaling	P	0.00916328	0.000914407	22	6	38871	42234	OVER
GO:0019083	viral transcription	P	0.00916328	0.000914407	22	6	38871	42234	OVER
GO:0010431	seed maturation	P	0.00916328	0.000914407	22	6	38871	42234	OVER
GO:0042887	amide transmembrane transporter activity	F	0.00917655	0.000916266	30	11	38863	42229	OVER
GO:0006739	NADP metabolic process	P	0.00929728	0.000928862	75	45	38818	42195	OVER
GO:0048699	generation of neurons	P	0.00933728	0.000933402	301	250	38592	41990	OVER
GO:0060076	excitatory synapse	C	0.00933931	0.000934692	60	33	38833	42207	OVER
GO:0019400	alditol metabolic process	P	0.00933931	0.000934692	60	33	38833	42207	OVER
GO:0004536	deoxyribonuclease activity	F	0.00943918	0.000945237	114	78	38779	42162	OVER
GO:0071470	cellular response to osmotic stress	P	0.00946425	0.000948299	70	41	38823	42199	OVER
GO:0046903	secretion	P	0.009751	0.000977598	331	279	38562	41961	OVER
GO:0016592	mediator complex	C	0.00975316	0.000978382	115	79	38778	42161	OVER
GO:0044430	cytoskeletal part	C	0.00976631	0.000980283	892	835	38001	41405	OVER
GO:0005230	extracellular ligand-gated ion channel activity	F	0.00976631	0.000981408	56	30	38837	42210	OVER
GO:0034605	cellular response to heat	P	0.00976631	0.000981408	56	30	38837	42210	OVER
GO:0009787	regulation of abscisic acid-activated signaling pathway	P	0.0101161	0.00101715	61	34	38832	42206	OVER
GO:0005539	glycosaminoglycan binding	F	0.0102031	0.00102648	66	38	38827	42202	OVER
GO:0010087	phloem or xylem histogenesis	P	0.0102357	0.00103037	48	24	38845	42216	OVER
GO:0046165	alcohol biosynthetic process	P	0.0102884	0.00103627	173	131	38720	42109	OVER
GO:0004527	exonuclease activity	F	0.0103219	0.00104024	257	209	38636	42031	OVER
GO:0046040	IMP metabolic process	P	0.0104077	0.0010501	77	47	38816	42193	OVER
GO:0006188	IMP biosynthetic process	P	0.0104077	0.0010501	77	47	38816	42193	OVER
GO:0009086	methionine biosynthetic process	P	0.0104972	0.00106133	83	52	38810	42188	OVER
GO:0016762	xyloglucan:xyloglucosyl transferase activity	F	0.0104972	0.00106258	25	8	38868	42232	OVER
GO:0009851	auxin biosynthetic process	P	0.0104972	0.00106258	25	8	38868	42232	OVER
GO:0032892	positive regulation of organic acid transport	P	0.0104972	0.00106647	12	1	38881	42239	OVER
GO:0017089	glycolipid transporter activity	F	0.0104972	0.00106647	12	1	38881	42239	OVER
GO:0005744	mitochondrial inner membrane presequence translocase complex	C	0.0104972	0.00106647	12	1	38881	42239	OVER
GO:0015140	malate transmembrane transporter activity	F	0.0104972	0.00106647	12	1	38881	42239	OVER
GO:0016713	oxidoreductase activity, acting on paired donors, with incorporation or reduction of molecular oxygen, reduced iron-sulfur protein as one donor, and incorporation of one atom of oxygen	F	0.0104972	0.00106647	12	1	38881	42239	OVER
GO:0060021	palate development	P	0.0104972	0.00106647	12	1	38881	42239	OVER
GO:0000307	cyclin-dependent protein kinase holoenzyme complex	C	0.0104972	0.00106647	12	1	38881	42239	OVER
GO:0000796	condensin complex	C	0.0104972	0.00106647	12	1	38881	42239	OVER
GO:0046836	glycolipid transport	P	0.0104972	0.00106647	12	1	38881	42239	OVER
GO:0090567	reproductive shoot system development	P	0.0104983	0.00106719	299	249	38594	41991	OVER
GO:0005694	chromosome	C	0.0106335	0.00108156	660	603	38233	41637	OVER
GO:0004764	shikimate 3-dehydrogenase (NADP+) activity	F	0.0108697	0.00110621	34	14	38859	42226	OVER
GO:0042742	defense response to bacterium	P	0.0109149	0.00111144	329	278	38564	41962	OVER
GO:0030182	neuron differentiation	P	0.0110074	0.00112151	285	236	38608	42004	OVER
GO:0006275	regulation of DNA replication	P	0.011032	0.00112465	97	64	38796	42176	OVER
GO:0048858	cell projection morphogenesis	P	0.0110627	0.00112843	203	159	38690	42081	OVER
GO:0032879	regulation of localization	P	0.0110735	0.00113017	392	339	38501	41901	OVER
GO:0035150	regulation of tube size	P	0.0110735	0.00113082	28	10	38865	42230	OVER
GO:0044174	host cell endosome	C	0.0111486	0.00113914	31	12	38862	42228	OVER
GO:0098862	cluster of actin-based cell projections	C	0.011306	0.00115588	45	22	38848	42218	OVER
GO:0007163	establishment or maintenance of cell polarity	P	0.0114547	0.00117228	98	65	38795	42175	OVER
GO:0031463	Cul3-RING ubiquitin ligase complex	C	0.0114547	0.00117308	18	4	38875	42236	OVER
GO:0046933	proton-transporting ATP synthase activity, rotational mechanism	F	0.0114547	0.00117308	18	4	38875	42236	OVER
GO:0009423	chorismate biosynthetic process	P	0.0115489	0.0011834	68	40	38825	42200	OVER
GO:0051270	regulation of cellular component movement	P	0.0115631	0.00118553	121	85	38772	42155	OVER
GO:0032504	multicellular organism reproduction	P	0.0117579	0.00120619	345	294	38548	41946	OVER
GO:0009908	flower development	P	0.0117992	0.00121111	296	247	38597	41993	OVER
GO:0044708	single-organism behavior	P	0.0119355	0.0012258	114	79	38779	42161	OVER
GO:0006730	one-carbon metabolic process	P	0.0120289	0.00123632	86	55	38807	42185	OVER
GO:0045202	synapse	C	0.0120289	0.00123679	241	195	38652	42045	OVER
GO:0005749	mitochondrial respiratory chain complex II, succinate dehydrogenase complex (ubiquinone)	C	0.0120499	0.00124246	14	2	38879	42238	OVER
GO:0003852	2-isopropylmalate synthase activity	F	0.0120499	0.00124246	14	2	38879	42238	OVER
GO:0010265	SCF complex assembly	P	0.0120499	0.00124246	14	2	38879	42238	OVER
GO:0045257	succinate dehydrogenase complex (ubiquinone)	C	0.0120499	0.00124246	14	2	38879	42238	OVER
GO:0045283	fumarate reductase complex	C	0.0120499	0.00124246	14	2	38879	42238	OVER
GO:0009686	gibberellin biosynthetic process	P	0.0121414	0.0012533	16	3	38877	42237	OVER
GO:0010863	positive regulation of phospholipase C activity	P	0.0121414	0.0012533	16	3	38877	42237	OVER
GO:2000026	regulation of multicellular organismal development	P	0.0121705	0.00125702	478	424	38415	41816	OVER
GO:0000904	cell morphogenesis involved in differentiation	P	0.0122483	0.00126576	281	233	38612	42007	OVER
GO:0040017	positive regulation of locomotion	P	0.0123308	0.00127646	59	33	38834	42207	OVER
GO:0019239	deaminase activity	F	0.0123308	0.00127646	59	33	38834	42207	OVER
GO:0005343	organic acid:sodium symporter activity	F	0.0123308	0.00127716	23	7	38870	42233	OVER
GO:0004351	glutamate decarboxylase activity	F	0.0123308	0.00127716	23	7	38870	42233	OVER
GO:0019213	deacetylase activity	F	0.0123559	0.00128048	50	26	38843	42214	OVER
GO:0015103	inorganic anion transmembrane transporter activity	F	0.012534	0.00129967	133	96	38760	42144	OVER
GO:0042631	cellular response to water deprivation	P	0.0125346	0.00130119	46	23	38847	42217	OVER
GO:0071462	cellular response to water stimulus	P	0.0125346	0.00130119	46	23	38847	42217	OVER
GO:0019030	icosahedral viral capsid	C	0.0126877	0.00131782	35	15	38858	42225	OVER
GO:0031461	cullin-RING ubiquitin ligase complex	C	0.0127005	0.00132115	164	124	38729	42116	OVER
GO:0004034	aldose 1-epimerase activity	F	0.0127005	0.00133615	9	0	38884	42240	OVER
GO:0004064	arylesterase activity	F	0.0127005	0.00133615	9	0	38884	42240	OVER
GO:0018708	thiol S-methyltransferase activity	F	0.0127005	0.00133615	9	0	38884	42240	OVER
GO:0004106	chorismate mutase activity	F	0.0127005	0.00133615	9	0	38884	42240	OVER
GO:0016815	hydrolase activity, acting on carbon-nitrogen (but not peptide) bonds, in nitriles	F	0.0127005	0.00133615	9	0	38884	42240	OVER
GO:0050017	L-3-cyanoalanine synthase activity	F	0.0127005	0.00133615	9	0	38884	42240	OVER
GO:0004648	O-phospho-L-serine:2-oxoglutarate aminotransferase activity	F	0.0127005	0.00133615	9	0	38884	42240	OVER
GO:0004677	DNA-dependent protein kinase activity	F	0.0127005	0.00133615	9	0	38884	42240	OVER
GO:0003827	alpha-1,3-mannosylglycoprotein 2-beta-N-acetylglucosaminyltransferase activity	F	0.0127005	0.00133615	9	0	38884	42240	OVER
GO:0000412	histone peptidyl-prolyl isomerization	P	0.0127005	0.00133615	9	0	38884	42240	OVER
GO:0000257	nitrilase activity	F	0.0127005	0.00133615	9	0	38884	42240	OVER
GO:0071218	cellular response to misfolded protein	P	0.0127005	0.00133615	9	0	38884	42240	OVER
GO:0010269	response to selenium ion	P	0.0127005	0.00133615	9	0	38884	42240	OVER
GO:0009349	riboflavin synthase complex	C	0.0127005	0.00133615	9	0	38884	42240	OVER
GO:0046098	guanine metabolic process	P	0.0127005	0.00133615	9	0	38884	42240	OVER
GO:0009113	purine nucleobase biosynthetic process	P	0.0127005	0.00133615	9	0	38884	42240	OVER
GO:0032049	cardiolipin biosynthetic process	P	0.0127005	0.00133615	9	0	38884	42240	OVER
GO:0033553	rDNA heterochromatin	C	0.0127005	0.00133615	9	0	38884	42240	OVER
GO:0080061	indole-3-acetonitrile nitrilase activity	F	0.0127005	0.00133615	9	0	38884	42240	OVER
GO:0080040	positive regulation of cellular response to phosphate starvation	P	0.0127005	0.00133615	9	0	38884	42240	OVER
GO:0080043	quercetin 3-O-glucosyltransferase activity	F	0.0127005	0.00133615	9	0	38884	42240	OVER
GO:0006121	mitochondrial electron transport, succinate to ubiquinone	P	0.0127005	0.00133615	9	0	38884	42240	OVER
GO:0007606	sensory perception of chemical stimulus	P	0.0128533	0.00135298	55	30	38838	42210	OVER
GO:0000151	ubiquitin ligase complex	C	0.0129604	0.00136501	292	244	38601	41996	OVER
GO:0015108	chloride transmembrane transporter activity	F	0.0131208	0.00138267	60	34	38833	42206	OVER
GO:0042402	cellular biogenic amine catabolic process	P	0.0131414	0.00138713	32	13	38861	42227	OVER
GO:0016892	endoribonuclease activity, producing 3'-phosphomonoesters	F	0.0131414	0.00138713	32	13	38861	42227	OVER
GO:0016621	cinnamoyl-CoA reductase activity	F	0.0131414	0.00138713	32	13	38861	42227	OVER
GO:0009226	nucleotide-sugar biosynthetic process	P	0.0131617	0.0013908	110	76	38783	42164	OVER
GO:0008889	glycerophosphodiester phosphodiesterase activity	F	0.0131617	0.00139081	26	9	38867	42231	OVER
GO:0030098	lymphocyte differentiation	P	0.0133846	0.00141515	51	27	38842	42213	OVER
GO:0044094	host cell nuclear part	C	0.0134249	0.00142018	39	18	38854	42222	OVER
GO:0016868	intramolecular transferase activity, phosphotransferases	F	0.0135752	0.00143687	71	43	38822	42197	OVER
GO:0009527	plastid outer membrane	C	0.0137703	0.00145832	77	48	38816	42192	OVER
GO:0009863	salicylic acid mediated signaling pathway	P	0.0137855	0.00146074	43	21	38850	42219	OVER
GO:0044220	host cell perinuclear region of cytoplasm	C	0.013916	0.00147538	56	31	38837	42209	OVER
GO:0006081	cellular aldehyde metabolic process	P	0.014196	0.00150589	160	121	38733	42119	OVER
GO:0050738	fructosyltransferase activity	F	0.0142591	0.00151781	21	6	38872	42234	OVER
GO:0050734	hydroxycinnamoyltransferase activity	F	0.0142591	0.00151781	21	6	38872	42234	OVER
GO:0000229	cytoplasmic chromosome	C	0.0142591	0.00151781	21	6	38872	42234	OVER
GO:0009508	plastid chromosome	C	0.0142591	0.00151781	21	6	38872	42234	OVER
GO:0046471	phosphatidylglycerol metabolic process	P	0.0142591	0.00151781	21	6	38872	42234	OVER
GO:0046524	sucrose-phosphate synthase activity	F	0.0142591	0.00151781	21	6	38872	42234	OVER
GO:0008081	phosphoric diester hydrolase activity	F	0.0142591	0.00151839	130	94	38763	42146	OVER
GO:1903046	meiotic cell cycle process	P	0.0143205	0.00152576	213	170	38680	42070	OVER
GO:0010383	cell wall polysaccharide metabolic process	P	0.0144317	0.00153845	78	49	38815	42191	OVER
GO:0009967	positive regulation of signal transduction	P	0.0144668	0.00154303	214	171	38679	42069	OVER
GO:0001817	regulation of cytokine production	P	0.014588	0.00155681	122	87	38771	42153	OVER
GO:0044706	multi-multicellular organism process	P	0.0146204	0.00156112	162	123	38731	42117	OVER
GO:1901419	regulation of response to alcohol	P	0.0150327	0.00160603	62	36	38831	42204	OVER
GO:0009411	response to UV	P	0.0156217	0.00166986	86	56	38807	42184	OVER
GO:0098609	cell-cell adhesion	P	0.0157309	0.00168244	192	151	38701	42089	OVER
GO:0006625	protein targeting to peroxisome	P	0.0158509	0.00170251	53	29	38840	42211	OVER
GO:0043574	peroxisomal transport	P	0.0158509	0.00170251	53	29	38840	42211	OVER
GO:0072663	establishment of protein localization to peroxisome	P	0.0158509	0.00170251	53	29	38840	42211	OVER
GO:0072662	protein localization to peroxisome	P	0.0158509	0.00170251	53	29	38840	42211	OVER
GO:0006522	alanine metabolic process	P	0.0158509	0.00170266	24	8	38869	42232	OVER
GO:0009078	pyruvate family amino acid metabolic process	P	0.0158509	0.00170266	24	8	38869	42232	OVER
GO:0044205	'de novo' UMP biosynthetic process	P	0.0158509	0.00170266	24	8	38869	42232	OVER
GO:0031060	regulation of histone methylation	P	0.0158509	0.00170266	24	8	38869	42232	OVER
GO:0043605	cellular amide catabolic process	P	0.0161699	0.00173881	30	12	38863	42228	OVER
GO:0040034	regulation of development, heterochronic	P	0.0161699	0.00173881	30	12	38863	42228	OVER
GO:0050616	secologanin synthase activity	F	0.0163739	0.0017636	27	10	38866	42230	OVER
GO:0071216	cellular response to biotic stimulus	P	0.0163739	0.0017636	27	10	38866	42230	OVER
GO:0046416	D-amino acid metabolic process	P	0.0163739	0.0017636	27	10	38866	42230	OVER
GO:0007610	behavior	P	0.0163751	0.00176468	182	142	38711	42098	OVER
GO:0006694	steroid biosynthetic process	P	0.0164247	0.00177243	118	84	38775	42156	OVER
GO:0043659	symbiosome	C	0.0164247	0.00177482	19	5	38874	42235	OVER
GO:0043660	bacteroid-containing symbiosome	C	0.0164247	0.00177482	19	5	38874	42235	OVER
GO:0003073	regulation of systemic arterial blood pressure	P	0.0164247	0.00177482	19	5	38874	42235	OVER
GO:0006145	purine nucleobase catabolic process	P	0.0164247	0.00177482	19	5	38874	42235	OVER
GO:0008544	epidermis development	P	0.0165265	0.00178677	69	42	38824	42198	OVER
GO:0044456	synapse part	C	0.0165434	0.00178957	183	143	38710	42097	OVER
GO:1901269	lipooligosaccharide metabolic process	P	0.0165686	0.00179519	37	17	38856	42223	OVER
GO:1901271	lipooligosaccharide biosynthetic process	P	0.0165686	0.00179519	37	17	38856	42223	OVER
GO:0006144	purine nucleobase metabolic process	P	0.0165686	0.00179519	37	17	38856	42223	OVER
GO:0019199	transmembrane receptor protein kinase activity	F	0.016783	0.00181939	95	64	38798	42176	OVER
GO:0034704	calcium channel complex	C	0.0169449	0.00183794	45	23	38848	42217	OVER
GO:0001012	RNA polymerase II regulatory region DNA binding	F	0.0170063	0.00184757	41	20	38852	42220	OVER
GO:0000977	RNA polymerase II regulatory region sequence-specific DNA binding	F	0.0170063	0.00184757	41	20	38852	42220	OVER
GO:0046879	hormone secretion	P	0.0170063	0.00184757	41	20	38852	42220	OVER
GO:0048285	organelle fission	P	0.0178074	0.00193563	474	424	38419	41816	OVER
GO:1902911	protein kinase complex	C	0.0179702	0.00195438	34	15	38859	42225	OVER
GO:0000105	histidine biosynthetic process	P	0.0179932	0.00196065	50	27	38843	42213	OVER
GO:2000145	regulation of cell motility	P	0.0179932	0.00196166	113	80	38780	42160	OVER
GO:0034032	purine nucleoside bisphosphate metabolic process	P	0.0179932	0.00196211	83	54	38810	42186	OVER
GO:0033875	ribonucleoside bisphosphate metabolic process	P	0.0179932	0.00196211	83	54	38810	42186	OVER
GO:0033865	nucleoside bisphosphate metabolic process	P	0.0179932	0.00196211	83	54	38810	42186	OVER
GO:0071368	cellular response to cytokinin stimulus	P	0.0180122	0.00196628	65	39	38828	42201	OVER
GO:0009736	cytokinin-activated signaling pathway	P	0.0180122	0.00196628	65	39	38828	42201	OVER
GO:0042446	hormone biosynthetic process	P	0.0183644	0.0020058	71	44	38822	42196	OVER
GO:0042724	thiamine-containing compound biosynthetic process	P	0.018384	0.00201222	55	31	38838	42209	OVER
GO:1901068	guanosine-containing compound metabolic process	P	0.018384	0.00201222	55	31	38838	42209	OVER
GO:0009228	thiamine biosynthetic process	P	0.018384	0.00201222	55	31	38838	42209	OVER
GO:0009644	response to high light intensity	P	0.018384	0.00201222	55	31	38838	42209	OVER
GO:0050826	response to freezing	P	0.0184485	0.00202573	17	4	38876	42236	OVER
GO:0000314	organellar small ribosomal subunit	C	0.0184485	0.00202573	17	4	38876	42236	OVER
GO:0010262	somatic embryogenesis	P	0.0184485	0.00202573	17	4	38876	42236	OVER
GO:0071786	endoplasmic reticulum tubular network organization	P	0.0184485	0.00202573	17	4	38876	42236	OVER
GO:0070419	nonhomologous end joining complex	C	0.0184485	0.00202573	17	4	38876	42236	OVER
GO:0045182	translation regulator activity	F	0.0184485	0.00202573	17	4	38876	42236	OVER
GO:0015295	solute:proton symporter activity	F	0.0185653	0.00204071	46	24	38847	42216	OVER
GO:0045263	proton-transporting ATP synthase complex, coupling factor F(o)	C	0.0185653	0.00204071	46	24	38847	42216	OVER
GO:0001816	cytokine production	P	0.018573	0.00204264	133	98	38760	42142	OVER
GO:0004611	phosphoenolpyruvate carboxykinase activity	F	0.018577	0.00205925	38	18	38855	42222	OVER
GO:0032954	regulation of cytokinetic process	P	0.018577	0.00206518	11	1	38882	42239	OVER
GO:0017110	nucleoside-diphosphatase activity	F	0.018577	0.00206518	11	1	38882	42239	OVER
GO:0004890	GABA-A receptor activity	F	0.018577	0.00206518	11	1	38882	42239	OVER
GO:0030901	midbrain development	P	0.018577	0.00206518	11	1	38882	42239	OVER
GO:0000060	protein import into nucleus, translocation	P	0.018577	0.00206518	11	1	38882	42239	OVER
GO:1903436	regulation of mitotic cytokinetic process	P	0.018577	0.00206518	11	1	38882	42239	OVER
GO:0051721	protein phosphatase 2A binding	F	0.018577	0.00206518	11	1	38882	42239	OVER
GO:1902412	regulation of mitotic cytokinesis	P	0.018577	0.00206518	11	1	38882	42239	OVER
GO:0009316	3-isopropylmalate dehydratase complex	C	0.018577	0.00206518	11	1	38882	42239	OVER
GO:1901891	regulation of cell septum assembly	P	0.018577	0.00206518	11	1	38882	42239	OVER
GO:0045746	negative regulation of Notch signaling pathway	P	0.018577	0.00206518	11	1	38882	42239	OVER
GO:0008982	protein-N(PI)-phosphohistidine-sugar phosphotransferase activity	F	0.018577	0.00206518	11	1	38882	42239	OVER
GO:0031204	posttranslational protein targeting to membrane, translocation	P	0.018577	0.00206518	11	1	38882	42239	OVER
GO:0032220	plasma membrane fusion involved in cytogamy	P	0.018577	0.00206518	11	1	38882	42239	OVER
GO:0008710	8-amino-7-oxononanoate synthase activity	F	0.018577	0.00206518	11	1	38882	42239	OVER
GO:0071992	phytochelatin transmembrane transporter activity	F	0.018577	0.00206518	11	1	38882	42239	OVER
GO:0071991	phytochelatin transporter activity	F	0.018577	0.00206518	11	1	38882	42239	OVER
GO:0017150	tRNA dihydrouridine synthase activity	F	0.018577	0.0020712	22	7	38871	42233	OVER
GO:0003987	acetate-CoA ligase activity	F	0.018577	0.0020712	22	7	38871	42233	OVER
GO:1904680	peptide transmembrane transporter activity	F	0.018577	0.0020712	22	7	38871	42233	OVER
GO:0000338	protein deneddylation	P	0.018577	0.0020712	22	7	38871	42233	OVER
GO:0046144	D-alanine family amino acid metabolic process	P	0.018577	0.0020712	22	7	38871	42233	OVER
GO:0071108	protein K48-linked deubiquitination	P	0.018577	0.0020712	22	7	38871	42233	OVER
GO:0010103	stomatal complex morphogenesis	P	0.018577	0.0020712	22	7	38871	42233	OVER
GO:0046436	D-alanine metabolic process	P	0.018577	0.0020712	22	7	38871	42233	OVER
GO:0009306	protein secretion	P	0.0186024	0.00207512	115	82	38778	42158	OVER
GO:0005891	voltage-gated calcium channel complex	C	0.0186368	0.00208004	42	21	38851	42219	OVER
GO:0016653	oxidoreductase activity, acting on NAD(P)H, heme protein as acceptor	F	0.0187141	0.00208976	31	13	38862	42227	OVER
GO:0071363	cellular response to growth factor stimulus	P	0.0188057	0.00210108	99	68	38794	42172	OVER
GO:0002831	regulation of response to biotic stimulus	P	0.0190036	0.00212429	125	91	38768	42149	OVER
GO:0006071	glycerol metabolic process	P	0.0194377	0.00217481	56	32	38837	42208	OVER
GO:0009157	deoxyribonucleoside monophosphate biosynthetic process	P	0.0194377	0.00217848	28	11	38865	42229	OVER
GO:0009162	deoxyribonucleoside monophosphate metabolic process	P	0.0194377	0.00217848	28	11	38865	42229	OVER
GO:0009177	pyrimidine deoxyribonucleoside monophosphate biosynthetic process	P	0.0194377	0.00217848	28	11	38865	42229	OVER
GO:0009176	pyrimidine deoxyribonucleoside monophosphate metabolic process	P	0.0194377	0.00217848	28	11	38865	42229	OVER
GO:0006435	threonyl-tRNA aminoacylation	P	0.0194769	0.00218741	25	9	38868	42231	OVER
GO:0004829	threonine-tRNA ligase activity	F	0.0194769	0.00218741	25	9	38868	42231	OVER
GO:0009380	excinuclease repair complex	C	0.0194769	0.00218741	25	9	38868	42231	OVER
GO:0006047	UDP-N-acetylglucosamine metabolic process	P	0.0194769	0.00218741	25	9	38868	42231	OVER
GO:0015168	glycerol transmembrane transporter activity	F	0.0197512	0.00222512	15	3	38878	42237	OVER
GO:0015591	D-ribose transmembrane transporter activity	F	0.0197512	0.00222512	15	3	38878	42237	OVER
GO:0015576	sorbitol transmembrane transporter activity	F	0.0197512	0.00222512	15	3	38878	42237	OVER
GO:0015575	mannitol transmembrane transporter activity	F	0.0197512	0.00222512	15	3	38878	42237	OVER
GO:0045038	protein import into chloroplast thylakoid membrane	P	0.0197512	0.00222512	15	3	38878	42237	OVER
GO:0048653	anther development	P	0.0197512	0.00222512	15	3	38878	42237	OVER
GO:0015081	sodium ion transmembrane transporter activity	F	0.0198171	0.00223369	73	46	38820	42194	OVER
GO:0015085	calcium ion transmembrane transporter activity	F	0.0199101	0.00224534	160	123	38733	42117	OVER
GO:0010333	terpene synthase activity	F	0.0199614	0.00225228	47	25	38846	42215	OVER
GO:0016743	carboxyl- or carbamoyltransferase activity	F	0.0201183	0.00227116	35	16	38858	42224	OVER
GO:0015101	organic cation transmembrane transporter activity	F	0.0202242	0.00228782	13	2	38880	42238	OVER
GO:0040001	establishment of mitotic spindle localization	P	0.0202242	0.00228782	13	2	38880	42238	OVER
GO:0009964	negative regulation of flavonoid biosynthetic process	P	0.0202242	0.00228782	13	2	38880	42238	OVER
GO:0033729	anthocyanidin reductase activity	F	0.0202242	0.00228782	13	2	38880	42238	OVER
GO:0042170	plastid membrane	C	0.0204737	0.00231723	388	341	38505	41899	OVER
GO:0098794	postsynapse	C	0.0210399	0.00238255	130	96	38763	42144	OVER
GO:0070838	divalent metal ion transport	P	0.0214894	0.0024347	131	97	38762	42143	OVER
GO:0016783	sulfurtransferase activity	F	0.0216199	0.00245074	63	38	38830	42202	OVER
GO:0033014	tetrapyrrole biosynthetic process	P	0.0216543	0.00245591	194	155	38699	42085	OVER
GO:0015370	solute:sodium symporter activity	F	0.0217074	0.00246951	32	14	38861	42226	OVER
GO:0001678	cellular glucose homeostasis	P	0.0217074	0.00246951	32	14	38861	42226	OVER
GO:0071333	cellular response to glucose stimulus	P	0.0217074	0.00246951	32	14	38861	42226	OVER
GO:0071331	cellular response to hexose stimulus	P	0.0217074	0.00246951	32	14	38861	42226	OVER
GO:0071326	cellular response to monosaccharide stimulus	P	0.0217074	0.00246951	32	14	38861	42226	OVER
GO:0055129	L-proline biosynthetic process	P	0.0217074	0.00246951	32	14	38861	42226	OVER
GO:0019903	protein phosphatase binding	F	0.0218373	0.002497	20	6	38873	42234	OVER
GO:0005347	ATP transmembrane transporter activity	F	0.0218373	0.002497	20	6	38873	42234	OVER
GO:0004805	trehalose-phosphatase activity	F	0.0218373	0.002497	20	6	38873	42234	OVER
GO:0050306	sucrose 1F-fructosyltransferase activity	F	0.0218373	0.002497	20	6	38873	42234	OVER
GO:0001725	stress fiber	C	0.0218373	0.002497	20	6	38873	42234	OVER
GO:0097517	contractile actin filament bundle	C	0.0218373	0.002497	20	6	38873	42234	OVER
GO:0048579	negative regulation of long-day photoperiodism, flowering	P	0.0218373	0.002497	20	6	38873	42234	OVER
GO:0007588	excretion	P	0.0218373	0.002497	20	6	38873	42234	OVER
GO:0007638	mechanosensory behavior	P	0.0218373	0.002497	20	6	38873	42234	OVER
GO:0070536	protein K63-linked deubiquitination	P	0.0218373	0.002497	20	6	38873	42234	OVER
GO:0033365	protein localization to organelle	P	0.0221239	0.00253106	376	330	38517	41910	OVER
GO:0031401	positive regulation of protein modification process	P	0.0221999	0.00254105	182	144	38711	42096	OVER
GO:0015698	inorganic anion transport	P	0.0222831	0.00255187	97	67	38796	42173	OVER
GO:0016775	phosphotransferase activity, nitrogenous group as acceptor	F	0.0226068	0.00259026	76	49	38817	42191	OVER
GO:0015948	methanogenesis	P	0.0226945	0.00260822	36	17	38857	42223	OVER
GO:0015947	methane metabolic process	P	0.0226945	0.00260822	36	17	38857	42223	OVER
GO:0015975	energy derivation by oxidation of reduced inorganic compounds	P	0.0226945	0.00260822	36	17	38857	42223	OVER
GO:0009245	lipid A biosynthetic process	P	0.0226945	0.00260822	36	17	38857	42223	OVER
GO:0009269	response to desiccation	P	0.0226945	0.00260822	36	17	38857	42223	OVER
GO:0046493	lipid A metabolic process	P	0.0226945	0.00260822	36	17	38857	42223	OVER
GO:0044175	host cell endosome membrane	C	0.0228945	0.00263255	29	12	38864	42228	OVER
GO:0002757	immune response-activating signal transduction	P	0.0234235	0.00269981	49	27	38844	42213	OVER
GO:0055036	virion membrane	C	0.0234235	0.00270425	91	62	38802	42178	OVER
GO:0030259	lipid glycosylation	P	0.0234235	0.00270428	23	8	38870	42232	OVER
GO:0000186	activation of MAPKK activity	P	0.0234235	0.00270428	23	8	38870	42232	OVER
GO:0098827	endoplasmic reticulum subcompartment	C	0.0234235	0.00270428	23	8	38870	42232	OVER
GO:0009202	deoxyribonucleoside triphosphate biosynthetic process	P	0.0234235	0.00270428	23	8	38870	42232	OVER
GO:0046113	nucleobase catabolic process	P	0.0234235	0.00270428	23	8	38870	42232	OVER
GO:0010167	response to nitrate	P	0.0234235	0.00270428	23	8	38870	42232	OVER
GO:0019853	L-ascorbic acid biosynthetic process	P	0.0235733	0.00272706	26	10	38867	42230	OVER
GO:0004383	guanylate cyclase activity	F	0.0235733	0.00272706	26	10	38867	42230	OVER
GO:0048754	branching morphogenesis of an epithelial tube	P	0.0235733	0.00272706	26	10	38867	42230	OVER
GO:0006183	GTP biosynthetic process	P	0.0235733	0.00272706	26	10	38867	42230	OVER
GO:0048477	oogenesis	P	0.0236212	0.00273398	84	56	38809	42184	OVER
GO:0032990	cell part morphogenesis	P	0.0237821	0.00275538	205	166	38688	42074	OVER
GO:0055082	cellular chemical homeostasis	P	0.0237821	0.00275538	205	166	38688	42074	OVER
GO:0015936	coenzyme A metabolic process	P	0.0238207	0.00276303	71	45	38822	42195	OVER
GO:0006898	receptor-mediated endocytosis	P	0.0238207	0.00276467	117	85	38776	42155	OVER
GO:0000917	barrier septum assembly	P	0.0238207	0.00278759	8	0	38885	42240	OVER
GO:0005727	extrachromosomal circular DNA	C	0.0238207	0.00278759	8	0	38885	42240	OVER
GO:0004613	phosphoenolpyruvate carboxykinase (GTP) activity	F	0.0238207	0.00278759	8	0	38885	42240	OVER
GO:0048442	sepal development	P	0.0238207	0.00278759	8	0	38885	42240	OVER
GO:0048464	flower calyx development	P	0.0238207	0.00278759	8	0	38885	42240	OVER
GO:0047254	2,4-dihydroxy-7-methoxy-2H-1,4-benzoxazin-3(4H)-one 2-D-glucosyltransferase activity	F	0.0238207	0.00278759	8	0	38885	42240	OVER
GO:2000327	positive regulation of ligand-dependent nuclear receptor transcription coactivator activity	P	0.0238207	0.00278759	8	0	38885	42240	OVER
GO:2000325	regulation of ligand-dependent nuclear receptor transcription coactivator activity	P	0.0238207	0.00278759	8	0	38885	42240	OVER
[truncated: 382 more rows]
